# Supplementary material for: Identification and Characterization of Sex-Biased miRNAs in the Golden Pompano (Trachinotus blochii)
Source: Animals (Basel). 2022 Nov 29;12(23):3342. doi: 10.3390/ani12233342 (PMC9739008; doi:10.3390/ani12233342)
Supplement: Supplementary file 1 [file animals-12-03342-s001.zip]

Archive with 11 entries (11 files):
- Table S1.xls
- Table S10.xls
- Table S11.xls
- Table S2.xls
- Table S3.xls
- Table S4.xls
- Table S5.xls
- Table S6.xls
- Table S7.xls
- Table S8.xls
- Table S9.xls
