# Supplementary material for: Identification and Characterization of Sex-Biased miRNAs in the Golden Pompano (Trachinotus blochii)
Source: Animals (Basel). 2022 Nov 29;12(23):3342. doi: 10.3390/ani12233342 (PMC9739008; doi:10.3390/ani12233342)
Supplement: Supplementary file 1 [file animals-12-03342-s001.zip › Table S1.xls]

## Sheet: Table S1
Table S1 Categories of small RNA reads in the different groups
Sample name	Ovary_1	Ovary_2	Ovary_3	Testis_1	Testis_2	Testis_3
Raw reads	15122647 (100.00%)	15619201 (100.00%)	19226171 (100.00%)	10025440 (100.00%)	14336950 (100.00%)	14135724 (100.00%)
Clean reads	14512868 (95.97%)	14961517 (95.79%)	18452866 (95.98%)	9756996 (97.32%)	13693015 (95.51%)	13392179 (94.74%)
Q20	0.9882	0.9883	0.9881	0.9702	0.9873	0.9872
Q30	0.9595	0.9599	0.9587	0.9092	0.9574	0.9556
GC content	0.4776	0.4792	0.4774	0.4842	0.4794	0.4769
5_adapter_contamine	11193 (0.07%)	9993 (0.06%)	12608 (0.07%)	3711 (0.04%)	7605 (0.05%)	10782 (0.08%)
3_adapter_null or insert_null	468582 (3.10%)	518247 (3.32%)	601171 (3.13%)	194333 (1.94%)	515176 (3.59%)	593358 (4.20%)
Mapped sRNA	10391828 (72.92%)	11065827 (75.44%)	13586924 (74.98%)	8012524 (83.89%)	10871234 (80.81%)	10397412 (79.80%)
+ Mapped sRNA	6204102 (43.53%)	6629947 (45.20%)	8015314 (44.23%)	5304375 (55.54%)	6695214 (49.77%)	6249786 (47.97%)
- Mapped sRNA	4187726 (29.39%)	4435880 (30.24%)	5571610 (30.75%)	2708149 (28.35%)	4176020 (31.04%)	4147626 (31.83%)
Notes:
Raw reads: The number of total reads.
Clean reads: The number of clean reads.
Q20: The percentage of bases with a Phred value greater than 20 in the total bases.
Q30: The percentage of bases with a Phred value greater than 30 in the total bases.
GC content: The sum of the number of bases G and C and the percentage of the total number of bases.
5_adapter_contamine: The number of filtered reads and their proportion to the total number of raw reads due to the presence of 5’ adapters.
3_adapter_null or insert_null: The number of filtered reads and their proportion to the total number of raw reads because there is no 3’ adapter or no insert.
Mapped sRNA: The number and percentage of reads that can be mapped to the reference sequence in the clean reads of the sample.
"+" Mapped sRNA: The number of reads mapped to the positive strand of the genome.
"-" Mapped sRNA The number of reads mapped to the negative strand of the genome.
