# Supplementary material for: Identification and Characterization of Sex-Biased miRNAs in the Golden Pompano (Trachinotus blochii)
Source: Animals (Basel). 2022 Nov 29;12(23):3342. doi: 10.3390/ani12233342 (PMC9739008; doi:10.3390/ani12233342)
Supplement: Supplementary file 1 [file animals-12-03342-s001.zip › Table S10.xls]

## Sheet: Sheet1
Table S10 Sex-biased miRNAs and their target genes
miRNA	target genes
hsa-miR-3120-5p	Trachinotus_GLEAN_10001831|Myc
fru-miR-138	Trachinotus_GLEAN_10001831|Myc
abu-miR-10545-3p	Trachinotus_GLEAN_10002417|Lss
tgu-miR-193b-3p	Trachinotus_GLEAN_10002417|Lss
oan-miR-1386	Trachinotus_GLEAN_10006695|SOAT1
hsa-let-7b-5p	Trachinotus_GLEAN_10006810|psen1
hsa-miR-181b-5p	Trachinotus_GLEAN_10008637|PPP3CA
pbv-miR-181b-5p	Trachinotus_GLEAN_10008637|PPP3CA
mdo-miR-143-5p	Trachinotus_GLEAN_10009801|Map3k7
novel_133	Trachinotus_GLEAN_10009801|Map3k7
oan-miR-1386	Trachinotus_GLEAN_10010911|CREBBP
oni-miR-10926	Trachinotus_GLEAN_10010911|CREBBP
dre-miR-216b	Trachinotus_GLEAN_10011645|PRKCA
novel_133	Trachinotus_GLEAN_10019834|Ppp3r1
ola-miR-214	Trachinotus_GLEAN_10015513|CYP2R1
bta-miR-107	Trachinotus_GLEAN_10017711|SQLE
abu-miR-10545-3p	Trachinotus_GLEAN_10013881|SMAD4
pte-miR-125a-5p	Trachinotus_GLEAN_10014952|CREBBP
dre-miR-125a	Trachinotus_GLEAN_10014952|CREBBP
novel_133	Trachinotus_GLEAN_10014952|CREBBP
oni-miR-17b	Trachinotus_GLEAN_10017994|dvl3
novel_145	Trachinotus_GLEAN_10017994|dvl3
pal-miR-9993b-3p	Trachinotus_GLEAN_10016142|BAMBI
hsa-miR-103a-3p	Trachinotus_GLEAN_10016142|BAMBI
hsa-miR-130b-5p	Trachinotus_GLEAN_10019998|nlk.2
mmu-miR-130b-5p	Trachinotus_GLEAN_10019998|nlk.2
fru-miR-138	Trachinotus_GLEAN_10019998|nlk.2
cgr-miR-138	Trachinotus_GLEAN_10019998|nlk.2
novel_176	Trachinotus_GLEAN_10002613|esr2
bta-miR-2898	Trachinotus_GLEAN_10015360|wt1
bta-miR-2898	Trachinotus_GLEAN_10013366|gata4
novel_176	Trachinotus_GLEAN_10018266|Foxo3
bta-miR-2898	Trachinotus_GLEAN_10018266|Foxo3
dre-miR-22b-5p	Trachinotus_GLEAN_10010885|Sox9
pte-miR-125a-5p	Trachinotus_GLEAN_10010885|Sox9
dre-miR-125a	Trachinotus_GLEAN_10010885|Sox9
novel_133	Trachinotus_GLEAN_10010885|Sox9
ssa-miR-22b-5p	Trachinotus_GLEAN_10010885|Sox9
oan-miR-1386	Trachinotus_GLEAN_10016516|AR
hsa-let-7b-5p	Trachinotus_GLEAN_10016516|AR
oar-let-7b	Trachinotus_GLEAN_10016516|AR
bta-miR-2898	Trachinotus_GLEAN_10003957|NR5A2
hsa-miR-3120-5p	Trachinotus_GLEAN_10001927|pvalb7
gga-miR-214b-5p	Trachinotus_GLEAN_10015618|Dnali1
hsa-miR-3120-5p	Trachinotus_GLEAN_10011000|CYP11B
oan-miR-1386	Trachinotus_GLEAN_10011000|CYP11B
abu-miR-10545-3p	Trachinotus_GLEAN_10009552|DMRT2
mmu-miR-138-5p	Trachinotus_GLEAN_10010318|SCP2
pma-miR-138b	Trachinotus_GLEAN_10012648|piwil1
hsa-miR-103a-3p	Trachinotus_GLEAN_10005487|NR0B1
dre-miR-19d-3p	Trachinotus_GLEAN_10000792|CBX2
dre-miR-202-3p	Trachinotus_GLEAN_10003336|ZP4
mmu-miR-138-5p	Trachinotus_GLEAN_10002970|gtf3a
fru-miR-138	Trachinotus_GLEAN_10002970|gtf3a
pma-miR-138b	Trachinotus_GLEAN_10002970|gtf3a
cgr-miR-138	Trachinotus_GLEAN_10002970|gtf3a
tgu-miR-193b-3p	Trachinotus_GLEAN_10019206|wnt4a
mmu-miR-193a-3p	Trachinotus_GLEAN_10019206|wnt4a
mmu-miR-138-5p	Trachinotus_GLEAN_10004942|CTNNB1
fru-miR-138	Trachinotus_GLEAN_10004942|CTNNB1
pma-miR-138b	Trachinotus_GLEAN_10004942|CTNNB1
cgr-miR-138	Trachinotus_GLEAN_10004942|CTNNB1
