# Supplementary material for: Identification and Characterization of Sex-Biased miRNAs in the Golden Pompano (Trachinotus blochii)
Source: Animals (Basel). 2022 Nov 29;12(23):3342. doi: 10.3390/ani12233342 (PMC9739008; doi:10.3390/ani12233342)
Supplement: Supplementary file 1 [file animals-12-03342-s001.zip › Table S11.xls]

## Sheet: Table S10
Table S11 The sequence of primers used in this study
Gene name	Forward primer sequence (5' to 3')	Reverse primer sequence (5' to 3')
sf-1	AAGCCCAGCACCTTCAGC	CATGACGGATGGCGACCA
wt1	GGCTGTGGGATGTCTGTT	TGCTTGATGAGGGAGTGG
gata4	AGGCATAATGACAACCAACC	GGGCGTTTGGAGGTAAGG
ar	CCCACTATCAAGACCGAACC	AGGCATCATCACCGCACA
foxo3	GACAGCCCTAATTCATCCCA	GTCCTCAGGCAGGTTGTCG
esr2	TCACCTTTCGCCAGCAGT	GTCCCAAGCAGGAACCTC
piwil1	GTCGTAACGGCAATGAAG	TGAGGTCGGCTGAGGGTA
β-actin	TACGAGCTGCCTGACCGACA	GGCTGTGATCTCCTTCTGCA
miR-2898	GCGCGTGGTGGAGATGC	AGTGCAGGGTCCGAGGTATT
novel_176	GAGGCAGATCTGCGGCTG	AGTGCAGGGTCCGAGGTATT
miR-130b-5p	CGCGACTCTTTCCCTGTTGC	AGTGCAGGGTCCGAGGTATT
miR-138b	GCGAGCTGGTGTTGTGAATC	AGTGCAGGGTCCGAGGTATT
miR-99a	GCGCGAGACCTGTAGATACAA	AGTGCAGGGTCCGAGGTATT
miR-107	GCGAGCAGCATTGTACAGGG	AGTGCAGGGTCCGAGGTATT
miR-143-5p	CGGGTGCAGTGCTGCAT	AGTGCAGGGTCCGAGGTATT
miR-202-3p	GCGAGAGGCATAGGGCATG	AGTGCAGGGTCCGAGGTATT
miR-725-3p	GCGCGTTCAGTCATTGTTTCT	AGTGCAGGGTCCGAGGTATT
let-7b	GCGCGTGAGGTAGTAGGTTG	AGTGCAGGGTCCGAGGTATT
U6	TCAGTTGGCGTCTGTCGA	CCTGCCTGTTCTGTGGTG
