# Supplementary material for: Identification and Characterization of Sex-Biased miRNAs in the Golden Pompano (Trachinotus blochii)
Source: Animals (Basel). 2022 Nov 29;12(23):3342. doi: 10.3390/ani12233342 (PMC9739008; doi:10.3390/ani12233342)
Supplement: Supplementary file 1 [file animals-12-03342-s001.zip › Table S2.xls]

## Sheet: Table S2
Table S2 The length distributions of the known miRNAs
>aae-miR-124
UAAGGCACGCGGUGAAUGC
>aae-miR-92a-3p
UAUUGCACUUGUCCCGGCCUA
>abu-let-7f
UGAGGUAGUAGAUUGUGUAGUU
>abu-miR-10544
UAGGCGUGUCACUGCGUGUCACA
>abu-miR-10545-5p
UAAGUCUCACACCAGUGCAAAAC
>abu-miR-10545-3p
CUGCUCAGGUGUGGGACCAUA
>abu-miR-135a-3p
UAUAGGGAUGGAAGCCAUGC
>abu-miR-146
UGAGAACUGAAUUCCAUAGAUG
>abu-miR-148a-5p
AAGUUCUGUGAUACACUUAGACU
>abu-miR-181a
CACAUUCAUCGCUGUCGGUGGG
>abu-miR-181b
AACAUUCAUUGCUGUCGCUGGGU
>abu-miR-19c
UGUGCAAAUCCAUGCAAAGCUCU
>abu-miR-2187b-5p
UUUAAUUAGUACAGCCUGUAUU
>abu-miR-24c
UGGCUCAGUCCAGCAGGAACAA
>abu-miR-27d-3p
UUCACAGUGGCUAAGUUCGUC
>abu-miR-29c-5p
CUGAUUUCAUUUGGUGACGUAGA
>abu-miR-29c-3p
CUAGCACCAUAUGAAAUCAGUGU
>abu-miR-29d
UAGCACCAUUUGAAAUCGGUGUU
>abu-miR-3120
UGCACAGCAAGUGUAGAUAGGC
>abu-miR-457
UAGCAGCACAUCAUUACUGGUA
>abu-miR-7133-3p
UAGUUUGAUACACAGCACAAUA
>abu-miR-7133-5p
GAUGUUGAGUAUCAAACUGUA
>abu-miR-722
UUUUGCAGAAACGUUUCAGAUU
>abu-miR-723b
AGACAUCAGAUAAAUCUGUCCU
>abu-miR-725
UUCAGUCAUUGUUUCUGGUCGU
>abu-miR-726
UUCACUACUAGCAGAACUCAGA
>abu-miR-731-3p
AACCGGGAAUUUCGUGUCAGCC
>abu-miR-734
UAAAUGCUGCAGAAUUGUGCUC
>abu-miR-8160a
AGAAUAAUGCCAGCAGUCGGUC
>abu-miR-99a
AGACCUGUAGAUACAAGCUUGU
>aca-let-7e-3p
UAACUAUACAAUCUACUGUCUUUC
>aca-let-7f-1-3p
CUAUACAAUCUACUGUCUUU
>aca-miR-101-2-5p
UCGGUUAUCAUGGUACCGGUG
>aca-miR-10c-5p
UACCCUGUAGAAUCGAAUUUGUG
>aca-miR-1306
UGGACGUUGGCUCUGGUGGUGA
>aca-miR-130b-3p
CAGUGCAAUAAUGAAAGGGC
>aca-miR-132-3p
UAACAGUCUACAGCCAUGGUUG
>aca-miR-132-5p
ACCGUGGCUUUAGAUUGUUA
>aca-miR-142-3p
UGUAGUGUUUCCUACUUUAUG
>aca-miR-144-5p
GGAUAUCAUCAUAUACUGUAA
>aca-miR-147
GUGUGCGGAAAUGCUUCUGCUACA
>aca-miR-148b-5p
GAAGUUCUGUUAUACACUCUG
>aca-miR-182-3p
UGGUUCUAGACUUGCCAACU
>aca-miR-193-3p
AACUGGCCUACAAAGUCCCA
>aca-miR-199a-5p
CCCAGUGUUCAGACUACCUGU
>aca-miR-199b-5p
CCCAGUGUUCGGACUACCUGU
>aca-miR-19a-3p
UGUGCAAAUCUAUGCAAAACUG
>aca-miR-19b
UGUGCAAAUCCAUGCAAAACU
>aca-miR-1a-2-5p
ACAUACUUCUUUAUAUGCCC
>aca-miR-210-3p
CUGUGCGUGUGACAGCGGCUA
>aca-miR-212-5p
ACCUUGGCUCUAGACUGCUUAC
>aca-miR-2188-5p
AAGGUCCAACCUCACGUGUC
>aca-miR-222a-5p
GCUCAGUAGUCAGUGUAGAUUC
>aca-miR-26-5p
UUCAAGUAAUCCAGGAUAGG
>aca-miR-338-3p
UCCAGCAUCAGUGAUUUUGUU
>aca-miR-34b-5p
UGGCAGUGUCUUAGCUGGUUG
>aca-miR-460a-3p
CACAGCGCAUACAAUGUGGAU
>aca-miR-727-5p
UCAGUCUUCAAUUCCUCCCA
>aca-miR-727-3p
GUUGAGGCGAGUUGAAGACU
>aca-miR-9-1-3p
AUAAAGCUAGAUAACCGAAA
>aca-miR-9-5p
UCUUUGGUUAUCUAGCUGUA
>aca-miR-98-5p
UGAGGUAGUAAGUUGUAUUGU
>aca-miR-99b-5p
AACCCGUAGAUCCGAACUUGCGG
>aga-let-7
UGAGGUAGUUGGUUGUAUAGU
>aga-miR-184
UGGACGGAGAACUGAUAAGGG
>aga-miR-92a
UAUUGCACUUGUCCCGGCCUAU
>aga-miR-92b
AAUUGCACUUGUCCCGGCCUGC
>ama-miR396-3p
AAGCUCAAGAAAGCUGUGGGA
>ame-miR-125-5p
CCCCUGAGACCCUAACUUGUGA
>ame-miR-92a-3p
AUUGCACUUGUCCCGGCCUAU
>ami-let-7a-4-3p
CUAUACAGUCUAUUGCCUUC
>ami-miR-1306-5p
CACCUCCCCUGCAAACGUCCA
>ami-miR-192-5p
UGACCUAUGGAUUGACAGCCAG
>ami-miR-203-3p
GUGAAAUGUUUAGGACCACUU
>ami-miR-212-5p
ACCUUGGCUCUAGACUGCUUA
>ami-miR-456-3p
CAGGCUGGUUAGAUGGUUGU
>api-miR-184b
UGGACGGAGAACUGAUAAAGGA
>asu-miR-7-5p
UGGAAGACUGGUGAUUUUGUUGUU
>ath-miR396b-3p
GCUCAAGAAAGCUGUGGGAAA
>ath-miR408-3p
AUGCACUGCCUCUUCCCUGGC
>ath-miR5658
AUGAUGAUGAUGAUGAUGAAA
>atr-miR8577
AAAAGGCUCAGAUGAUGAUGAUGA
>bbe-miR-29b-3p
UAGCACCAUUUGAAAUCAGUGCU
>bbe-miR-92c-3p
UAUUGCACUUGUCCCGGCUCG
>bdi-miR395d-5p
UGGGGUUCCCUCCAAACACUUCA
>bfl-let-7b
AACUAUACAACCUACUACCUCA
>bfl-miR-10c
UACCCUGUAGAUCCGGACUUGU
>bfl-miR-125b
UCACAAGUUAGGGUCUCAGGGA
>bfl-miR-133
UGGUCCCCUUCAACCAGCUGUA
>bfl-miR-200a
AAAUACUGCCUGGUAAUGAUGC
>bfl-miR-200b
UAAUACUGUCUGGUAAUGAUGUU
>bfl-miR-200c
UAACACUGUCUGGUAAUGAUG
>bfl-miR-22-3p
AAGCUGCCAGAUGAAGAGCUGU
>bfl-miR-29a-3p
UAGCACCAUAUGAAAUCAGUUAU
>bfl-miR-29b-3p
AGCACCAUUUGAAAUCAGUGCUU
>bfl-miR-375
UGUUCGUUCGGCUCGCGUUAUCU
>bfl-miR-92c
UAUUGCACUUGUCCCGGCUUGC
>bma-miR-9-5p
CUUUGGUUAUCUAGCUGUAUGA
>bma-miR-92
UAUUGCACUCGUCCCGGCCU
>bmo-miR-1b-5p
CCAUACUUCUUUACAUUCCAUA
>bmo-miR-210
UUGUGCGUGUGACAGCGGCU
>bmo-miR-2779
AUAUCCGGCUCGAAGGACCA
>bra-miR408-5p
GGGAGCCAGGGAAGAGGCAGU
>bta-let-7e
UGAGGUAGGAGGUUGUAUAGU
>bta-miR-107
AGCAGCAUUGUACAGGGCUAUC
>bta-miR-125a
UCCCUGAGACCCUUUAACCUGUG
>bta-miR-126-3p
CGUACCGUGAGUAAUAAUGCG
>bta-miR-133c
AUUUGGUUCCAUUUUACCAGC
>bta-miR-134
UGUGACUGGUUGACCAGAGUGG
>bta-miR-1388-5p
AGGACUGUCCAACCUGAGAAU
>bta-miR-142-3p
AGUGUUUCCUACUUUAUGGAUG
>bta-miR-148d
AAAGUUCUGUAGUGCACUGACU
>bta-miR-193a
GGGACUUUGUAGGCCAGUU
>bta-miR-194b-3p
ACAUGGAGUUGCUGUUACAAUCG
>bta-miR-194b
CACAUGGAGUUGCUGUUACA
>bta-miR-199a-5p
CCCAGUGUUCAGACUACCUGUU
>bta-miR-200b
UAAUACUGCCUGGUAAUGAUG
>bta-miR-219-3p
AGAAUUGUGGCUGGACAUCUG
>bta-miR-22-3p
AAGCUGCCAGUUGAAGAACUG
>bta-miR-221
AGCUACAUUGUCUGCUGGGUUU
>bta-miR-2404
UUGCACUGCAUGGUAUCUGC
>bta-miR-2478
GUAUCCCACUUCUGACACCA
>bta-miR-26c
AGCCUAUCCUGGAUUACUUGAA
>bta-miR-27a-3p
UUCACAGUGGCUAAGUUCCG
>bta-miR-2898
UGGUGGAGAUGCCGGGGA
>bta-miR-30f
UGUAAACACCCUACACUCUCAGCU
>bta-miR-34c
AGGCAGUGUAGUUAGCUGAUUG
>bta-miR-3596
AACCACACAACCUACUACCUCA
>bta-miR-3600
ACAGUUCUUCAACUGGCAGCUU
>bta-miR-3604
UAACCAAUGUGCAGACUACUGU
>bta-miR-378c
ACUGGACUUGGAGUCAGAAGU
>bta-miR-409b
GGGGUUCACCGAGCAACAUUC
>bta-miR-424-5p
CAGCAGCAAUUCAUGUUUUGA
>bta-miR-455-5p
UAUGUGCCUUUGGACUACAUC
>bta-miR-9-3p
AUAAAGCUAGAUAACCG
>bta-miR-99a-5p
AACCCGUAGAUCCGAUCUUGU
>ccr-miR-124a
UCAAGGUCCGCUGUGAACAC
>ccr-miR-124b
UCAAGGUCCGCCGUGAACACGC
>ccr-miR-132b
ACCAUGGCUGUAGACUGUUACC
>ccr-miR-16c
UAGCAGCAUGUAAAUAUUGGA
>ccr-miR-187
UCGUGUCUUGUGUUGCAGCCAGU
>ccr-miR-200a
UAACACUGUCUGGUAACGAUG
>ccr-miR-210
CUGUGCGUGUGACAGCGGCU
>ccr-miR-221
AGCUACAUUGUCUGCUGGG
>ccr-miR-27d
UUCACAGUGGCUAAGUUCUUC
>ccr-miR-454b
UAGUGCAAUAUUGCUUAUAGG
>ccr-miR-489
UGACAUCAUAUGUACGGCUGCU
>ccr-miR-722
UUUUUUGCAGAAACGUUUCAG
>ccr-miR-730
UCCUCAUUGUGCAUGCUGUGUG
>cel-let-7-5p
UGAGGUAGUAGGUUGUAUAGUU
>cel-miR-1-3p
UGGAAUGUAAAGAAGUAUGUA
>cel-miR-234-5p
CGGUAUUCCAGAGUUGAUAAUA
>cel-miR-72-5p
AGGCAAGAUGUUGGCAUAGCUGA
>cfa-let-7d
CUAUACGACCUGCUGCCUUUCUUAG
>cfa-miR-101
UACAGUACUGUGAUAACUGA
>cfa-miR-106a
AAAGUGCUUACAGUGCAGGUAG
>cfa-miR-107
AGCAGCAUUGUACAGGGCUAU
>cfa-miR-125a
UCCCUGAGACCCUUUAACCUGU
>cfa-miR-1306
CCACCUCCCCUGCAAACGUCC
>cfa-miR-138b
AGCUGGUGUUGUGAAUCAUGCCGA
>cfa-miR-140
ACCACAGGGUAGAACCACGGA
>cfa-miR-142
CCCAUAAAGUAGAAAGCACUA
>cfa-miR-15b
UAGCAGCACAUCAUGGUUUA
>cfa-miR-181a
AACAUUCAACGCUGUCGGUGAG
>cfa-miR-181b
AACAUUCAUUGCUGUCGGUG
>cfa-miR-19b
UGUGCAAAUCCAUGCAAAACUG
>cfa-miR-23a
AUCACAUUGCCAGGGAUUU
>cfa-miR-23b
AUCACAUUGCCAGGGAUUA
>cfa-miR-374a
UUAUAAUACAACCUGAUAAGU
>cgr-let-7i
CUGCGCAAGCUACUGCCUUGC
>cgr-miR-122
UGGAGUGUGACAAUGGUGUUU
>cgr-miR-1260
AUCCCACCGCUGCCACCA
>cgr-miR-138
AGCUGGUGUUGUGAAUCAGGC
>cgr-miR-142-3p
GUAGUGUUUCCUACUUUAUGG
>cgr-miR-147
GUGUGCGGAAAUGCUUCUG
>cgr-miR-149-5p
UCUGGCUCCGUGUCUUCACUCC
>cgr-miR-183
AUGGCACUGGUAGAAUUCACUG
>cgr-miR-199a-5p
CCCAGUGUUCAGACUAGCUGUUC
>cgr-miR-205
UCCUUCAUUCCACCGGAGU
>cgr-miR-214-3p
UACAGCAGGCACAGACAGG
>cgr-miR-322-5p
CAGCAGCAAUUCAUGUUUUGG
>chi-let-7d-3p
CUAUACGACCUGCUGCCUUUC
>chi-miR-125b-5p
UCCCUGAGACCCUAACUUGU
>chi-miR-127-3p
UCGGAUCCGUCUGAGCUUGG
>chi-miR-137
AUUGCUUAAGAAUACGCGUAGU
>chi-miR-1388-3p
AUCUCAGGUUCGUCAGCCCGCA
>chi-miR-144-5p
UGGGAUAUCAUCAUAUACUGU
>chi-miR-147-3p
GUGUGCGGAAAUGCUUCU
>chi-miR-182
UUUGGCAAUGGUAGAACUCAC
>chi-miR-18b-5p
UAAGGUGCAUCUAGUGCAG
>chi-miR-22-3p
AAGCUGCCAGUUGAAGAAC
>chi-miR-221-5p
ACCUGGCAUACAAUGUAGAUU
>chi-miR-2404
UUGCACUGCAUGGUAUCUG
>chi-miR-29a-5p
ACUGAUUUCUUUUGGUGUUCA
>chi-miR-30e-3p
CUUUCAGUCGGAUGUUUACAG
>chi-miR-451-5p
AAACCGUUACCAUUACUGA
>chi-miR-497-5p
AGCAGCACACUGUGGUUUGUAC
>chi-miR-542-3p
UGUGACAGAUUGAUAACUGA
>chi-miR-7-3p
AACAAAUCACAGUCUGCCAUA
>chi-miR-96
UUUGGCACUAGCACAUUUUUG
>cin-let-7d-5p
UGAGGUAGUUGGUUGUAUUGUU
>cin-let-7e
UGAGGUAGUUGGUUGUAUCGGU
>cin-miR-1-3p
UGGAAUGUAAAGAAGUAUGCGU
>cin-miR-101
UACAGUACUGUGAUAAAUAUUU
>cin-miR-126-3p
UCGUACCGUGAGUAAUAAAGC
>cin-miR-199-3p
ACAGUAGUCUGCACAUUGGGUG
>cin-miR-200-3p
UAAUACUGCCUGGUAAUGGUGA
>cin-miR-217
UACUGCAUUAGGAACUGAUUGG
>cin-miR-3575-5p
AUCACCAUUACCAGGCAGUA
>cin-miR-92b-3p
UAUUGCACUUGUCCCGGCCUU
>cja-miR-1b-3p
UGGGUACAUAAAGAAGUAUGU
>cja-miR-499b
AACAUCACUGCAAGUCUUAAC
>cja-miR-654
UAUGUCUGCUGACCAUCACC
>cli-miR-142-3p
UAGUGUUUCCUACUUUAUGGA
>cli-miR-146b-5p
UGAGAACUGAAUUCCAUAGGCAUU
>cli-miR-223-5p
CGUGUAUUUGACAAGCUGAGUCC
>cli-miR-23b-3p
AUCACAUUGCCAGGGAUUACCACA
>cli-miR-3618-5p
UGAUUUCCAAUAAUUGAGACAG
>cpi-let-7a-4-3p
CUAUACAGUCUAUUGCCUUCC
>cpi-miR-106b-5p
UAAAGUGCUGACAGUGCAGGU
>cpi-miR-10c-5p
ACCCUGUAGAAUCGAAUUUGUG
>cpi-miR-135-5p
UAUGGCUUUUUAUUCCUAUGUG
>cpi-miR-1388-3p
AUCUCAGGUUCGUCAGCCCAU
>cpi-miR-144-5p
GGAUAUCAUCGUAUACUGUAAG
>cpi-miR-146a-5p
UGAGAACUGAAUUCCAUGUGUUG
>cpi-miR-15a-5p
UAGCAGCACAUAAUGGUUUG
>cpi-miR-15c-5p
UAGCAGCACAUCAUGGUUUG
>cpi-miR-17-5p
CAAAGUGCUUACAGUGCAGGU
>cpi-miR-199-5p
CCCAGUGUUCAGACUACCUG
>cpi-miR-214-5p
GCCUGUCUACACUUGCUGUGC
>cpi-miR-218-3p
AACAUGGUUCUGUCAAGCAC
>cpi-miR-2184-5p
AACAGUAAGAGUUUAUGUGCGG
>cpi-miR-30a-5p
UGUAAACAUCCUCGACUGGA
>cpi-miR-451-5p
AAACCGUUACCAUUACUGACUU
>cpi-miR-727-3p
UUGAGGCGAGUUGAAGACUAAA
>cpi-miR-99b-5p
AACCCGUAGAUCCGAACUUGCG
>cqu-miR-92
AUUGCACUUGUCCCGGCCU
>crm-miR-1-3p
UGGAAUGUAAAGAAGUAUGU
>cte-miR-31
AGGCAAGAUGUUGGCAUAGCU
>cte-miR-7
UGGAAGACUAGUGAUUUUAUUGUU
>dma-miR-10a
ACCCUGUAGAUCCGAAUUUGUGUA
>dme-let-7-5p
UGAGGUAGUAGGUUGUAUAGU
>dme-miR-1-3p
UGGAAUGUAAAGAAGUAUGGAG
>dme-miR-10-5p
ACCCUGUAGAUCCGAAUUUGUU
>dme-miR-100-5p
AACCCGUAAAUCCGAACUUGUG
>dme-miR-124-3p
UAAGGCACGCGGUGAAUGCCAAG
>dme-miR-133-3p
UUGGUCCCCUUCAACCAGCUGU
>dme-miR-184-3p
UGGACGGAGAACUGAUAAGGGC
>dme-miR-210-3p
CUUGUGCGUGUGACAGCGGCUAU
>dme-miR-7-5p
UGGAAGACUAGUGAUUUUGUUGU
>dme-miR-9a-5p
UCUUUGGUUAUCUAGCUGUAUGA
>dno-miR-153a-3p
UUGCAUAGUCACAAAAGUGGUCA
>dno-miR-192-5p
CUGACCUAUGAAUUGACAGCU
>dno-miR-24b-3p
UGGCUCAGUUCAGCAGGAACGG
>dno-miR-493-5p
UUGUACAUGGUAGGCUUUCACC
>dps-miR-10
ACCCUGUAGAUCCGAAUUUGU
>dps-miR-210a
UUGUGCGUGUGACAGCGGCUA
>dqu-miR-100-5p
ACCCGUAGAUCCGAACUUGUGG
>dqu-miR-184-3p
UGGACGGAGAACUGAUAAGG
>dqu-miR-1b-5p
CAUACUUCUUUACAUUCCAUA
>dre-let-7d-5p
UGAGGUAGUUGGUUGUAUGGUU
>dre-let-7g
UGAGGUAGUAGUUUGUAUAGUU
>dre-let-7h
UGAGGUAGUAAGUUGUGUUGUU
>dre-let-7j
UGAGGUAGUUGUUUGUACAGUU
>dre-miR-101b
UACAGUACUAUGAUAACUGAAG
>dre-miR-107b
AGCAGCAUUGUACAGGGCUUU
>dre-miR-10b-3p
ACAGAUUCGAUUCUAGGGGAGU
>dre-miR-10b-2-3p
CAAAUACGUCUCUACAGGAAU
>dre-miR-10c-5p
UACCCUGUAGAUCCGGAUUUGU
>dre-miR-10d-5p
UACCCUGUAGAACCGAAUGUGUG
>dre-miR-124-4-5p
UGUGUUCACAGUGGACCUUGAU
>dre-miR-124-6-5p
CGUGUUCACGGCGGACCUUGAU
>dre-miR-125a
UCCCUGAGACCCUUAACCUGUG
>dre-miR-125c-5p
UCCCUGAGACCCUAACUCGUGA
>dre-miR-126a-3p
UCGUACCGUGAGUAAUAAUGC
>dre-miR-126b-3p
UCGUACCGUGAGUAAUAGUGCA
>dre-miR-130b
CAGUGCAAUAAUGAAAGGGCAU
>dre-miR-132-5p
ACCGUGGCAUUAGAUUGUUACU
>dre-miR-133a-2-5p
AGCUGGUAAAAUGGAACCAAA
>dre-miR-135b-3p
AUAUAGGGAUGGAAGCCAUGCA
>dre-miR-135c
UAUGGCUUUCUAUUCCUAUGUG
>dre-miR-137-3p
UUAUUGCUUAAGAAUACGCGUA
>dre-miR-1388-5p
AGGACUGUCCAACCUGAGAAUG
>dre-miR-139-5p
UCUACAGUGCAUGUGUCU
>dre-miR-141-3p
UAACACUGUCUGGUAACGAUGC
>dre-miR-144-5p
GGAUAUCAUCGUAUACUGUAAGU
>dre-miR-145-5p
GUCCAGUUUUCCCAGGAAUCCC
>dre-miR-146a
UGAGAACUGAAUUCCAUAGAUGG
>dre-miR-148
UCAGUGCAUUACAGAACUUUGU
>dre-miR-152
UCAGUGCAUGACAGAACUUUGG
>dre-miR-153b-3p
UUGCAUAGUCACAAAAAUGAGC
>dre-miR-153c-3p
UUGCAUAGUCACAAAAAUGAUC
>dre-miR-15b-5p
UAGCAGCACAUCAUGGUUUGUA
>dre-miR-16b
UAGCAGCACGUAAAUAUUGGAG
>dre-miR-16c-5p
UAGCAGCAUGUAAAUAUUGGAG
>dre-miR-17a-5p
CAAAGUGCUUACAGUGCAGGUA
>dre-miR-181a-2-3p
ACCAUCGACCGUUGACUGUACC
>dre-miR-181a-3-3p
ACCAUCGAGUGUUGAGUGUACC
>dre-miR-181a-4-3p
ACCAUCGACCGUUGGCUGUGCC
>dre-miR-181c-5p
CACAUUCAUUGCUGUCGGUGGG
>dre-miR-182-5p
UUUGGCAAUGGUAGAACUCACA
>dre-miR-190b
UGAUAUGUUUGAUAUUCGGUUG
>dre-miR-192
AUGACCUAUGAAUUGACAGCC
>dre-miR-193a-5p
UGGGUCUUUGCGGGCAAGGUGA
>dre-miR-194a
UGUAACAGCAACUCCAUGUGG
>dre-miR-196b
UAGGUAGUUUCAAGUUGUUGGG
>dre-miR-199-3-3p
ACAGUAGUCCGCACAUUGGUU
>dre-miR-19a-5p
CUAGUUUUGCAUAGUUGCACUA
>dre-miR-19b-5p
AGUUUUGCUGGUUUGCAUUCAG
>dre-miR-19c-3p
UGUGCAAAUCCAUGCAAAACUCG
>dre-miR-19d-3p
UGUGCAAACCCAUGCAAAACUGA
>dre-miR-200b-5p
CAUCUUACGAGGCAGCAUUGGA
>dre-miR-200c-3p
UAAUACUGCCUGGUAAUGAUGC
>dre-miR-202-3p
AGAGGCAUAGGGCAUGGGAAAA
>dre-miR-202-5p
UUCCUAUGCAUAUACCUCUUUG
>dre-miR-203b-5p
AGUGGUUCUCAACAGUUCAACA
>dre-miR-203b-3p
GUGAAAUGUUCAGGACCACUUG
>dre-miR-205-3p
GAUUUCAGUGGUGUGAAGUGUA
>dre-miR-21
UAGCUUAUCAGACUGGUGUUGGC
>dre-miR-210-5p
AGCCACUGACUAACGCACAUUG
>dre-miR-210-3p
CUGUGCGUGUGACAGCGGCUAA
>dre-miR-216b
UAAUCUCUGCAGGCAACUGUGA
>dre-miR-217
UACUGCAUCAGGAACUGAUUGG
>dre-miR-2184
AACAGUAAGAGUUUAUGUGCU
>dre-miR-2187-5p
UUAAUUAGUAUAGCCUGUUUUA
>dre-miR-2187-3p
UUACAGGCUAUGCUAAUCUAUG
>dre-miR-2188-5p
AAGGUCCAACCUCACAUGUCC
>dre-miR-218b
UUGUGCUUGAUCUAACCAUGCA
>dre-miR-222a-5p
UGCUCAGUAGUCAGUGUAGAUCC
>dre-miR-22a-3p
AAGCUGCCAGCUGAAGAACUGU
>dre-miR-22a-5p
AGUUCUUCACUGGCAAGCUUUA
>dre-miR-22b-5p
CGUUCUUCACUGGCUAGCUUUA
>dre-miR-22b-3p
AAGCUGCCAGUUGAAGAGCUGU
>dre-miR-23a-5p
GAAUUCCUGGCAGAGUGAUUU
>dre-miR-24b-3p
UGGCUCAGUUCAGCAGGAACCG
>dre-miR-26a-3p
CCUAUUCGGGAUGACUUGGUUC
>dre-miR-26a-2-3p
CCUAUUCAUGAUUACUUGCACU
>dre-miR-26b
UUCAAGUAAUCCAGGAUAGGUU
>dre-miR-27c-3p
UUCACAGUGGUUAAGUUCUGC
>dre-miR-27d
UUCACAGUGGCUAAGUUCUUCA
>dre-miR-27e
UUCACAGUGGCUAAGUUCAGUG
>dre-miR-29b
UAGCACCAUUUGAAAUCAGUGU
>dre-miR-301a
CAGUGCAAUAGUAUUGUCAAAG
>dre-miR-301b-5p
GCUUUGACGAUGUUGCACUAC
>dre-miR-301c-3p
CAGUGCAAUAGUAUUGUCAUAG
>dre-miR-30a-5p
UGUAAACAUUCCCGACUGGAAG
>dre-miR-30a-3p
CUUUCAGUCUGAUGUUUGCUGC
>dre-miR-30c-5p
UGUAAACAUCCUACACUCUCAG
>dre-miR-34b
UAGGCAGUGUUGUUAGCUGAUUG
>dre-miR-375
UUUGUUCGUUCGGCUCGCGUUA
>dre-miR-429b
UAAUACUGCCUGGUAAUGCCAU
>dre-miR-430a-3p
UAAGUGCUAUUUGUUGGGGUAG
>dre-miR-430c-3p
UAAGUGCUUCUCUUUGGGGUAG
>dre-miR-454b
UAGUGCAAUAUUGCUUAUAGGG
>dre-miR-455-3p
AUGCAGUCCAUGGGCAUAUACAC
>dre-miR-455-5p
UAUGUGCCCUUGGACUACAUCG
>dre-miR-455-2-5p
GUAUGUGCCCUUGGACUACAUU
>dre-miR-456
CAGGCUGGUUAGAUGGUUGUCA
>dre-miR-460-5p
CCUGCAUUGUACACACUGUGCG
>dre-miR-460-3p
CACAGCGCAUACAAUGUGGAUG
>dre-miR-462
UAACGGAACCCAUAAUGCAGCU
>dre-miR-7147
UGUACCAUGCUGGUAGCCAGU
>dre-miR-722
UUUUUUGCAGAAACGUUUCAGAUU
>dre-miR-724
UUAAAGGGAAUUUGCGACUGUU
>dre-miR-727-3p
GUUGAGGCGAGUUGAAGACUUA
>dre-miR-727-5p
UCAGUCUUCAAUUCCUCCCAGC
>dre-miR-730
UCCUCAUUGUGCAUGCUGUGUGU
>dre-miR-731
AAUGACACGUUUUCUCCCGGAUCG
>dre-miR-7b
UGGAAGACUUGUGAUUUUGUU
>dre-miR-9-3p
UAAAGCUAGAUAACCGAAAGU
>dre-miR-9-4-3p
UAAAGCUAGAGAACCGAAUGUA
>dre-miR-9-7-3p
UAAAGCUAGAGAACCGAAAGUA
>dre-miR-92b-3p
UAUUGCACUCGUCCCGGCCUCC
>dre-miR-93
AAAAGUGCUGUUUGUGCAGGUA
>dre-miR-96-3p
CAAUUAUGUGUAGUGCCAAUAU
>dvi-miR-100-5p
AACCCGUAAAUCCGAACUUG
>dvi-miR-125-5p
UCCCUGAGACCCUAACUUGUG
>eca-miR-615-3p
UCCGAGCCUGGGUCUCCCUCUC
>eca-miR-8915
CAGCACGGCCUGGAUGUUGGGCAG
>eel-miR-7132-5p
GACUUGGUCAAAGCUCCACAGU
>efu-let-7c
GUUGAGGUAGUAGGUUGUAUGGUUU
>efu-let-7f
UGAGGUAGUAGAUUGUAUAGUUGUG
>efu-miR-101
GUACAGUACUGUGAUAACUGAAGGA
>efu-miR-124
UUAAGGCACGCGGUGAAUGCCAA
>efu-miR-130
CAGUGCAAUGUUAAAAGGGCAUUGG
>efu-miR-1388
AGGACUGACCAACCUGAGAAUGG
>efu-miR-143
GUCUGAGAUGAAGCACUGUAGCUC
>efu-miR-151
UACUAGACUGAAGCUCCUUGAGGAC
>efu-miR-153
UUGCAUAGUCACAAAAGUGAUCAUU
>efu-miR-192
CUGACCUAUGAAUUGACAGCCAGUG
>efu-miR-211
UUCCCUUUGUCAUCCUUUGCCUCGG
>efu-miR-218a
UUGUGCUUGAUCUAACCAUGUGGUU
>efu-miR-218b
UUGUGCUUGAUCUAACCAUGUGGUG
>efu-miR-22
AAAGCUGCCAGUUGAAGAACUGUUG
>efu-miR-221
ACCUGGCAUACAAUGUAGAUUUCUG
>efu-miR-222
GGCUCAGUAGUCAGUGUAGAUCCUG
>efu-miR-23a
AAUCACAUUGCCAGGGAUUUCCAAU
>efu-miR-23b
AAUCACAUUGCCAGGGAUUACCACG
>efu-miR-26a
UUCAAGUAAUCCAGGAUAGGCUGUG
>efu-miR-26b
UUCAAGUAAUUCAGGAUAGGUUGU
>efu-miR-26c
UUCAAGUAAUCCAGGAUAGGCUGUU
>efu-miR-27b
GUUCACAGUGGCUAAGUUCUGCAC
>efu-miR-29c
CUAGCACCAUUUGAAAUCGGUUAUG
>efu-miR-493
UUGUACAUGGUAGGCUUUCAUUCAU
>efu-miR-499
UUAAGACUUGCAGUGAUGUUUAACU
>efu-miR-9341
UCUCGGCCUUUUGGCUAAGAU
>efu-miR-99a
AAACCCGUAGAUCCGAUCUUGUGGU
>egr-miR-9-5p
UCUUUGGUUAUCUAGCUGUGUG
>fru-let-7j
UGAGGUAGUUUUUUGUACAGUU
>fru-miR-135b
UAUGGCUUUUUAUUCCUAUCUG
>fru-miR-137
UUAUUGCUUGAGAAUACGCGUA
>fru-miR-138
AGCUGGUGUUGUGAAUCAGGCC
>fru-miR-152
UCAGUGCAUAACAGAACUUUGU
>fru-miR-15a
UAGCAGCACGGAAUGGUUUGUG
>fru-miR-15b
UAGCAGCGCAUCAUGGUUUGUA
>fru-miR-212
UAACAGUCUACAGUCAUGGCU
>fru-miR-216a
AAAUCUCAGCUGGCAACUGUGA
>fru-miR-24-5p
GUGCCUACUGAACUGGUAUCAGU
>fru-miR-30c
UGUAAACAUCCUACACUCUCGG
>fru-miR-489
AGUGACAUCAUAUGUACGGCUGC
>gga-let-7a-2-3p
CUGUACAACCUCCUAGCUUUCC
>gga-let-7g-5p
UGAGGUAGUAGUUUGUACAGU
>gga-let-7i
UGAGGUAGUAGUUUGUGCUGU
>gga-let-7j-3p
CUAUACAGUCUAUUGCCUUCCU
>gga-let-7k-5p
UGAGGUAGUAGAUUGAAUAGUU
>gga-miR-101-1-5p
UCGGUUAUCAUGGUACCGGUGCU
>gga-miR-106-5p
AAAAGUGCUUACAGUGCAGGUA
>gga-miR-10b-3p
AGAUUCGAUUCUAGGGGAAUA
>gga-miR-10b-5p
UACCCUGUAGAACCGAAUUUGU
>gga-miR-124c-3p
UCAAGGUCCGCUGUGAACACGG
>gga-miR-124c-5p
CAUUCACCGCGUGCCUUAAUU
>gga-miR-1306-3p
UGGACGUUGGCUCUGGUGGUGAU
>gga-miR-1306-5p
ACCACCUCCCCUGCAAACGUCCAGU
>gga-miR-130a-5p
GCCCUUUUUCUGUUGUACUACU
>gga-miR-130a-3p
CAGUGCAAUAUUAAAAGGGCAU
>gga-miR-130b-5p
CCUCUUUCCCUGUUGCACUACU
>gga-miR-130b-3p
CAGUGCAAUAAUGAAAGGGCGU
>gga-miR-132b-3p
UAACAAUCUAAAGCCACGGUCG
>gga-miR-132b-5p
ACCAUGGCUGUAGACUGUUAC
>gga-miR-132c-3p
CAGUAAGCAGUCUAGAGCCAAG
>gga-miR-133b
UUGGUCCCCUUCAACCAGCUA
>gga-miR-133c-3p
UUGGUCCCCUUCAACCAGCUGC
>gga-miR-137-3p
UAUUGCUUAAGAAUACGCGUAG
>gga-miR-138-5p
AGCUGGUGUUGUGAAUC
>gga-miR-1388b-5p
CAUGGGCUGACGAACCUGAGAUU
>gga-miR-140-3p
CCACAGGGUAGAACCACGGAC
>gga-miR-142-5p
CCCAUAAAGUAGAAAGCACUAC
>gga-miR-142-3p
UGUAGUGUUUCCUACUUUAUGG
>gga-miR-146b-5p
UGAGAACUGAAUUCCAUAGGCG
>gga-miR-147
GUGUGCGGAAAUGCUUCUGC
>gga-miR-153-3p
UUGCAUAGUCACAAAAGUGA
>gga-miR-155
UUAAUGCUAAUCGUGAUAGGGG
>gga-miR-15a
UAGCAGCACAUAAUGGUUUGU
>gga-miR-15b-5p
UAGCAGCACAUCAUGGUUUGCA
>gga-miR-16-5p
UAGCAGCACGUAAAUAUUGGUG
>gga-miR-181b-5p
AACAUUCAUUGCUGUCGGUGGG
>gga-miR-181b-2-3p
UCACUGAUCAAUGAAUGCAAA
>gga-miR-182-3p
UGGUUCUAGACUUGCCAAC
>gga-miR-184b-5p
CCUUAUCAGUUCUCCGUCCAAC
>gga-miR-187-3p
UCGUGUCUUGUGUUGCAGCC
>gga-miR-18a-5p
UAAGGUGCAUCUAGUGCAGAUA
>gga-miR-18b-5p
UAAGGUGCAUCUAGUGCAGUUA
>gga-miR-196-5p
UAGGUAGUUUCAUGUUGUUGG
>gga-miR-199-3p
UACAGUAGUCUGCACAUUGG
>gga-miR-1b-3p
UGGAAUGUUAAGAAGUAUGUA
>gga-miR-203a
GUGAAAUGUUUAGGACCACUUG
>gga-miR-205c-3p
GACUCCGGUGGAAUGAAGGA
>gga-miR-210b-3p
AUGUGCGUUAGUCAGUGGCUC
>gga-miR-210b-5p
UUAGCCGCUGUCACACGCAC
>gga-miR-214b-5p
UGCCUGUCUGUGCCUGCUGUAC
>gga-miR-216a
UAAUCUCAGCUGGCAACUGUG
>gga-miR-218-3p
CAUGGUUCUGUCAAGCACCAUG
>gga-miR-222a
AGCUACAUCUGGCUACUGGGUCUC
>gga-miR-222b-5p
UGCUCAGUAGUCAGUGUAGGAUCUGU
>gga-miR-26a-5p
UUCAAGUAAUCCAGGAUAGGC
>gga-miR-29a-5p
CUGAUUUCUUUUGGUGUUCAGA
>gga-miR-29a-3p
UAGCACCAUUUGAAAUCGGUU
>gga-miR-29c-3p
UAGCACCAUUUGAAAUCGGU
>gga-miR-30e-5p
UGUAAACAUCCUUGACUGG
>gga-miR-30e-3p
UUUCAGUCGGAUGUUUACAGC
>gga-miR-31-5p
AGGCAAGAUGUUGGCAUAGCUG
>gga-miR-33-5p
GUGCAUUGUAGUUGCAUUGC
>gga-miR-34b-5p
CAGGCAGUGUAGUUAGCUGAUUG
>gga-miR-365b-5p
AGGAUUUUUAGGGGCAUUAUGA
>gga-miR-460a-3p
CACAGCGCAUACAAUGUGGAUU
>gga-miR-460a-5p
CCUGCAUUGUACACACUGUGUG
>gga-miR-489-5p
UGGUCGUAUGUAUGACGUCAUU
>gga-miR-499-3p
AACAUCACUUUAAGUCUGUGCU
>gga-miR-7
UGGAAGACUAGUGAUUUUGUUG
>gga-miR-7b
UGGAAGACUAGUGAUUUUUGUU
>gga-miR-9-3p
UAAAGCUAGAGAACCGAAUGU
>gga-miR-96-5p
UUGGCACUAGCACAUUUUUGCU
>ggo-let-7f
UGAGGUAGUAGAUUGUAUAGU
>ggo-miR-125a
UCCCUGAGACCCUUUAACCUG
>ggo-miR-1260b
AUCCCACCACUGCCACCA
>ggo-miR-127
UCGGAUCCGUCUGAGCUUGGC
>ggo-miR-130b
CAGUGCAAUGAUGAAAGGGCA
>ggo-miR-134
UGUGACUGGUUGACCAGAGGG
>ggo-miR-146a
UGAGAACUGAAUUCCAUGGGU
>ggo-miR-148a
UCAGUGCACUACAGAACUUUG
>ggo-miR-148b
UCAGUGCAUCACAGAACUUUG
>ggo-miR-29a
CUAGCACCAUCUGAAAUCGGUU
>ggo-miR-328
CUGGCCCUCUCUGCCCUUCCG
>ggo-miR-365a
UAAUGCCCCUAAAAAUCCUUA
>ggo-miR-374a
CUUAUCAGAUUGUAUUGUAAU
>ggo-miR-429
UAAUACUGUCUGGUAAAACCG
>ggo-miR-495
AAACAAACAUGGUGCACUUCU
>ggo-miR-497
CAGCAGCACACUGUGGUUUG
>ggo-miR-499a
UUAAGACUUGCAGUGAUGUU
>ggo-miR-7
UGGAAGACUAGUGAUUUUGUU
>gma-miR1510b-3p
UGUUGUUUUACCUAUUCCACC
>gma-miR3522
AGACCAAAUGAGCAGCUGA
>gma-miR408d
UGCACUGCCUCUUCCCUGGC
>gmo-let-7c-3p
CUGUACAACCUUCUAGCUUU
>gmo-let-7h-2-3p
CUAUACAACUUACUGCCUUC
>gmo-let-7i-2-3p
CUGCGCAAUCUACUGCCUUGCC
>gmo-let-7j-3p
CUGUACAAGUGACUGCCUUGCC
>gmo-miR-100b-5p
AACCCGUAGAUCCAAACUUGUGU
>gmo-miR-103-5p
AGCCUCUUUACGGUGCUGC
>gmo-miR-10544-3p
UGCGCACGGGGCCACGCCCUG
>gmo-miR-10544-5p
UAGGCGUGUCACUGCGUGU
>gmo-miR-10545-5p
UAAGUCUCACACCAGUGCAAAA
>gmo-miR-10a-3p
AGAUUCGAUUCUAGGGGAGUA
>gmo-miR-10c-3p
CAAAUUCGCUUCUAGGGGAGU
>gmo-miR-125b-3p
ACGGGUUAGGCUCUUGGGA
>gmo-miR-146-3p
GUCUAUGGGCUCAGUUCUUUUG
>gmo-miR-148-5p
AAGUUCUGUGAUACACUCAGACU
>gmo-miR-152-5p
AAGUUCUGUGAUACACUCGGACU
>gmo-miR-153b-3p
UUGCAUAGUCACAAAAAUGAG
>gmo-miR-190a-5p
AUGUUUGAUAUAUUAGGUU
>gmo-miR-19d-5p
AGCUUUGCAGGGUGGGCAGUCAGC
>gmo-miR-21-3p
CGACAACAGUCUGUAGGCUGU
>gmo-miR-217-3p
CAACAGUACCUGAUGCAUUUC
>gmo-miR-2187a-5p
UUUAAUUAGUAUAGCCUGUUUU
>gmo-miR-2187b-3p
UUACAGGCUAUGCUAAUCUAU
>gmo-miR-221-5p
ACCUGGCAUACAAUGUAGAUAUC
>gmo-miR-222-5p
UGCUCAGUACUCAGUGUAGAUC
>gmo-miR-222-2-5p
UGCUCAGUAGGCAGUGUAGAU
>gmo-miR-223a-5p
AGUGUAUUUGACAAGCUGAGCU
>gmo-miR-223b-3p
GCUCAGCUUGUCAAAUACACUA
>gmo-miR-29b-2-5p
CUGGUUUCACGUGGUGGUUUAGAU
>gmo-miR-29c-3p
UAGCACCAUAUGAAAUCAGUGU
>gmo-miR-365-5p
AGGGACUUUUAGGGGCAGCUGUG
>gmo-miR-462-5p
UAACGGAACCCAUAAUACAG
>gmo-miR-7132a-3p
UGAGGCGUUUGGAACAAGUUCA
>gmo-miR-7132a-5p
GACUUGGUCAAAGCUCCUCAG
>gmo-miR-722-5p
UUUGAAACGUUUUAGCCAAA
>gmo-miR-727b-3p
UUGAGGCGAGUUGAAGACUUUA
>gmo-miR-734-3p
UAAAUGCUGCAGAAUUGUGCU
>gmo-miR-7550-5p
CUCCGGCUCGAAGGACCA
>gmo-miR-7b-5p
UGGAAGACAAGUGAUUUUGUUGUU
>gmo-miR-8159-5p
UCAGUAACUGGAAUCUGUCCCUG
>gmo-miR-8160a-5p
AGAAUAAUGCCAGCAGUCGGU
>gso-miR3522a
UGAGACCAAAUGAGCAGCUGA
>hhi-miR-196
UAGGUAGUCUCAUGUUGUUGGG
>hsa-let-7a-3p
CUAUACAAUCUACUGUCUUUC
>hsa-let-7a-2-3p
CUGUACAGCCUCCUAGCUUUCC
>hsa-let-7b-5p
UGAGGUAGUAGGUUGUGUGGUU
>hsa-let-7b-3p
CUAUACAACCUACUGCCUUCCC
>hsa-let-7c-3p
CUGUACAACCUUCUAGCUUUCC
>hsa-let-7c-5p
UGAGGUAGUAGGUUGUAUGGUU
>hsa-let-7d-3p
CUAUACGACCUGCUGCCUUUCU
>hsa-let-7e-5p
UGAGGUAGGAGGUUGUAUAGUU
>hsa-let-7f-5p
UGAGGUAGUAGAUUGUAUAGUU
>hsa-let-7f-2-3p
CUAUACAGUCUACUGUCUUUCC
>hsa-miR-1-5p
ACAUACUUCUUUAUAUGCCCAU
>hsa-miR-100-5p
AACCCGUAGAUCCGAACUUGUG
>hsa-miR-101-5p
CAGUUAUCACAGUGCUGAUGCU
>hsa-miR-101-3p
UACAGUACUGUGAUAACUGAA
>hsa-miR-103a-3p
AGCAGCAUUGUACAGGGCUAUGA
>hsa-miR-103b
UCAUAGCCCUGUACAAUGCUGCU
>hsa-miR-106a-5p
AAAAGUGCUUACAGUGCAGGUAG
>hsa-miR-107
AGCAGCAUUGUACAGGGCUAUCA
>hsa-miR-10a-5p
UACCCUGUAGAUCCGAAUUUGUG
>hsa-miR-10b-3p
ACAGAUUCGAUUCUAGGGGAAU
>hsa-miR-122-3p
AACGCCAUUAUCACACUAAAUA
>hsa-miR-122b-5p
UUUAGUGUGAUAAUGGCGUUUGA
>hsa-miR-1246
AAUGGAUUUUUGGAGCAGG
>hsa-miR-125b-1-3p
ACGGGUUAGGCUCUUGGGAGCU
>hsa-miR-1260b
AUCCCACCACUGCCACCAU
>hsa-miR-1278
UAGUACUGUGCAUAUCAUCUAU
>hsa-miR-1288-5p
GCAGAUCAGGACUGUAACUCACC
>hsa-miR-129-2-3p
AAGCCCUUACCCCAAAAAGCAU
>hsa-miR-1306-3p
ACGUUGGCUCUGGUGGUG
>hsa-miR-1306-5p
CCACCUCCCCUGCAAACGUCCA
>hsa-miR-130b-5p
ACUCUUUCCCUGUUGCACUAC
>hsa-miR-132-5p
ACCGUGGCUUUCGAUUGUUACU
>hsa-miR-1323
UCAAAACUGAGGGGCAUUUUCU
>hsa-miR-139-5p
UCUACAGUGCACGUGUCUCCAGU
>hsa-miR-144-5p
GGAUAUCAUCAUAUACUGUAAG
>hsa-miR-145-3p
GGAUUCCUGGAAAUACUGUUCU
>hsa-miR-146b-5p
UGAGAACUGAAUUCCAUAGGCUG
>hsa-miR-148a-3p
UCAGUGCACUACAGAACUUUGU
>hsa-miR-151a-3p
CUAGACUGAAGCUCCUUGAGG
>hsa-miR-153-5p
UCAUUUUUGUGAUGUUGCAGCU
>hsa-miR-155-5p
UUAAUGCUAAUCGUGAUAGGGGUU
>hsa-miR-15a-5p
UAGCAGCACAUAAUGGUUUGUG
>hsa-miR-16-5p
UAGCAGCACGUAAAUAUUGGCG
>hsa-miR-16-2-3p
CCAAUAUUACUGUGCUGCUUUA
>hsa-miR-17-5p
CAAAGUGCUUACAGUGCAGGUAG
>hsa-miR-181a-3p
ACCAUCGACCGUUGAUUGUACC
>hsa-miR-181b-5p
AACAUUCAUUGCUGUCGGUGGGU
>hsa-miR-181b-2-3p
CUCACUGAUCAAUGAAUGCA
>hsa-miR-181d-5p
AACAUUCAUUGUUGUCGGUGGGU
>hsa-miR-182-3p
UGGUUCUAGACUUGCCAACUA
>hsa-miR-182-5p
UUUGGCAAUGGUAGAACUCACACU
>hsa-miR-18a-3p
ACUGCCCUAAGUGCUCCUUCUGG
>hsa-miR-18a-5p
UAAGGUGCAUCUAGUGCAGAUAG
>hsa-miR-190a-3p
CUAUAUAUCAAACAUAUUCCU
>hsa-miR-192-5p
CUGACCUAUGAAUUGACAGCC
>hsa-miR-196a-5p
UAGGUAGUUUCAUGUUGUUGGG
>hsa-miR-196b-5p
UAGGUAGUUUCCUGUUGUUGGG
>hsa-miR-19a-3p
UGUGCAAAUCUAUGCAAAACUGA
>hsa-miR-19b-3p
UGUGCAAAUCCAUGCAAAACUGA
>hsa-miR-200c-3p
UAAUACUGCCGGGUAAUGAUGGA
>hsa-miR-20a-5p
UAAAGUGCUUAUAGUGCAGGUAG
>hsa-miR-21-5p
UAGCUUAUCAGACUGAUGUUGA
>hsa-miR-210-3p
CUGUGCGUGUGACAGCGGCUGA
>hsa-miR-212-5p
ACCUUGGCUCUAGACUGCUUACU
>hsa-miR-214-5p
UGCCUGUCUACACUUGCUGUGC
>hsa-miR-214-3p
ACAGCAGGCACAGACAGGCAGU
>hsa-miR-215-5p
AUGACCUAUGAAUUGACAGAC
>hsa-miR-216a-5p
UAAUCUCAGCUGGCAACUGUGA
>hsa-miR-217-5p
UACUGCAUCAGGAACUGAUUGGA
>hsa-miR-218-5p
UUGUGCUUGAUCUAACCAUGU
>hsa-miR-218-2-3p
CAUGGUUCUGUCAAGCACCGCG
>hsa-miR-219a-2-3p
AGAAUUGUGGCUGGACAUCUGU
>hsa-miR-22-5p
AGUUCUUCAGUGGCAAGCUUUA
>hsa-miR-22-3p
AAGCUGCCAGUUGAAGAACUGU
>hsa-miR-221-5p
ACCUGGCAUACAAUGUAGAUUU
>hsa-miR-221-3p
AGCUACAUUGUCUGCUGGGUUUC
>hsa-miR-222-3p
AGCUACAUCUGGCUACUGGGU
>hsa-miR-223-3p
UGUCAGUUUGUCAAAUACCCCA
>hsa-miR-223-5p
CGUGUAUUUGACAAGCUGAGUU
>hsa-miR-23a-3p
AUCACAUUGCCAGGGAUUUCC
>hsa-miR-24-3p
UGGCUCAGUUCAGCAGGAACAG
>hsa-miR-25-3p
CAUUGCACUUGUCUCGGUCUGA
>hsa-miR-25-5p
AGGCGGAGACUUGGGCAAUUG
>hsa-miR-26a-5p
UUCAAGUAAUCCAGGAUAGGCU
>hsa-miR-26a-2-3p
CCUAUUCUUGAUUACUUGUUUC
>hsa-miR-26b-5p
UUCAAGUAAUUCAGGAUAGGU
>hsa-miR-27a-3p
UUCACAGUGGCUAAGUUCCGC
>hsa-miR-29a-3p
UAGCACCAUCUGAAAUCGGUUA
>hsa-miR-29a-5p
ACUGAUUUCUUUUGGUGUUCAG
>hsa-miR-29b-3p
UAGCACCAUUUGAAAUCAGUGUU
>hsa-miR-3074-5p
GUUCCUGCUGAACUGAGCCAG
>hsa-miR-30a-5p
UGUAAACAUCCUCGACUGGAAG
>hsa-miR-30a-3p
CUUUCAGUCGGAUGUUUGCAGC
>hsa-miR-30c-5p
UGUAAACAUCCUACACUCUCAGC
>hsa-miR-30d-3p
CUUUCAGUCAGAUGUUUGCUGC
>hsa-miR-30d-5p
UGUAAACAUCCCCGACUGGAAG
>hsa-miR-31-5p
AGGCAAGAUGCUGGCAUAGCU
>hsa-miR-3120-3p
CACAGCAAGUGUAGACAGGCA
>hsa-miR-3120-5p
CCUGUCUGUGCCUGCUGUACA
>hsa-miR-3149
UUUGUAUGGAUAUGUGUGUGUAU
>hsa-miR-3158-5p
CCUGCAGAGAGGAAGCCCUUC
>hsa-miR-3158-3p
AAGGGCUUCCUCUCUGCAGGAC
>hsa-miR-326
CCUCUGGGCCCUUCCUCCAG
>hsa-miR-33a-5p
GUGCAUUGUAGUUGCAUUGCA
>hsa-miR-34a-5p
UGGCAGUGUCUUAGCUGGUUGU
>hsa-miR-3529-3p
AACAACAAAAUCACUAGUCUUCCA
>hsa-miR-365a-3p
UAAUGCCCCUAAAAAUCCUUAU
>hsa-miR-365b-5p
AGGGACUUUCAGGGGCAGCUGU
>hsa-miR-374a-3p
CUUAUCAGAUUGUAUUGUAAUU
>hsa-miR-374a-5p
UUAUAAUACAACCUGAUAAGUG
>hsa-miR-375-3p
UUUGUUCGUUCGGCUCGCGUGA
>hsa-miR-378a-3p
ACUGGACUUGGAGUCAGAAGGC
>hsa-miR-378c
ACUGGACUUGGAGUCAGAAGAGUGG
>hsa-miR-378d
ACUGGACUUGGAGUCAGAAA
>hsa-miR-424-5p
CAGCAGCAAUUCAUGUUUUGAA
>hsa-miR-4286
ACCCCACUCCUGGUACC
>hsa-miR-429
UAAUACUGUCUGGUAAAACCGU
>hsa-miR-4454
GGAUCCGAGUCACGGCACCA
>hsa-miR-451a
AAACCGUUACCAUUACUGAGUU
>hsa-miR-452-5p
AACUGUUUGCAGAGGAAACUGA
>hsa-miR-455-5p
UAUGUGCCUUUGGACUACAUCG
>hsa-miR-455-3p
GCAGUCCAUGGGCAUAUACAC
>hsa-miR-493-5p
UUGUACAUGGUAGGCUUUCAUU
>hsa-miR-495-3p
AAACAAACAUGGUGCACUUCUU
>hsa-miR-497-5p
CAGCAGCACACUGUGGUUUGU
>hsa-miR-499a-5p
UUAAGACUUGCAGUGAUGUUU
>hsa-miR-499b-3p
AACAUCACUGCAAGUCUUAACA
>hsa-miR-518c-3p
CAAAGCGCUUCUCUUUAGAGUGU
>hsa-miR-518f-5p
CUCUAGAGGGAAGCACUUUCUC
>hsa-miR-520d-3p
AAAGUGCUUCUCUUUGGUGGGU
>hsa-miR-526a-5p
CUCUAGAGGGAAGCACUUUCUG
>hsa-miR-548ae-3p
CAAAAACUGCAAUUACUUUCA
>hsa-miR-548bc
AAAAACUGUGAUUACUUUUGC
>hsa-miR-548f-5p
UGCAAAAGUAAUCACAGUUUUU
>hsa-miR-548x-3p
UAAAAACUGCAAUUACUUUC
>hsa-miR-574-5p
UGAGUGUGUGUGUGUGAGUGUGU
>hsa-miR-574-3p
CACGCUCAUGCACACACCCACA
>hsa-miR-615-3p
UCCGAGCCUGGGUCUCCCUCUU
>hsa-miR-6516-5p
UUUGCAGUAACAGGUGUGAGCA
>hsa-miR-654-3p
UAUGUCUGCUGACCAUCACCUU
>hsa-miR-7-1-3p
CAACAAAUCACAGUCUGCCAUA
>hsa-miR-7704
CGGGGUCGGCGGCGACGUG
>hsa-miR-802
CAGUAACAAAGAUUCAUCCUUGU
>hsa-miR-92a-3p
UAUUGCACUUGUCCCGGCCUGU
>hsa-miR-96-5p
UUUGGCACUAGCACAUUUUUGCU
>hsa-miR-98-5p
UGAGGUAGUAAGUUGUAUUGUU
>hsa-miR-99a-5p
AACCCGUAGAUCCGAUCUUGUG
>ipu-miR-101b
UACAGUACUAUGAUAACUGAA
>ipu-miR-107b
AGCAGCAUUGUACAGGGCU
>ipu-miR-130c
GCCCUUUUUCUGUUGUACU
>ipu-miR-152
UCAGUGCAUGACAGAACUUUG
>ipu-miR-18a
UAAGGUGCAUCUAGUGCAGA
>ipu-miR-202
UUCCUAUGCAUAUACCUCUUU
>ipu-miR-222a
UGCUCAGUAGUCAGUGUAGAUC
>ipu-miR-27e
UUCACAGUGGCUAAGUUCAGU
>ipu-miR-30a
CUUUCAGUCUGAUGUUUGC
>ipu-miR-30d
CUUUCAGUUGGAUGUUUGCUGU
>ipu-miR-34b
AGGCAGUGUUGUUAGCUGAUUGU
>ipu-miR-365
AGGGACUUUUAGGGGCAGCU
>ipu-miR-375
UUUGUUCGUUCGGCUCGCGUU
>ipu-miR-429b
UAAUACUGCCUGGUAAUGCCA
>ipu-miR-455b
UAUGUGCCCUUGGACUACAUUG
>ipu-miR-7551
GGGGCCUGAGUCCUUCUGG
>ipu-miR-7565
UUCCUGCUGAACUGAGCCAGU
>isc-miR-285
UAGCACCAUUUGAAUUCAGUUC
>isc-miR-96
UUUGGCACUAGCACAUUUUUGU
>lgi-miR-263b
AAUGGCACUGGUAGAAUUCACGG
>lla-miR-139
UCUACAGUGCACGUGUCU
>mdo-let-7i-3p
UGCGCAAGCUACUGCCUUGCU
>mdo-miR-100-5p
AACCCGUAGAUCCGAACUUGU
>mdo-miR-106-5p
AAAAGUGCUUAUAGUGCAGGUAG
>mdo-miR-122-5p
UGGAGUGUGACAAUGGUGUUUGUGU
>mdo-miR-122-3p
ACGCCAUUAUCACACUAAAUA
>mdo-miR-125b-2-3p
ACGGGUUAGGCUCUUGGGAGC
>mdo-miR-128a-5p
GGGGGCCGUUACACUGUCAGAGA
>mdo-miR-141-3p
UAACACUGUCUGGUAAAGAUGC
>mdo-miR-143-5p
GUGCAGUGCUGCAUCUCUGG
>mdo-miR-145-3p
AUUCCUGGAAAUACUGUUCU
>mdo-miR-181a-1-3p
CCAUCGACCGUUGAUUGUACC
>mdo-miR-181a-2-3p
CCAUCGACCGUUGACUGUGCC
>mdo-miR-193a-3p
AACUGGCCUACAAAGUCCCAG
>mdo-miR-196b
UAGGUAGUUUCCUGUUGUUGG
>mdo-miR-199b-3p
ACAGUAGUCUGCACAUUGGUU
>mdo-miR-199b-2-5p
CCAGUGUUCAGACUACCUGUUC
>mdo-miR-199b-3-5p
CCAGUGUUCAGACUACCUGUCC
>mdo-miR-206
UGGAAUGUAAGGAAGUGUGUG
>mdo-miR-210-3p
ACUGUGCGUGUGACAGCGGCU
>mdo-miR-210b-5p
UAGCCGCUGUCACACGCACAGU
>mdo-miR-221-5p
ACCUGGCAUACAAUGUAGAAUUCUGU
>mdo-miR-223-5p
GUGUAUUUGACAAGCUGAGUUG
>mdo-miR-23a-3p
AUCACAUUGCCAGGGAUUUC
>mdo-miR-24-3p
UGGCUCAGUUCAGCAG
>mdo-miR-30a-3p
UUUCAGUCGGAUGUUUGCAGC
>mdo-miR-34d-3p
AUCAGCUAACUACACUGCCUACA
>mdo-miR-429
UAAUACUGUCUGGUAAUGCC
>mdo-miR-451
AAACCGUUACCAUUACUGUGUU
>mdo-miR-455-3p
AUGCAGUCCAUGGGCAUAUACA
>mdo-miR-460-3p
CACAGCGCAUACAAUGUGGAUA
>mle-miR-7-5p
UGGAAGACUAGUGAUUUAGUUGU
>mle-miR-92b-3p
UAUUGCACUUUUCCCGGCCUGU
>mml-miR-130a-3p
CAGUGCAAUGUUAAAAGGGC
>mml-miR-1323-5p
UCAAAACUGAGGGGCAUUUUC
>mml-miR-141-3p
AACACUGUCUGGUAAAGAUGG
>mml-miR-16-2-3p
CCAAUAUUACUGUGCUGCUUCA
>mml-miR-190b
UGAUAUGUUUGAUAUUGGGUU
>mml-miR-200c-3p
AAUACUGCCGGGUAAUGAUGGA
>mml-miR-30b-5p
UGUAAACAUCCUACACUCAGC
>mml-miR-30d-3p
UUUCAGUCAGAUGUUUGCUGC
>mml-miR-31-5p
GGCAAGAUGCUGGCAUAGCUG
>mml-miR-328
CUGGCCCUCUCUGCCCUUCC
>mml-miR-33a
GUGCAUUGUAGUUGCAUUG
>mml-miR-378d
ACUGGACUUGGAGUCAGAAGCA
>mml-miR-518c-3p
CAAAGCGCUUCUCUUUAGAGAGU
>mml-miR-96
UUUGGCACUAGCACAUUUUUGC
>mmr-miR-1388
AUCUCAGGUUCGUCAGCCCGUG
>mmr-miR-152
AGGUUCUGUGAUACACUCUGACU
>mmr-miR-187
CGUGUCUUGUGUUGCAGCCGGA
>mmu-let-7a-2-3p
CUGUACAGCCUCCUAGCUUUC
>mmu-let-7f-2-3p
CUAUACAGUCUACUGUCUUUC
>mmu-let-7g-5p
UGAGGUAGUAGUUUGUACAGUU
>mmu-let-7i-5p
UGAGGUAGUAGUUUGUGCUGUU
>mmu-let-7i-3p
CUGCGCAAGCUACUGCCUUGCU
>mmu-let-7j
UGAGGUAUUAGUUUGUGCUGUUAU
>mmu-miR-101a-5p
UCAGUUAUCACAGUGCUGAUGC
>mmu-miR-101b-3p
GUACAGUACUGUGAUAGCU
>mmu-miR-101c
ACAGUACUGUGAUAACUGA
>mmu-miR-106b-5p
UAAAGUGCUGACAGUGCAGAU
>mmu-miR-10b-3p
CAGAUUCGAUUCUAGGGGAAUA
>mmu-miR-10b-5p
UACCCUGUAGAACCGAAUUUGUG
>mmu-miR-122-5p
UGGAGUGUGACAAUGGUGUUUG
>mmu-miR-122-3p
AAACGCCAUUAUCACACUAAAU
>mmu-miR-124-5p
CGUGUUCACAGCGGACCUUGAU
>mmu-miR-124-3p
UAAGGCACGCGGUGAAUGCC
>mmu-miR-125a-5p
UCCCUGAGACCCUUUAACCUGUGA
>mmu-miR-125b-5p
UCCCUGAGACCCUAACUUGUGA
>mmu-miR-126a-3p
UCGUACCGUGAGUAAUAAUGCG
>mmu-miR-126a-5p
CAUUAUUACUUUUGGUACGCG
>mmu-miR-126b-3p
CGCGUACCAAAAGUAAUAAUGUG
>mmu-miR-126b-5p
AUUAUUACUCACGGUACGAGUU
>mmu-miR-127-3p
UCGGAUCCGUCUGAGCUUGGCU
>mmu-miR-128-3p
UCACAGUGAACCGGUCUCUUU
>mmu-miR-129-5p
CUUUUUGCGGUCUGGGCUUGC
>mmu-miR-129b-5p
GCUUUUUGGGGUAAGGGCUUCC
>mmu-miR-129b-3p
CAAGCCCAGACCGCAAAAAGAUU
>mmu-miR-1306-3p
ACGUUGGCUCUGGUGGUGAUG
>mmu-miR-130a-3p
CAGUGCAAUGUUAAAAGGGCAU
>mmu-miR-130b-5p
ACUCUUUCCCUGUUGCACUACU
>mmu-miR-130b-3p
CAGUGCAAUGAUGAAAGGGCAU
>mmu-miR-132-5p
AACCGUGGCUUUCGAUUGUUAC
>mmu-miR-132-3p
UAACAGUCUACAGCCAUGGUCG
>mmu-miR-133a-5p
GCUGGUAAAAUGGAACCAAAU
>mmu-miR-133a-3p
UUUGGUCCCCUUCAACCAGCUG
>mmu-miR-133b-3p
UUUGGUCCCCUUCAACCAGCUA
>mmu-miR-134-5p
UGUGACUGGUUGACCAGAGGGG
>mmu-miR-135a-5p
UAUGGCUUUUUAUUCCUAUGUGA
>mmu-miR-137-3p
UUAUUGCUUAAGAAUACGCGUAG
>mmu-miR-138-5p
AGCUGGUGUUGUGAAUCAGGCCG
>mmu-miR-139-5p
UCUACAGUGCACGUGUCUCCAG
>mmu-miR-140-3p
UACCACAGGGUAGAACCACGG
>mmu-miR-141-3p
UAACACUGUCUGGUAAAGAUGG
>mmu-miR-142a-5p
CAUAAAGUAGAAAGCACUACU
>mmu-miR-142a-3p
UGUAGUGUUUCCUACUUUAUGGA
>mmu-miR-142b
UCCAUAAAGUAGGAAACACU
>mmu-miR-143-5p
GGUGCAGUGCUGCAUCUCUGG
>mmu-miR-143-3p
UGAGAUGAAGCACUGUAGCUC
>mmu-miR-144-5p
GGAUAUCAUCAUAUACUGUAAGU
>mmu-miR-144-3p
UACAGUAUAGAUGAUGUACU
>mmu-miR-145a-3p
AUUCCUGGAAAUACUGUUCUUG
>mmu-miR-145a-5p
GUCCAGUUUUCCCAGGAAUCCCU
>mmu-miR-146a-5p
UGAGAACUGAAUUCCAUGGGUU
>mmu-miR-146b-5p
UGAGAACUGAAUUCCAUAGGCU
>mmu-miR-149-5p
UCUGGCUCCGUGUCUUCACUCCC
>mmu-miR-153-3p
UUGCAUAGUCACAAAAGUGAUC
>mmu-miR-155-5p
UUAAUGCUAAUUGUGAUAGGGGU
>mmu-miR-15b-5p
UAGCAGCACAUCAUGGUUUACA
>mmu-miR-181a-5p
AACAUUCAACGCUGUCGGUGAGU
>mmu-miR-181a-2-3p
ACCACCGACCGUUGACUGUACC
>mmu-miR-182-5p
UUUGGCAAUGGUAGAACUCACACCG
>mmu-miR-182-3p
GUGGUUCUAGACUUGCCAACU
>mmu-miR-183-5p
UAUGGCACUGGUAGAAUUCACU
>mmu-miR-184-3p
UGGACGGAGAACUGAUAAGGGU
>mmu-miR-187-3p
UCGUGUCUUGUGUUGCAGCCGG
>mmu-miR-18a-3p
ACUGCCCUAAGUGCUCCUUCUG
>mmu-miR-190a-5p
UGAUAUGUUUGAUAUAUUAGGU
>mmu-miR-190b-5p
UGAUAUGUUUGAUAUUGGGUUG
>mmu-miR-1912-3p
CACAGAACAUGCAGUGAGAACU
>mmu-miR-193a-3p
AACUGGCCUACAAAGUCCCAGU
>mmu-miR-194-5p
UGUAACAGCAACUCCAUGUGGA
>mmu-miR-195a-5p
UAGCAGCACAGAAAUAUUGGC
>mmu-miR-199a-5p
CCCAGUGUUCAGACUACCUGUUC
>mmu-miR-199a-3p
ACAGUAGUCUGCACAUUGGUUA
>mmu-miR-199b-5p
CCCAGUGUUUAGACUACCUGUUC
>mmu-miR-1a-1-5p
ACAUACUUCUUUAUAUGCCCAUA
>mmu-miR-1a-2-5p
ACAUACUUCUUUAUGUACCCAUA
>mmu-miR-1b-5p
UACAUACUUCUUUACAUUCCA
>mmu-miR-1b-3p
UGGGUACAUAAAGAAGUAUGUGC
>mmu-miR-200a-5p
CAUCUUACCGGACAGUGCUGGA
>mmu-miR-200a-3p
UAACACUGUCUGGUAACGAUGU
>mmu-miR-200b-3p
UAAUACUGCCUGGUAAUGAUGA
>mmu-miR-202-5p
UUCCUAUGCAUAUACUUCUUU
>mmu-miR-203-5p
AGUGGUUCUUGACAGUUCAACA
>mmu-miR-203-3p
GUGAAAUGUUUAGGACCACUAG
>mmu-miR-203b-3p
UUGAACUGUCAAGAACCACUGG
>mmu-miR-204-5p
UUCCCUUUGUCAUCCUAUGCCU
>mmu-miR-205-5p
UCCUUCAUUCCACCGGAGUCUG
>mmu-miR-206-3p
UGGAAUGUAAGGAAGUGUGUGG
>mmu-miR-211-5p
UUCCCUUUGUCAUCCUUUGCCU
>mmu-miR-217-5p
UACUGCAUCAGGAACUGACUGGA
>mmu-miR-21c
UAGCUUAUCAGACUGGUACAA
>mmu-miR-221-5p
ACCUGGCAUACAAUGUAGAUUUCUGU
>mmu-miR-23b-3p
AUCACAUUGCCAGGGAUUACC
>mmu-miR-27b-3p
UUCACAGUGGCUAAGUUCUGC
>mmu-miR-27b-5p
AGAGCUUAGCUGAUUGGUGAAC
>mmu-miR-29c-3p
UAGCACCAUUUGAAAUCGGUUA
>mmu-miR-301a-3p
CAGUGCAAUAGUAUUGUCAAAGC
>mmu-miR-3065-5p
UCAACAAAAUCACUGAUGCUGG
>mmu-miR-3074-5p
GUUCCUGCUGAACUGAGCCAGU
>mmu-miR-30b-5p
UGUAAACAUCCUACACUCAGCU
>mmu-miR-30e-5p
UGUAAACAUCCUUGACUGGAAG
>mmu-miR-30e-3p
CUUUCAGUCGGAUGUUUACAGC
>mmu-miR-30f
GUAAACAUCCGACUGAAAGCUC
>mmu-miR-326-3p
CCUCUGGGCCCUUCCUCCAGU
>mmu-miR-338-3p
UCCAGCAUCAGUGAUUUUGUUG
>mmu-miR-34c-5p
AGGCAGUGUAGUUAGCUGAUUGC
>mmu-miR-351-5p
UCCCUGAGGAGCCCUUUGAGCCUG
>mmu-miR-378a-3p
ACUGGACUUGGAGUCAGAAGG
>mmu-miR-378c
ACUGGACUUGGAGUCAGAAGC
>mmu-miR-3967
AGCUUGUCUGACUGAUGUUG
>mmu-miR-409-3p
GAAUGUUGCUCGGUGAACCCCU
>mmu-miR-452-5p
UGUUUGCAGAGGAAACUGAGAC
>mmu-miR-466f-3p
CAUACACACACACAUACACAC
>mmu-miR-466i-5p
UGUGUGUGUGUGUGUGUGUG
>mmu-miR-493-5p
UUGUACAUGGUAGGCUUUC
>mmu-miR-5100
UCGAAUCCCAGCGGUGCCUCU
>mmu-miR-542-3p
UGUGACAGAUUGAUAACUGAAA
>mmu-miR-6240
CCAAAGCAUCGCGAAGGCCCACGGCG
>mmu-miR-669c-3p
UACACACACACACACAAGUAAA
>mmu-miR-709
GGAGGCAGAGGCAGGAGGA
>mmu-miR-770-3p
CGUGGGCCUGACGUGGAGCUGG
>mmu-miR-7b-5p
UGGAAGACUUGUGAUUUUGUUGUU
>mmu-miR-802-5p
UCAGUAACAAAGAUUCAUCCUU
>mmu-miR-9-3p
AUAAAGCUAGAUAACCGAAAGU
>mmu-miR-92a-3p
UAUUGCACUUGUCCCGGCCUG
>mmu-miR-9b-3p
AUACAGCUAGAUAACCAAAGA
>mse-miR-2779
AUCCGGCUCGAAGGACCA
>mtr-miR2089-5p
UUACCUAUUCCACCAAUUCCAU
>mtr-miR7698-5p
UUUUCAUCAAAGUUUUCUGGA
>mze-miR-125c
ACGGGUUAGGCUCUCGGGAGCU
>mze-miR-150
ACUCCCAAUCCUUGUACCAGUGUC
>mze-miR-18b
UAAGGUGCAUCUAGUGUAGUUG
>mze-miR-219b
AGAAUUGUGUAUGGACAUCUGU
>mze-miR-22b
AAGCUGCCAGCUGAAGAACU
>nve-miR-100-5p
GACCCGUAGAUCCGAACUUGUG
>oan-miR-106-5p
AAAAGUGCUUACAGUGCAGGU
>oan-miR-10b-3p
AGAUUCGAUUCUAGGGGAAU
>oan-miR-122-3p
AAACGCCAUUAUCACACUA
>oan-miR-1386
CUCCUGGCUGGCUCGCCA
>oan-miR-1388-3p
AUCUCAGGUUCGUCAGCCCAUG
>oan-miR-139-5p
UCUACAGUGCAUGUGUCUCCAG
>oan-miR-145-5p
GUCCAGUUUUCCCAGGAAU
>oan-miR-15b-5p
UAGCAGCACAUCAUGGUUUGC
>oan-miR-15c-5p
UAGCAGCACAUCAUGGUUUGU
>oan-miR-18-5p
UAAGGUGCAUCUAGUGCAGU
>oan-miR-181a-2-3p
CCAUCGACCGUUGACUGUACC
>oan-miR-181b-5p
AACAUUCAUUGCUGUCGGUGG
>oan-miR-182-3p
GGUUCUAGACUUGCCAACUA
>oan-miR-205-5p
UCCUUCAUUCCACCGGAGUCU
>oan-miR-20a-5p
UAAAGUGCUUAUAGUGCAGG
>oan-miR-214-5p
UGCCUGUCUACACUUGCUGU
>oan-miR-218-3p
AAACAUGGUUCUGUCAAGCA
>oan-miR-221-5p
ACCUGGCAUACAAUGUAGAAU
>oan-miR-222a-5p
CGCUCAGUAGUCAGUGUAGAUC
>oan-miR-223-3p
UGUCAGUUUGUCAAAUACCCUA
>oan-miR-23b-3p
AUCACAUUGCCAGGGAUAACCA
>oan-miR-460-5p
CCUGCAUUGUACACACUGUGU
>oan-miR-92b
UAUUGCACUUGUCCCAGCCUGU
>oar-let-7b
UGAGGUAGUAGGUUGUGUGGU
>oar-miR-10a
UACCCUGUAGAUCCGAAUUUG
>oar-miR-10b
ACCCUGUAGAACCGAAUUUGUG
>oar-miR-23b
AUCACAUUGCCAGGGAUU
>oar-miR-25
AUUGCACUUGUCUCGGUCUGA
>oar-miR-29a
UAGCACCAUCUGAAAUCGGUU
>oar-miR-30c
UGUAAACAUCCUACACUCUCA
>oar-miR-30d
UGUAAACAUCCCCGACUGG
>oar-miR-99a
AACCCGUAGAUCCGAUCUUG
>ocu-miR-146b-5p
UGAGAACUGAAUUCCAUAGGCCGU
>ocu-miR-16a-5p
UAGCAGCACGUAAAUACUGGCG
>odi-miR-124a
UAAGGCACGCGGUGAAUGCUAA
>odi-miR-1c
UGGAAUGUAAAGAAGUAUGUGA
>odi-miR-92a
UAUUGCACUCGUCCCGGCCUUG
>oga-miR-374a
CUUAUCAGAUUGUAUUGUAACU
>oha-let-7a-3-3p
AACUAUACAGUCUAUUGCCU
>oha-miR-122-5p
UGGAGUGUGACAAUGGUGUUUGUAU
>oha-miR-122-3p
CAAACGCCAUUAUCACACU
>oha-miR-126-5p
CGCAUUAUUACUCACGGUACGA
>oha-miR-126-3p
CGCGUACCAAAAGUAAUAAUG
>oha-miR-148a-3p
UCAGUGCACUACAGAACUUUCU
>oha-miR-199b-5p
CCCAGCGUUCAGACUACCUGUUC
>oha-miR-1c-3p
UAUGGGUACAUAAAGAAGUAUGU
>oha-miR-221-5p
ACCUGGCAUACAAUGUAGAAUACUGU
>oha-miR-222a-5p
GCUCAGUAGUCAGUGUAGAU
>oha-miR-223-5p
GUGUAUUUGACAAGCUGAGUU
>oha-miR-26-3-3p
CCUAUUCUUGAUUACUUG
>oha-miR-737-3p
AAUCAAAAUCUAAAGAAAAU
>oha-miR-9-4-5p
ACUUUCGGUUAUCUAGCUUUA
>oha-miR-9-3p
UCAUACAGCUAGAUAACCAAAGA
>oha-miR-9-2-5p
UUCGGUUAUCUAGCUUUAUGAA
>oha-miR-9-3-5p
ACAUUCGGUUCUCUAGCUUUA
>ola-let-7a-3p
CUAUACAACUUACUGUCUUUC
>ola-let-7c
UGAGGUAGUAGGUUGUAUGGU
>ola-let-7e
UGAGGUAGUAGAUUGAAU
>ola-let-7g
UGAGGUAGUAGUUUGUAUAG
>ola-miR-100
AACCCGUAGAUCCGAACUU
>ola-miR-101b-3p
GUACAGUACUAUGAUAACU
>ola-miR-101b-5p
UCAGUUAUCAUGGUACCGGUGCU
>ola-miR-106a
UAAAGUGCUUACAGUGCAGGU
>ola-miR-10d
UACCCUGUAGAACCGAAUGUGU
>ola-miR-122
AACGCCAUUAUCACACUAA
>ola-miR-124-5p
CGUGUUCACAGCGGACCUU
>ola-miR-125a-3p
ACAGGUGAGGUCCUCGGGAACA
>ola-miR-126-3p
UCGUACCGUGAGUAAUAAUG
>ola-miR-128
UCACAGUGAACCGGUCUCUU
>ola-miR-130c
CAGUGCAAUAUUAAAAGGG
>ola-miR-132
UAACAGUCUACAGCCAUGG
>ola-miR-133-3p
UGGUCCCCUUCAACCAGC
>ola-miR-135a
UAUGGCUUUCUAUUCCUAUGU
>ola-miR-135b
UAUGGCUUUUUAUUCCUAC
>ola-miR-137
UUGCUUGAGAAUACGCGUAGCU
>ola-miR-1388-3p
AUCUCAGGUUCGUCAGCC
>ola-miR-139
UCUACAGUGCAUGUGUCUCCA
>ola-miR-140-3p
ACCACAGGGUAGAACCACGG
>ola-miR-143
UGAGAUGAAGCACUGUAGCU
>ola-miR-144
AGGAUAUCAUCUUAUACUGUAA
>ola-miR-145
UCCAGUUUUCCCAGGAAU
>ola-miR-148
UCAGUGCAUUACAGAACUUU
>ola-miR-150
ACUCCCAAUCCUUGUACCAGU
>ola-miR-15a
UAGCAGCACGGAAUGGUUUG
>ola-miR-17
CAAAGUGCUUACAGUGCA
>ola-miR-181a-3p
ACCAUCGACCGUUGACUGUAC
>ola-miR-181a-5p
AACAUUCAACGCUGUCGGU
>ola-miR-181b-3p
CUCACUGAACGAUGAAUGCA
>ola-miR-183-5p
AUGGCACUGGUAGAAUUCA
>ola-miR-183-3p
GUGAAUUACCAUAGGGCCAUA
>ola-miR-192-5p
UGACCUAUGAAUUGACAGCCA
>ola-miR-192-3p
[truncated: 733 more rows]
