# Supplementary material for: Identification and Characterization of Sex-Biased miRNAs in the Golden Pompano (Trachinotus blochii)
Source: Animals (Basel). 2022 Nov 29;12(23):3342. doi: 10.3390/ani12233342 (PMC9739008; doi:10.3390/ani12233342)
Supplement: Supplementary file 1 [file animals-12-03342-s001.zip › Table S3.xls]

## Sheet: Table S3
Table S3 The length distributions of the novel miRNAs
>novel_100
uaugauguaacgugugcugcagugc
>novel_105
uguguuagcuguagaacaauuacgc
>novel_108
aucgaucacaugagugggacuguu
>novel_11
uuccuaugcauauaccucuuug
>novel_111
ugggauaucuguugaugugaugaug
>novel_112
uucagucauuguuucuggucgug
>novel_113
ugccgugauggaguggacuucagg
>novel_114
acugauuucuccugaugcuuaga
>novel_119
cuguaggauguagcuucauauu
>novel_121
acucgccggucgaugaaugaca
>novel_123
aacaacauccugaugcugucugagu
>novel_125
uuuagucagauguagucaguccauc
>novel_127
uggacuacaucaaagguaaaga
>novel_130
ugaagacuauuuguggacagcagau
>novel_133
uuugugcugccugucuguccugugc
>novel_134
auguguguccucuucucuucc
>novel_137
uaacagucuacagccauggucgu
>novel_138
ugggauaauuagggccgucugaggc
>novel_140
cucgauuacuagcacacugacu
>novel_143
augggggcuggaugugugccugg
>novel_145
ugcaacuguagggggccaugcggg
>novel_146
uguaaacauccccgacuggaag
>novel_148
cucucacugggcugucuguga
>novel_151
aggcagugucucguuagcuggu
>novel_155
aacgugaacaggucgguggugagcc
>novel_156
uauugcacuugucccggccugugu
>novel_161
uacggguaugugugugcucaca
>novel_167
uagguaguuucaaguuguuggg
>novel_169
uauuguugucgugcugcuaauugc
>novel_170
guccaguuuucccaggaaucccu
>novel_172
gaauccguagcugcagaccagg
>novel_176
ugaggcagaucugcggcugguccgg
>novel_179
ucugcagggaacggugcuuuga
>novel_186
uuggcuuguaguccggagagggaag
>novel_189
acugagcacgcuguaagcuga
>novel_204
uucacaguggcuaaguucagc
>novel_205
uacuuggugaaugcuguaacuug
>novel_209
agaagacguaucacucuguugg
>novel_214
uuucuguucagugacugagggaggu
>novel_220
uacugcaucaggaacugauugga
>novel_223
auuucugacagcggcuguggccac
>novel_224
uuaucaucgucucuguuuaccagg
>novel_225
uuuuuuccgacugucccugaaggac
>novel_228
ucacauguaggaccagucagaacgu
>novel_229
cacugucagaugugagauccaggg
>novel_232
uaaaugcugcagaauugugcucc
>novel_234
agucuguguuugcugagauc
>novel_236
uuugugccaaaucugaaucagaauc
>novel_237
ccguauguuaaacuugaacaguuuc
>novel_238
uuuccaucgaucugugauuuuaauc
>novel_239
uuugaagguauguggaguuuccucc
>novel_27
acccuguagaaccgaauuugugu
>novel_39
ugagguaguugguuguaugguu
>novel_42
caauggaucugcuuugcaacgc
>novel_46
uaaaggucuauggccucuugacug
>novel_58
cacuaggcaauuuuuugggcaacu
>novel_59
uucuauaagauucugaaccacaguc
>novel_61
uguaaacauccuacacucucggc
>novel_62
ugagaagucuugaacaaguaca
>novel_63
cugagagaagguuguuuacuug
>novel_66
uucgguugcuagggccaucuggcuc
>novel_74
ugagguaguagauuguauaguug
>novel_75
uuugacuguuugucuccuguagauc
>novel_76
ugaggcguuuagaacaaguucag
>novel_78
uaaaaacuuugaaccuugaau
>novel_87
acaaucaccuggagagauucug
>novel_93
ucaucugugucaccuguugcuccac
>novel_94
caaaucauuaugugcugcuacu
>novel_96
uauuaucuagacugcacgacuguuu
