# Supplementary material for: Identification and Characterization of Sex-Biased miRNAs in the Golden Pompano (Trachinotus blochii)
Source: Animals (Basel). 2022 Nov 29;12(23):3342. doi: 10.3390/ani12233342 (PMC9739008; doi:10.3390/ani12233342)
Supplement: Supplementary file 1 [file animals-12-03342-s001.zip › Table S4.xls]

## Sheet: Table S4
Table S4 Significantly differentially expressed miRNAs (DEMs) between the testis group and the ovary group (Padj<0.05)
name	Testis_readcount	Ovary_readcount	log2FoldChange	pval	padj
hsa-miR-3529-3p	90408.6	930.657	6.2282	8.0131e-69	7.7888e-66
dme-miR-7-5p	90451.1	930.871	6.225	3.5834e-68	1.7415e-65
gga-miR-7	90459.9	934.108	6.2175	1.4877e-67	3.6152e-65
ggo-miR-7	90458.8	934.108	6.2175	1.4848e-67	3.6152e-65
gmo-miR-7550-5p	5.95951	1671.08	-7.3309	2.4926e-59	4.8456e-57
dre-miR-19d-3p	653.965	181.784	1.8189	3.6832e-27	5.1144e-25
ola-miR-19d	653.965	181.784	1.8189	3.6832e-27	5.1144e-25
abu-miR-99a	311.704	12.7864	4.2184	2.5375e-25	3.083e-23
mze-miR-150	398.572	23.2069	3.832	2.8568e-25	3.0853e-23
ola-miR-150	398.453	23.2069	3.8307	3.5844e-25	3.484e-23
oni-miR-199c	603.239	2145.66	-1.8068	4.4444e-25	3.9272e-23
pal-miR-9993a-3p	40.1333	791.697	-3.9855	5.4487e-24	4.4134e-22
abu-miR-734	229.297	22.4515	3.2008	1.0919e-21	8.1637e-20
bta-miR-3604	1364.49	4766.53	-1.7781	1.4969e-21	9.6468e-20
gga-miR-199-3p	1365.2	4767.53	-1.7775	1.7864e-21	9.6468e-20
mdo-miR-199b-3p	1364.49	4766.53	-1.7781	1.4969e-21	9.6468e-20
mmu-miR-199a-3p	1365.2	4767.53	-1.7775	1.7864e-21	9.6468e-20
pma-miR-199a-3p	1365.2	4767.53	-1.7775	1.7864e-21	9.6468e-20
nve-miR-100-5p	1258.07	389.297	1.6671	7.8775e-19	4.03e-17
ssa-miR-7132b-3p	2722.11	1212.11	1.1591	1.3233e-18	6.4313e-17
hsa-let-7f-5p	784.14	2982.65	-1.8875	1.3383e-17	6.1942e-16
efu-let-7f	776.922	2938.47	-1.8794	2.0876e-17	8.8224e-16
ggo-let-7f	776.922	2938.47	-1.8794	2.0876e-17	8.8224e-16
rno-miR-3596d	774.494	2928.51	-1.8783	4.0696e-17	1.6482e-15
mse-miR-2779	76.5682	823.793	-3.1955	6.4552e-17	2.5098e-15
oan-miR-1386	2.66665	57.3903	-3.9379	7.5364e-17	2.8175e-15
bmo-miR-2779	73.7623	822.598	-3.235	8.5351e-17	3.0726e-15
novel_176	3.2688	83.0618	-4.063	9.7272e-16	3.3767e-14
bfl-let-7b	6566.44	17786.9	-1.4177	3.3465e-15	1.1217e-13
cel-let-7-5p	6756.94	18517.5	-1.4336	4.491e-15	1.4551e-13
novel_238	3.97738	53.0808	-3.4009	1.7016e-13	5.3353e-12
efu-miR-153	54.9748	0.994793	4.3068	2.6136e-13	7.4717e-12
gga-miR-153-3p	54.9748	0.994793	4.3068	2.6136e-13	7.4717e-12
mmu-miR-153-3p	54.9748	0.994793	4.3068	2.6136e-13	7.4717e-12
ipu-miR-202	67042.4	24181.7	1.4462	3.4587e-13	9.6054e-12
cpi-miR-1388-3p	74.2144	272.78	-1.8256	4.3259e-13	1.1065e-11
oan-miR-1388-3p	74.2144	272.78	-1.8256	4.3259e-13	1.1065e-11
ola-miR-1388-3p	74.2144	272.78	-1.8256	4.3259e-13	1.1065e-11
dre-miR-202-5p	81399.7	28968.6	1.4639	6.9245e-13	1.7258e-11
xtr-miR-202-5p	81426.4	28986.7	1.4634	7.194e-13	1.7481e-11
ola-miR-21	87553.1	38545.6	1.1698	1.4285e-12	3.3866e-11
dre-miR-21	87565.1	38551.1	1.1698	1.4651e-12	3.3907e-11
novel_114	7.93947	59.3619	-2.709	2.7001e-12	5.9647e-11
tgu-miR-142-3p	271.427	109.404	1.2815	2.6473e-12	5.9647e-11
aca-miR-142-3p	272.251	109.713	1.2813	3.3027e-12	6.1734e-11
cgr-miR-142-3p	272.251	109.713	1.2813	3.3027e-12	6.1734e-11
cli-miR-142-3p	272.251	109.713	1.2813	3.3027e-12	6.1734e-11
gga-miR-1388b-5p	70.9631	259.337	-1.8149	2.9534e-12	6.1734e-11
gga-miR-142-3p	272.251	109.713	1.2813	3.3027e-12	6.1734e-11
mmu-miR-142a-3p	272.251	109.713	1.2813	3.3027e-12	6.1734e-11
mmu-miR-142b	272.251	109.713	1.2813	3.3027e-12	6.1734e-11
pal-miR-9995-3p	221.885	1105.6	-2.2107	2.9843e-12	6.1734e-11
ola-miR-106a	382.276	102.723	1.8444	6.6438e-12	1.2184e-10
dre-let-7g	334.84	1375.22	-1.9654	8.3372e-12	1.4734e-10
ola-let-7g	334.84	1375.22	-1.9654	8.3372e-12	1.4734e-10
efu-let-7c	668.524	1430.91	-1.0853	1.4216e-11	2.3825e-10
hsa-let-7c-5p	668.524	1430.91	-1.0853	1.4216e-11	2.3825e-10
ola-let-7c	668.524	1430.91	-1.0853	1.4216e-11	2.3825e-10
oni-miR-10926	1.61034	40.436	-3.7357	1.5951e-11	2.6279e-10
tca-let-7-5p	1395.04	4385.07	-1.6114	1.6703e-11	2.7059e-10
dme-let-7-5p	1395.98	4392.94	-1.6127	1.9073e-11	3.0391e-10
ola-miR-460-5p	45.3149	2.02816	3.8208	1.9639e-11	3.0788e-10
dre-miR-455-5p	878.537	1797.97	-1.0213	2.4412e-11	3.7665e-10
ola-miR-455-5p	878.537	1795.44	-1.0194	2.6306e-11	3.9953e-10
novel_75	17.2428	172.621	-2.9888	2.7072e-11	4.0483e-10
pbv-miR-455-5p	878.537	1795.13	-1.0191	2.795e-11	4.1163e-10
novel_78	108.142	23.4952	2.1194	4.5374e-11	6.5826e-10
dre-miR-460-5p	51.0484	4.91728	3.0959	5.0509e-11	7.2198e-10
ola-miR-181a-5p	5741.83	13336.1	-1.1981	6.4747e-11	9.1209e-10
ola-miR-135a	563.578	1263.15	-1.1475	7.5192e-11	1.0441e-09
cfa-miR-181a	5771.73	13359	-1.1931	8.1549e-11	1.0919e-09
dre-miR-135c	563.806	1263.15	-1.1469	7.99e-11	1.0919e-09
mmu-miR-181a-5p	5771.73	13359.8	-1.1932	8.2002e-11	1.0919e-09
novel_93	16.9308	87.5349	-2.261	2.0403e-10	2.6799e-09
cte-miR-7	29.4666	0	4.3429	3.112e-10	4.0332e-09
dre-miR-731	124.072	525.235	-1.9869	7.3218e-10	9.3642e-09
mmu-miR-200b-3p	703.497	4274.11	-2.4185	8.0664e-10	1.0183e-08
sha-miR-200b	824.933	5115.72	-2.4382	1.2321e-09	1.5354e-08
xla-miR-429	31.5282	218.317	-2.5482	1.3904e-09	1.7107e-08
aca-miR-193-3p	72.1061	9.34863	2.5672	3.2033e-09	3.7514e-08
mdo-miR-193a-3p	72.1061	9.34863	2.5672	3.2033e-09	3.7514e-08
mmu-miR-193a-3p	72.1061	9.34863	2.5672	3.2033e-09	3.7514e-08
ola-miR-193a	72.1061	9.34863	2.5672	3.2033e-09	3.7514e-08
gga-miR-7b	24.422	0	4.1166	4.0595e-09	4.6974e-08
dre-miR-200c-3p	272.81	2344.17	-2.758	1.0208e-08	1.1673e-07
cgr-miR-138	34.1986	1.89433	3.4193	1.1366e-08	1.2698e-07
fru-miR-138	34.1986	1.89433	3.4193	1.1366e-08	1.2698e-07
ccr-miR-489	7.6741	62.5047	-2.6709	1.2462e-08	1.3459e-07
fru-miR-489	7.6741	62.5047	-2.6709	1.2462e-08	1.3459e-07
tgu-miR-489-3p	7.6741	62.5047	-2.6709	1.2462e-08	1.3459e-07
bta-miR-200b	662.022	4173.01	-2.4277	1.6576e-08	1.7705e-07
dre-miR-202-3p	216.113	75.8059	1.4837	2.0354e-08	2.1504e-07
mle-miR-7-5p	32.68	0.752416	3.6529	3.8247e-08	3.9974e-07
dre-miR-22b-5p	8.81497	48.1859	-2.2235	5.2137e-08	5.3344e-07
ssa-miR-22b-5p	8.81497	48.1859	-2.2235	5.2137e-08	5.3344e-07
novel_66	54.7809	194.666	-1.7418	6.996e-08	7.0834e-07
mmu-miR-138-5p	49.2887	4.40724	2.9641	1.3376e-07	1.3403e-06
ola-miR-731	446.361	1954.14	-1.9922	1.4766e-07	1.4645e-06
ssa-miR-202-5p	168.898	58.6347	1.4946	1.5445e-07	1.5164e-06
bta-miR-3596	1869.27	3441.92	-0.86956	2.6319e-07	2.5329e-06
oar-let-7b	1869.27	3441.92	-0.86956	2.6319e-07	2.5329e-06
hsa-let-7b-5p	1869.63	3441.92	-0.86928	2.689e-07	2.5625e-06
dre-miR-2184	147.124	28.6687	2.1341	2.9816e-07	2.8137e-06
dre-let-7h	334.974	649.819	-0.94379	3.6377e-07	3.3998e-06
hsa-miR-130b-5p	50.684	147.465	-1.4782	4.5215e-07	4.1857e-06
ssa-miR-21a-5p	9779.19	4958.07	0.96429	5.5438e-07	5.0836e-06
gga-miR-460a-5p	17.4958	0.376208	3.4086	5.7222e-07	5.15e-06
oan-miR-460-5p	17.4958	0.376208	3.4086	5.7222e-07	5.15e-06
gmo-miR-7b-5p	15.8549	0.376208	3.3762	5.9533e-07	5.3088e-06
egr-miR-9-5p	9.75172	76.2423	-2.5669	7.2674e-07	6.4218e-06
mml-miR-30b-5p	376.157	201.22	0.89083	9.2132e-07	7.9958e-06
mmu-miR-30b-5p	376.157	201.22	0.89083	9.2132e-07	7.9958e-06
gga-miR-155	322.375	149.953	1.0815	1.1226e-06	9.4886e-06
hsa-miR-155-5p	322.375	149.953	1.0815	1.1226e-06	9.4886e-06
tgu-miR-155-5p	322.375	149.953	1.0815	1.1226e-06	9.4886e-06
dre-miR-222a-5p	335.403	146.648	1.1601	1.3611e-06	1.1405e-05
ipu-miR-222a	335.049	146.648	1.1585	1.5035e-06	1.249e-05
dre-miR-126a-3p	13947.4	20105.3	-0.52493	1.729e-06	1.4122e-05
ola-miR-126-3p	13947.4	20105.3	-0.52493	1.729e-06	1.4122e-05
bta-miR-2478	13.8771	87.8415	-2.3618	1.7613e-06	1.4267e-05
chi-miR-96	26.224	105.896	-1.8604	1.9407e-06	1.5213e-05
gga-miR-96-5p	26.224	105.896	-1.8604	1.9407e-06	1.5213e-05
hsa-miR-96-5p	26.224	105.896	-1.8604	1.9407e-06	1.5213e-05
mml-miR-96	26.224	105.896	-1.8604	1.9407e-06	1.5213e-05
ccr-miR-200a	2017.04	10373.9	-2.1383	2.0371e-06	1.5714e-05
ola-miR-200a	2017.04	10373.9	-2.1383	2.0371e-06	1.5714e-05
mmu-miR-200a-3p	2012.23	10354.6	-2.1378	2.1645e-06	1.6494e-05
mmu-miR-27b-5p	103.384	35.0293	1.5188	2.1721e-06	1.6494e-05
abu-miR-10545-5p	41.1312	11.2815	1.7233	2.2398e-06	1.6747e-05
gmo-miR-10545-5p	41.1312	11.2815	1.7233	2.2398e-06	1.6747e-05
ssa-miR-731-5p	537.683	2177.07	-1.8713	2.7378e-06	2.0314e-05
mmu-miR-130b-5p	53.6182	155.437	-1.4632	3.3043e-06	2.4331e-05
dre-miR-125a	2576.12	5385.11	-1.0391	5.9965e-06	4.32e-05
novel_87	33.807	5.78424	2.2436	5.9876e-06	4.32e-05
xla-miR-125a-5p	2575.53	5385.75	-1.0395	6e-06	4.32e-05
dre-miR-9-4-3p	11.4102	0	3.2398	1.0799e-05	7.6618e-05
oha-miR-9-3-5p	11.4102	0	3.2398	1.0799e-05	7.6618e-05
cpi-miR-2184-5p	48.0646	8.15003	2.2183	1.1347e-05	7.9919e-05
pte-miR-125a-5p	27.7556	93.5409	-1.6266	1.2389e-05	8.6631e-05
abu-miR-29c-3p	19.4823	1.63266	2.7204	1.5071e-05	0.00010244
gga-miR-9-3p	10.4778	0	3.1906	1.4795e-05	0.00010244
gmo-miR-29c-3p	19.4823	1.63266	2.7204	1.5071e-05	0.00010244
xtr-miR-29d	19.4823	1.63266	2.7204	1.5071e-05	0.00010244
mdo-miR-181a-2-3p	249.392	473.277	-0.90704	1.627e-05	0.00010982
ola-miR-128	716.686	335.989	1.063	3.5383e-05	0.00023719
bta-miR-107	61.5897	24.6388	1.2376	4.5071e-05	0.00029802
hsa-miR-107	61.5897	24.6388	1.2376	4.5071e-05	0.00029802
asu-miR-7-5p	15.349	1.01408	2.7786	5.1275e-05	0.00033675
mmu-miR-128-3p	819.054	385.21	1.0552	7.201e-05	0.00046976
dre-miR-141-3p	1299.05	6903.11	-2.0798	8.0837e-05	0.00052382
sme-miR-7d-5p	7.78272	0	2.9274	8.4617e-05	0.00054469
pma-miR-138b	9.20208	0.309292	2.737	0.00011374	0.00072735
efu-miR-124	7.47655	0	2.8766	0.00011538	0.00072823
mmu-miR-124-3p	7.47655	0	2.8766	0.00011538	0.00072823
abu-miR-7133-5p	22.3276	3.70845	2.1682	0.00012818	0.0008038
cin-miR-199-3p	21.8946	50.5311	-1.1497	0.00014568	0.00090002
fru-miR-30c	1177.41	2087.28	-0.80852	0.00014723	0.00090002
hsa-miR-16-5p	535.241	339.5	0.6516	0.00014702	0.00090002
ppy-miR-16	535.241	339.5	0.6516	0.00014702	0.00090002
dre-miR-153b-3p	36.739	11.2013	1.5101	0.00019422	0.0011799
novel_169	15.0289	55.4267	-1.6776	0.00021845	0.0013188
novel_214	24.9877	73.3329	-1.4498	0.00022497	0.0013498
gga-miR-124c-5p	6.65935	0	2.7483	0.00025222	0.001504
gga-miR-138-5p	10.3692	0.618584	2.5162	0.00026831	0.0015806
ssa-miR-21b-3p	106.915	46.0763	1.1403	0.00026829	0.0015806
mmu-miR-129-5p	47.0937	13.042	1.6627	0.00028172	0.0016397
mmu-miR-129b-3p	47.0937	13.042	1.6627	0.00028172	0.0016397
bta-miR-142-3p	91.9792	43.1902	1.0355	0.00030303	0.0017428
dre-miR-26b	1200.53	806.544	0.56833	0.00030203	0.0017428
pal-miR-9993b-3p	1.05194	9.82127	-2.3519	0.00035616	0.0020364
hsa-miR-25-3p	2193.17	3071.65	-0.48178	0.00039364	0.002199
oar-miR-25	2193.17	3071.65	-0.48178	0.00039364	0.002199
ptr-miR-25	2193.17	3071.65	-0.48178	0.00039364	0.002199
sha-miR-25	2193.17	3071.65	-0.48178	0.00039364	0.002199
novel_111	13.3034	36.5461	-1.3636	0.00040476	0.0022481
ola-miR-101b-5p	32.9833	73.562	-1.0839	0.00045578	0.0025172
aae-miR-124	6.5573	0	2.646	0.00046713	0.0025366
dme-miR-124-3p	6.5573	0	2.646	0.00046713	0.0025366
prd-miR-124-3p	6.5573	0	2.646	0.00046713	0.0025366
ola-miR-135b	1.62127	14.135	-2.3169	0.00049857	0.0026627
pma-miR-135b	1.62127	14.135	-2.3169	0.00049857	0.0026627
pny-miR-135d	1.62127	14.135	-2.3169	0.00049857	0.0026627
novel_228	16.6677	46.9173	-1.3508	0.00052196	0.0027724
sha-miR-92a	1561.33	3300.19	-1.0371	0.00052532	0.0027751
hsa-miR-92a-3p	1717.32	3583.04	-1.0204	0.00053871	0.0028152
mmu-miR-92a-3p	1717.32	3583.04	-1.0204	0.00053871	0.0028152
ssa-miR-734-3p	18.8233	4.6749	1.8328	0.00079232	0.0041184
ccr-miR-454b	52.8666	13.467	1.7602	0.00090158	0.0045882
dre-miR-454b	52.8666	13.467	1.7602	0.00090158	0.0045882
gmo-miR-734-3p	18.3604	4.6749	1.8067	0.00090005	0.0045882
ssa-miR-454-3p	52.8666	13.467	1.7602	0.00090158	0.0045882
mmu-miR-203-3p	66.748	130.875	-0.93707	0.00091195	0.0046168
ssa-miR-7132b-5p	130.226	64.574	0.95471	0.00093475	0.0047077
bfl-miR-200b	0.469475	6.77903	-2.36	0.00103	0.0051339
pmi-miR-200-3p	0.469475	6.77903	-2.36	0.00103	0.0051339
dqu-miR-100-5p	185174	128007	0.52673	0.001099	0.0053953
hsa-miR-100-5p	185176	128009	0.52674	0.001099	0.0053953
mdo-miR-100-5p	185176	128009	0.52674	0.001099	0.0053953
efu-miR-143	642031	295461	1.0646	0.001367	0.0066439
mmu-miR-143-3p	642031	295461	1.0646	0.0013671	0.0066439
ola-miR-143	633266	292134	1.0612	0.0014323	0.0069117
ssa-miR-26d-5p	42.544	78.703	-0.8728	0.0014364	0.0069117
ola-miR-100	189446	132817	0.50679	0.0014872	0.0071211
novel_62	170.256	75.4725	1.1229	0.0016447	0.0078364
dre-miR-7b	8.53945	0.376208	2.344	0.0016818	0.0078969
mmu-miR-7b-5p	8.53945	0.376208	2.344	0.0016818	0.0078969
rno-miR-7b	8.53945	0.376208	2.344	0.0016818	0.0078969
ola-miR-15a	367.874	191.378	0.90221	0.0018923	0.0088427
fru-miR-15a	367.874	191.687	0.89994	0.0019372	0.0090092
bfl-miR-200a	0	4.19921	-2.3784	0.0019619	0.0090807
hsa-miR-3120-5p	99.1495	245.366	-1.2155	0.0021137	0.0097089
novel_133	1.61691	10.2065	-1.9757	0.0021176	0.0097089
gmo-miR-21-3p	91.4187	38.1361	1.1528	0.0022539	0.010256
hsa-miR-103b	1326.71	748.036	0.80184	0.0022579	0.010256
hsa-miR-103a-3p	1344.54	756.053	0.80529	0.0022808	0.010311
oni-miR-17b	560.933	342.373	0.69776	0.0027578	0.01241
tgu-miR-193b-3p	17.5432	4.5085	1.6199	0.0028156	0.012612
pal-miR-454-3p	50.4259	14.7235	1.5829	0.0028299	0.012618
cfa-miR-181b	669.632	1063.72	-0.65265	0.0028699	0.012738
ola-miR-17	560.471	343.011	0.69407	0.0028997	0.012812
hsa-miR-181b-5p	671.034	1064.36	-0.6505	0.0029768	0.013093
pbv-miR-181b-5p	671.388	1064.36	-0.64975	0.0030249	0.013244
oan-miR-181b-5p	673.627	1066.88	-0.64845	0.0030618	0.013345
cpi-miR-17-5p	565.604	349.347	0.68142	0.0031301	0.013462
dre-miR-17a-5p	565.604	349.347	0.68142	0.0031301	0.013462
hsa-miR-17-5p	565.604	349.347	0.68142	0.0031301	0.013462
gga-miR-181b-5p	675.029	1067.51	-0.64632	0.0031708	0.013577
dre-miR-216b	2268.05	1246.65	0.83441	0.0032734	0.013955
rno-miR-203b-5p	63.2248	121.949	-0.90938	0.0035449	0.015047
mdo-miR-143-5p	441.472	233.602	0.8849	0.0037242	0.015671
mmu-miR-143-5p	441.472	233.602	0.8849	0.0037242	0.015671
pma-let-7d	5.68322	17.6458	-1.46	0.0037595	0.015751
gga-miR-489-5p	2.90138	11.167	-1.6311	0.004073	0.016991
novel_96	77.8165	16.3121	1.7764	0.004099	0.017027
abu-miR-146	110862	52914.3	1.0077	0.0042509	0.017515
dre-miR-146a	110919	52939.2	1.0077	0.0042526	0.017515
novel_63	90.8791	54.0255	0.72299	0.0043549	0.017861
dre-miR-210-5p	31.1098	58.0939	-0.87292	0.0045028	0.018236
gga-miR-210b-3p	31.1098	58.0939	-0.87292	0.0045028	0.018236
ola-miR-210-5p	31.1098	58.0939	-0.87292	0.0045028	0.018236
novel_239	8.4308	1.32337	1.9238	0.0048084	0.019393
novel_94	67.5485	38.7262	0.77042	0.0054677	0.021961
hsa-miR-223-3p	268.126	148.78	0.81719	0.0056043	0.022234
ola-miR-223	268.126	148.78	0.81719	0.0056043	0.022234
rno-miR-223-3p	268.126	148.78	0.81719	0.0056043	0.022234
aca-miR-130b-3p	3.8447	0	2.1203	0.0057502	0.022628
gga-miR-130b-3p	3.8447	0	2.1203	0.0057502	0.022628
bta-miR-221	262.596	451.945	-0.75756	0.0058466	0.022641
ccr-miR-221	262.596	451.945	-0.75756	0.0058466	0.022641
hsa-miR-221-3p	262.596	451.945	-0.75756	0.0058466	0.022641
sha-miR-221	262.596	451.945	-0.75756	0.0058466	0.022641
hsa-miR-101-3p	15274.6	9773.59	0.62962	0.0058879	0.02271
mmu-miR-301a-3p	9.41493	2.27053	1.7084	0.0061016	0.023442
novel_125	5.51192	18.5127	-1.5257	0.006492	0.024843
ssa-miR-7132a-5p	39.3801	12.9751	1.3812	0.0066474	0.025338
dre-miR-301a	9.18676	2.27053	1.6823	0.0068426	0.02598
efu-miR-101	14840.5	9487.5	0.63021	0.0069545	0.026303
fru-miR-216a	11.5297	2.19033	1.7311	0.0072239	0.027216
odi-miR-124a	3.62529	0	2.0556	0.0074795	0.027855
sme-miR-124a-3p	3.62529	0	2.0556	0.0074795	0.027855
sme-miR-124b-3p	3.62529	0	2.0556	0.0074795	0.027855
xtr-let-7g	884.494	1236.8	-0.47663	0.0075154	0.027881
gga-miR-214b-5p	285.915	550.016	-0.89726	0.0075611	0.027945
dre-let-7j	883.456	1236.42	-0.47782	0.0076032	0.027994
aca-miR-19b	787.638	452.794	0.77175	0.0078572	0.028286
ccr-miR-27d	456.46	705.642	-0.61581	0.0078082	0.028286
dre-miR-27d	456.46	705.642	-0.61581	0.0078082	0.028286
hsa-miR-19b-3p	787.992	452.485	0.77323	0.0078403	0.028286
ola-miR-19b	787.638	452.485	0.77266	0.0078292	0.028286
sha-miR-19b	787.638	452.794	0.77175	0.0078572	0.028286
gmo-miR-7132a-5p	41.9513	14.2316	1.3448	0.0088687	0.03181
aca-miR-727-3p	0	3.61319	-1.998	0.0091574	0.032604
cpi-miR-727-3p	0	3.61319	-1.998	0.0091574	0.032604
cfa-miR-19b	740.49	437.21	0.73605	0.0093906	0.033313
novel_145	10.5041	2.29888	1.5681	0.0095576	0.033782
dre-miR-153c-3p	3.50574	0	1.9708	0.010372	0.036528
novel_140	5.27499	0.309292	1.9184	0.011137	0.039081
ssa-miR-7a-2-3p	3.271	0	1.9364	0.011783	0.041198
cin-miR-126-3p	5.24656	13.5714	-1.2058	0.011874	0.041366
ola-miR-214	382.289	710.484	-0.84868	0.012508	0.043422
abu-miR-10545-3p	3.03406	0	1.9154	0.012732	0.044042
mmu-miR-204-5p	61.169	172.301	-1.2977	0.013122	0.04507
ola-miR-204	61.169	172.301	-1.2977	0.013122	0.04507
bta-miR-2898	87.6394	154.896	-0.78084	0.013744	0.04671
ggo-miR-148a	1228.81	2125.61	-0.75755	0.01372	0.04671
hsa-miR-148a-3p	1228.81	2125.61	-0.75755	0.01372	0.04671
hsa-miR-215-5p	28.8543	57.7943	-0.93219	0.013936	0.047078
hsa-miR-23a-3p	618.91	491.47	0.32803	0.013949	0.047078
mdo-miR-23a-3p	619.145	491.779	0.32763	0.014235	0.047878
