# Supplementary material for: Identification and Characterization of Sex-Biased miRNAs in the Golden Pompano (Trachinotus blochii)
Source: Animals (Basel). 2022 Nov 29;12(23):3342. doi: 10.3390/ani12233342 (PMC9739008; doi:10.3390/ani12233342)
Supplement: Supplementary file 1 [file animals-12-03342-s001.zip › Table S5.xls]

## Sheet: Table S5
Table S5 Negatively correlated miRNA-mRNA pairs formed by the 289 DEMs and 4062 DEGs
sRNA	Testis_readcount	Ovary_readcount	log2FoldChange	pval	padj	gene_id	gene_name	gene_locus	Testis_FPKM	Ovary_FPKM	log2FoldChange	pvalue	padj
rno-miR-203b-5p	63.2248	121.949	-0.90938	0.0035449	0.015047	XLOC_048505	XLOC_048505	LG15:23238958-23261880	12.1587	1.52119	1.18689	3.41255e-06	1.2261e-05
rno-miR-203b-5p	63.2248	121.949	-0.90938	0.0035449	0.015047	XLOC_144584	XLOC_144584	LG9:11348805-11364474	33.811	3.34627	1.53468	1.87656e-07	7.70882e-07
rno-miR-203b-5p	63.2248	121.949	-0.90938	0.0035449	0.015047	XLOC_065759	XLOC_065759	LG18:27462623-27556641	27.9682	1.26615	2.90634	2.46276e-27	3.25145e-26
rno-miR-203b-5p	63.2248	121.949	-0.90938	0.0035449	0.015047	XLOC_055998	XLOC_055998	LG16:16324102-16337527	1.97787	0.141557	1.96175	0.00273133	0.00609798
rno-miR-203b-5p	63.2248	121.949	-0.90938	0.0035449	0.015047	XLOC_057556	XLOC_057556	LG17:10776503-10809157	1.23926	0.064035	2.5447	3.16477e-06	1.14117e-05
rno-miR-203b-5p	63.2248	121.949	-0.90938	0.0035449	0.015047	XLOC_044057	XLOC_044057	LG14:11079065-11281757	16.9336	0.167859	4.95532	8.33295e-14	5.50924e-13
rno-miR-203b-5p	63.2248	121.949	-0.90938	0.0035449	0.015047	XLOC_129385	XLOC_129385	LG6:16083344-16097390	31.6372	1.46219	2.59779	3.00662e-26	3.75509e-25
rno-miR-203b-5p	63.2248	121.949	-0.90938	0.0035449	0.015047	XLOC_046298	XLOC_046298	LG15:2912919-2940017	12.8449	0.214639	3.75073	4.08823e-30	6.10534e-29
rno-miR-203b-5p	63.2248	121.949	-0.90938	0.0035449	0.015047	XLOC_059448	XLOC_059448	LG17:1088404-1095681	46.6941	4.35246	1.60635	0.00681317	0.0139261
rno-miR-203b-5p	63.2248	121.949	-0.90938	0.0035449	0.015047	XLOC_029455	XLOC_029455	LG12:1021665-1048729	7.81869	0.585146	1.61478	0.00820154	0.0164436
rno-miR-203b-5p	63.2248	121.949	-0.90938	0.0035449	0.015047	XLOC_084887	XLOC_084887	LG20:15370248-15382276	5.19704	0.007349	7.34235	3.68553e-13	2.35132e-12
rno-miR-203b-5p	63.2248	121.949	-0.90938	0.0035449	0.015047	XLOC_031683	XLOC_031683	LG12:20513057-20596639	10.3083	2.30861	1.38323	7.35088e-05	0.000220828
rno-miR-203b-5p	63.2248	121.949	-0.90938	0.0035449	0.015047	XLOC_034118	XLOC_034118	LG13:7977595-7985289	26.3123	2.2345	1.70817	5.87322e-08	2.52916e-07
rno-miR-203b-5p	63.2248	121.949	-0.90938	0.0035449	0.015047	XLOC_090337	XLOC_090337	LG21:13528533-13541271	2.63305	0.075033	2.73473	0.000104682	0.00030789
rno-miR-203b-5p	63.2248	121.949	-0.90938	0.0035449	0.015047	XLOC_090076	XLOC_090076	LG21:10359654-10362426	1.55721	0.0326613	3.65161	0.00887992	0.0176693
rno-miR-203b-5p	63.2248	121.949	-0.90938	0.0035449	0.015047	XLOC_135944	XLOC_135944	LG7:18526366-18607525	89.831	5.68314	2.59023	2.07455e-29	2.98827e-28
rno-miR-203b-5p	63.2248	121.949	-0.90938	0.0035449	0.015047	XLOC_026259	XLOC_026259	LG12:3293313-3319813	5.66227	0.322715	2.08008	7.13652e-08	3.04482e-07
rno-miR-203b-5p	63.2248	121.949	-0.90938	0.0035449	0.015047	XLOC_062078	XLOC_062078	LG17:25094558-25103510	2.21332	0.1578	2.02253	0.0161148	0.0300021
rno-miR-203b-5p	63.2248	121.949	-0.90938	0.0035449	0.015047	XLOC_091994	XLOC_091994	LG21:6517676-6601470	15.3834	6.28962	0.903701	0.000104337	0.000306967
rno-miR-203b-5p	63.2248	121.949	-0.90938	0.0035449	0.015047	XLOC_076262	XLOC_076262	LG2:6929193-6964767	13.8126	2.9411	0.666185	0.00555293	0.0115845
rno-miR-203b-5p	63.2248	121.949	-0.90938	0.0035449	0.015047	XLOC_125388	XLOC_125388	LG6:7578616-7595772	424.185	24.623	2.14211	0.0198797	0.0361271
rno-miR-203b-5p	63.2248	121.949	-0.90938	0.0035449	0.015047	XLOC_052639	XLOC_052639	LG16:7986275-7998791	15.1798	0.829863	2.28249	1.72182e-10	9.21839e-10
rno-miR-203b-5p	63.2248	121.949	-0.90938	0.0035449	0.015047	XLOC_135899	XLOC_135899	LG7:17687635-17703786	58.6831	2.99175	2.47851	1.18105e-26	1.50444e-25
rno-miR-203b-5p	63.2248	121.949	-0.90938	0.0035449	0.015047	XLOC_124507	XLOC_124507	LG5:27854543-27865716	0.860778	0.0376117	2.64965	0.00134526	0.00321524
rno-miR-203b-5p	63.2248	121.949	-0.90938	0.0035449	0.015047	XLOC_040167	XLOC_040167	LG14:4769544-4799279	32.4557	3.64218	1.93058	0.000470463	0.00123369
rno-miR-203b-5p	63.2248	121.949	-0.90938	0.0035449	0.015047	XLOC_010860	XLOC_010860	LG10:23744127-23864649	9.77068	1.18918	1.32744	4.98953e-08	2.16318e-07
rno-miR-203b-5p	63.2248	121.949	-0.90938	0.0035449	0.015047	XLOC_107681	XLOC_107681	LG3:1222366-1232678	2.31913	0.109367	2.51508	5.83928e-05	0.000177997
rno-miR-203b-5p	63.2248	121.949	-0.90938	0.0035449	0.015047	XLOC_111707	XLOC_111707	LG4:5407863-5430556	4.90029	0.706669	1.37331	0.0170402	0.031551
rno-miR-203b-5p	63.2248	121.949	-0.90938	0.0035449	0.015047	XLOC_044235	XLOC_044235	LG14:12408797-12473423	17.4745	0.448945	3.58937	6.37213e-40	1.42106e-38
rno-miR-203b-5p	63.2248	121.949	-0.90938	0.0035449	0.015047	XLOC_128419	XLOC_128419	LG6:7573450-7575083	145.853	4.82058	3.05001	0.00302064	0.00667939
rno-miR-203b-5p	63.2248	121.949	-0.90938	0.0035449	0.015047	XLOC_132561	XLOC_132561	LG7:13800882-13810818	2.93159	0.016324	5.5244	1.84797e-09	9.13863e-09
rno-miR-203b-5p	63.2248	121.949	-0.90938	0.0035449	0.015047	XLOC_076243	XLOC_076243	LG2:6576185-6613010	11.1005	0.806873	1.65837	2.45547e-05	7.89226e-05
rno-miR-203b-5p	63.2248	121.949	-0.90938	0.0035449	0.015047	XLOC_109714	XLOC_109714	LG3:20341518-20345021	143.124	1.30739	5.13805	1.51954e-38	3.19443e-37
rno-miR-203b-5p	63.2248	121.949	-0.90938	0.0035449	0.015047	XLOC_040247	XLOC_040247	LG14:5384443-5391434	12.4224	0.575039	2.29404	3.51491e-05	0.000110781
rno-miR-203b-5p	63.2248	121.949	-0.90938	0.0035449	0.015047	XLOC_120817	XLOC_120817	LG5:709397-731729	23.3526	3.2881	1.52408	2.51988e-08	1.12276e-07
rno-miR-203b-5p	63.2248	121.949	-0.90938	0.0035449	0.015047	XLOC_050531	XLOC_050531	LG15:15045783-15047798	3.05762	0	10.0599	9.52094e-09	4.40947e-08
oan-miR-181b-5p	673.627	1066.88	-0.64845	0.0030618	0.013345	XLOC_000289	XLOC_000289	LG1:2556629-2561857	1.17263	0.0779807	2.00921	0.0170808	0.0316164
oan-miR-181b-5p	673.627	1066.88	-0.64845	0.0030618	0.013345	Trachinotus_GLEAN_10015252	Trachinotus_GLEAN_10015252	LG18:8215637-8261373	15.9833	2.07401	1.09802	1.89117e-06	6.99034e-06
oan-miR-181b-5p	673.627	1066.88	-0.64845	0.0030618	0.013345	XLOC_094744	XLOC_094744	LG22:10312821-10328674	4.2741	0.4209	1.39895	0.0088031	0.0175292
oan-miR-181b-5p	673.627	1066.88	-0.64845	0.0030618	0.013345	Trachinotus_GLEAN_10007652	Trachinotus_GLEAN_10007652	LG6:25641783-25645685	5.62791	0.22535	2.80228	9.34694e-05	0.000276808
oan-miR-181b-5p	673.627	1066.88	-0.64845	0.0030618	0.013345	XLOC_025111	XLOC_025111	LG11:25017340-25022088	7.09041	0.787765	1.32363	0.0109683	0.0213126
oan-miR-181b-5p	673.627	1066.88	-0.64845	0.0030618	0.013345	XLOC_120764	XLOC_120764	LG5:27817751-27880416	13.302	2.55545	1.35253	3.47035e-06	1.24538e-05
oan-miR-181b-5p	673.627	1066.88	-0.64845	0.0030618	0.013345	XLOC_039295	XLOC_039295	LG13:22025690-22066210	240.216	23.9978	1.43441	2.48246e-08	1.10674e-07
oan-miR-181b-5p	673.627	1066.88	-0.64845	0.0030618	0.013345	XLOC_140920	XLOC_140920	LG8:9656232-9664171	1.773	0.165608	1.57797	0.0172531	0.0318942
oan-miR-181b-5p	673.627	1066.88	-0.64845	0.0030618	0.013345	XLOC_090531	XLOC_090531	LG21:15262571-15291204	8.49986	1.28774	0.888359	0.000769754	0.00193546
oan-miR-181b-5p	673.627	1066.88	-0.64845	0.0030618	0.013345	XLOC_088976	XLOC_088976	LG21:1786820-1881078	14.8607	1.75832	1.74109	1.15913e-08	5.32567e-08
oan-miR-181b-5p	673.627	1066.88	-0.64845	0.0030618	0.013345	XLOC_053022	XLOC_053022	LG16:11045490-11053532	15.1074	0	13.6046	9.91134e-39	2.10718e-37
oan-miR-181b-5p	673.627	1066.88	-0.64845	0.0030618	0.013345	XLOC_037581	XLOC_037581	LG13:7117797-7130150	18.7301	0.38465	4.09407	2.35592e-14	1.61514e-13
oan-miR-181b-5p	673.627	1066.88	-0.64845	0.0030618	0.013345	XLOC_091486	XLOC_091486	LG21:2147214-2151962	3.22781	0.136446	2.66621	0.00112829	0.00274357
oan-miR-181b-5p	673.627	1066.88	-0.64845	0.0030618	0.013345	XLOC_131107	XLOC_131107	LG7:3734545-3742682	7.37229	0.805037	1.37966	0.00390049	0.00841996
oan-miR-181b-5p	673.627	1066.88	-0.64845	0.0030618	0.013345	Trachinotus_GLEAN_10001794	Trachinotus_GLEAN_10001794	LG24:700317-709778	14.3885	0.839685	2.26976	4.20531e-08	1.83723e-07
oan-miR-181b-5p	673.627	1066.88	-0.64845	0.0030618	0.013345	XLOC_127408	XLOC_127408	LG6:25248097-25267228	4.9587	0.113562	3.34546	9.61051e-13	5.95571e-12
oan-miR-181b-5p	673.627	1066.88	-0.64845	0.0030618	0.013345	XLOC_025926	XLOC_025926	LG12:1258377-1269746	9.82205	1.69078	1.42444	0.00488363	0.0103239
oan-miR-181b-5p	673.627	1066.88	-0.64845	0.0030618	0.013345	XLOC_025300	XLOC_025300	LG11:26314730-26319556	2.81555	0.107066	2.43289	0.00192112	0.00442786
oan-miR-181b-5p	673.627	1066.88	-0.64845	0.0030618	0.013345	XLOC_133164	XLOC_133164	LG7:19121608-19125998	2.39875	0.090411	3.17623	0.000104844	0.000308229
oan-miR-181b-5p	673.627	1066.88	-0.64845	0.0030618	0.013345	XLOC_052721	XLOC_052721	LG16:9028334-9040899	3.23486	0.219275	1.75755	0.00108012	0.00263559
oan-miR-181b-5p	673.627	1066.88	-0.64845	0.0030618	0.013345	XLOC_052753	XLOC_052753	LG16:9448760-9476886	16.7725	1.69622	1.31818	5.33334e-07	2.10022e-06
oan-miR-181b-5p	673.627	1066.88	-0.64845	0.0030618	0.013345	XLOC_110494	XLOC_110494	LG3:28211925-28212783	0.41672	0	5.99935	0.0102156	0.0199948
oan-miR-181b-5p	673.627	1066.88	-0.64845	0.0030618	0.013345	XLOC_029758	XLOC_029758	LG12:3076267-3114752	1.31867	0.116604	1.63944	0.000246107	0.000680569
oan-miR-181b-5p	673.627	1066.88	-0.64845	0.0030618	0.013345	XLOC_014849	XLOC_014849	LG10:15366367-15368447	4.7909	0.0571017	4.54665	0.000509037	0.00132732
oan-miR-181b-5p	673.627	1066.88	-0.64845	0.0030618	0.013345	XLOC_045888	XLOC_045888	LG14:23519796-23534604	32.7108	5.87485	0.978999	2.09227e-05	6.79975e-05
oan-miR-181b-5p	673.627	1066.88	-0.64845	0.0030618	0.013345	XLOC_063752	XLOC_063752	LG18:9978434-9984308	6.29863	0.649874	1.43176	0.00502077	0.0105807
oan-miR-181b-5p	673.627	1066.88	-0.64845	0.0030618	0.013345	XLOC_074677	XLOC_074677	LG19:19005554-19020836	1.49593	0.164328	1.32884	0.0168381	0.0312094
oan-miR-181b-5p	673.627	1066.88	-0.64845	0.0030618	0.013345	XLOC_113151	XLOC_113151	LG4:18549572-18561012	3.07454	0.0774343	2.81808	0.000151917	0.00043416
oan-miR-181b-5p	673.627	1066.88	-0.64845	0.0030618	0.013345	Trachinotus_GLEAN_10013825	Trachinotus_GLEAN_10013825	LG17:17882079-17918340	12.6402	0	16.2697	9.52716e-154	5.23472e-151
oan-miR-181b-5p	673.627	1066.88	-0.64845	0.0030618	0.013345	XLOC_039653	XLOC_039653	LG14:19159-50190	11.7517	1.82779	1.36219	0.000219372	0.000611645
oan-miR-181b-5p	673.627	1066.88	-0.64845	0.0030618	0.013345	XLOC_116584	XLOC_116584	LG4:22958997-22965438	42.0409	6.12433	1.06732	0.00055331	0.00143211
oan-miR-181b-5p	673.627	1066.88	-0.64845	0.0030618	0.013345	XLOC_135899	XLOC_135899	LG7:17687635-17703786	58.6831	2.99175	2.47851	1.18105e-26	1.50444e-25
oan-miR-181b-5p	673.627	1066.88	-0.64845	0.0030618	0.013345	XLOC_003496	XLOC_003496	LG1:30672130-30686672	128.021	12.1929	1.50776	3.73917e-07	1.49438e-06
oan-miR-181b-5p	673.627	1066.88	-0.64845	0.0030618	0.013345	XLOC_039751	XLOC_039751	LG14:967642-970294	9.48233	0.548752	2.2825	0.00029923	0.000814583
oan-miR-181b-5p	673.627	1066.88	-0.64845	0.0030618	0.013345	XLOC_076769	XLOC_076769	LG2:10481218-10644830	4.16694	0.553444	2.02024	7.78328e-10	3.9678e-09
oan-miR-181b-5p	673.627	1066.88	-0.64845	0.0030618	0.013345	XLOC_085656	XLOC_085656	LG20:22131875-22135669	165.064	0.472679	6.38184	4.01918e-93	5.27618e-91
oan-miR-181b-5p	673.627	1066.88	-0.64845	0.0030618	0.013345	XLOC_109760	XLOC_109760	LG3:21005079-21016045	4.49659	0.145869	3.08476	3.40137e-09	1.63944e-08
oan-miR-181b-5p	673.627	1066.88	-0.64845	0.0030618	0.013345	XLOC_135944	XLOC_135944	LG7:18526366-18607525	89.831	5.68314	2.59023	2.07455e-29	2.98827e-28
oan-miR-181b-5p	673.627	1066.88	-0.64845	0.0030618	0.013345	XLOC_092194	XLOC_092194	LG21:8208208-8239798	3.29784	0.544922	0.759695	0.0198981	0.0361524
oan-miR-181b-5p	673.627	1066.88	-0.64845	0.0030618	0.013345	XLOC_120817	XLOC_120817	LG5:709397-731729	23.3526	3.2881	1.52408	2.51988e-08	1.12276e-07
oan-miR-181b-5p	673.627	1066.88	-0.64845	0.0030618	0.013345	XLOC_015993	XLOC_015993	LG10:24061177-24066311	1.91328	0.122162	2.0525	0.0143987	0.0271381
oan-miR-181b-5p	673.627	1066.88	-0.64845	0.0030618	0.013345	XLOC_014847	XLOC_014847	LG10:15351406-15358499	33.8816	3.64319	1.37427	4.20321e-08	1.83658e-07
oan-miR-181b-5p	673.627	1066.88	-0.64845	0.0030618	0.013345	XLOC_035438	XLOC_035438	LG13:17866462-17888558	67.262	0.317532	5.89127	1.75275e-103	3.04573e-101
oan-miR-181b-5p	673.627	1066.88	-0.64845	0.0030618	0.013345	XLOC_104961	XLOC_104961	LG3:6076542-6412225	4.51471	0.304263	2.75697	1.2671e-25	1.52795e-24
oan-miR-181b-5p	673.627	1066.88	-0.64845	0.0030618	0.013345	XLOC_010860	XLOC_010860	LG10:23744127-23864649	9.77068	1.18918	1.32744	4.98953e-08	2.16318e-07
oan-miR-181b-5p	673.627	1066.88	-0.64845	0.0030618	0.013345	XLOC_060440	XLOC_060440	LG17:9600186-9623145	1.82299	0.0941223	2.41913	2.27588e-06	8.34362e-06
oan-miR-181b-5p	673.627	1066.88	-0.64845	0.0030618	0.013345	XLOC_062815	XLOC_062815	LG18:3922943-4042553	6.74832	0.509308	2.855	3.69678e-26	4.59225e-25
oan-miR-181b-5p	673.627	1066.88	-0.64845	0.0030618	0.013345	XLOC_072886	XLOC_072886	LG19:3856590-3865987	3.70611	0.115048	3.07196	2.23504e-07	9.12408e-07
oan-miR-181b-5p	673.627	1066.88	-0.64845	0.0030618	0.013345	XLOC_009129	XLOC_009129	LG10:12087133-12093734	3.10711	0.209955	2.02186	0.00145905	0.0034586
oan-miR-181b-5p	673.627	1066.88	-0.64845	0.0030618	0.013345	XLOC_072680	XLOC_072680	LG19:1511088-1562672	11.1582	2.4078	0.594757	0.00532087	0.0111483
oan-miR-181b-5p	673.627	1066.88	-0.64845	0.0030618	0.013345	XLOC_139308	XLOC_139308	LG8:25641874-25667800	22.2586	3.2289	1.47201	2.60649e-08	1.15912e-07
oan-miR-181b-5p	673.627	1066.88	-0.64845	0.0030618	0.013345	XLOC_085072	XLOC_085072	LG20:17179266-17186541	5.94047	0.327329	2.35719	0.00168426	0.00394332
oan-miR-181b-5p	673.627	1066.88	-0.64845	0.0030618	0.013345	Trachinotus_GLEAN_10001232	Trachinotus_GLEAN_10001232	LG12:12247813-12255738	68.9975	4.85622	1.99162	7.86319e-16	5.88604e-15
oan-miR-181b-5p	673.627	1066.88	-0.64845	0.0030618	0.013345	XLOC_103710	XLOC_103710	LG24:1559315-1564319	20.8976	2.09681	1.48013	0.000294596	0.000803206
oan-miR-181b-5p	673.627	1066.88	-0.64845	0.0030618	0.013345	XLOC_087822	XLOC_087822	LG20:16551880-16557366	27.9134	0.569832	3.68821	6.48094e-12	3.7986e-11
oan-miR-181b-5p	673.627	1066.88	-0.64845	0.0030618	0.013345	XLOC_004262	XLOC_004262	LG1:5308161-5317532	7.75648	0.386987	2.32294	2.08383e-05	6.77601e-05
oan-miR-181b-5p	673.627	1066.88	-0.64845	0.0030618	0.013345	XLOC_003395	XLOC_003395	LG1:29945785-29951119	18.4392	0.337301	3.76368	2.01291e-14	1.38631e-13
oan-miR-181b-5p	673.627	1066.88	-0.64845	0.0030618	0.013345	XLOC_144028	XLOC_144028	LG9:6250718-6491484	6.26902	0.616314	1.75657	7.72891e-08	3.28916e-07
oan-miR-181b-5p	673.627	1066.88	-0.64845	0.0030618	0.013345	XLOC_048664	XLOC_048664	LG15:24163035-24170458	9.54032	0.67406	1.96908	6.16794e-06	2.14881e-05
oan-miR-181b-5p	673.627	1066.88	-0.64845	0.0030618	0.013345	XLOC_096014	XLOC_096014	LG22:21258144-21260964	30.4442	1.64335	2.3682	2.10524e-09	1.03546e-08
oan-miR-181b-5p	673.627	1066.88	-0.64845	0.0030618	0.013345	XLOC_118837	XLOC_118837	LG5:17133944-17145298	18.5365	0.558735	3.26701	1.20654e-25	1.45667e-24
oan-miR-181b-5p	673.627	1066.88	-0.64845	0.0030618	0.013345	XLOC_018590	XLOC_018590	LG11:4865178-4872775	10.8554	0.98943	1.61484	2.28748e-05	7.3831e-05
oan-miR-181b-5p	673.627	1066.88	-0.64845	0.0030618	0.013345	XLOC_121679	XLOC_121679	LG5:9443395-9447472	15.4032	0.649107	2.71876	1.02029e-08	4.7108e-08
oan-miR-181b-5p	673.627	1066.88	-0.64845	0.0030618	0.013345	XLOC_048017	XLOC_048017	LG15:17961255-17969319	2.26913	0.172729	1.84839	0.00306542	0.00676647
oan-miR-181b-5p	673.627	1066.88	-0.64845	0.0030618	0.013345	XLOC_087820	XLOC_087820	LG20:16471538-16545169	21.3211	4.39305	0.917183	0.0106445	0.0207412
oan-miR-181b-5p	673.627	1066.88	-0.64845	0.0030618	0.013345	XLOC_034118	XLOC_034118	LG13:7977595-7985289	26.3123	2.2345	1.70817	5.87322e-08	2.52916e-07
oan-miR-181b-5p	673.627	1066.88	-0.64845	0.0030618	0.013345	XLOC_091878	XLOC_091878	LG21:5715699-5723349	2.7355	0.0469617	4.0006	0.000323994	0.000876916
oan-miR-181b-5p	673.627	1066.88	-0.64845	0.0030618	0.013345	XLOC_100547	XLOC_100547	LG23:5885082-5945067	94.4857	0.783411	5.10267	1.37167e-44	3.73506e-43
oan-miR-181b-5p	673.627	1066.88	-0.64845	0.0030618	0.013345	XLOC_049633	XLOC_049633	LG15:7002006-7022326	6.99733	1.16945	0.882473	0.0172044	0.031812
oan-miR-181b-5p	673.627	1066.88	-0.64845	0.0030618	0.013345	XLOC_096092	XLOC_096092	LG22:22416721-22445017	5.0902	0.188785	3.22978	4.00712e-14	2.70701e-13
oan-miR-181b-5p	673.627	1066.88	-0.64845	0.0030618	0.013345	Trachinotus_GLEAN_10019113	Trachinotus_GLEAN_10019113	LG20:3908566-3911992	0.157598	0	6.57385	0.0150171	0.0281624
oan-miR-181b-5p	673.627	1066.88	-0.64845	0.0030618	0.013345	XLOC_031683	XLOC_031683	LG12:20513057-20596639	10.3083	2.30861	1.38323	7.35088e-05	0.000220828
oan-miR-181b-5p	673.627	1066.88	-0.64845	0.0030618	0.013345	XLOC_091417	XLOC_091417	LG21:1637122-1668475	5.62106	0.922446	1.36508	0.000384967	0.00102578
oan-miR-181b-5p	673.627	1066.88	-0.64845	0.0030618	0.013345	XLOC_084887	XLOC_084887	LG20:15370248-15382276	5.19704	0.007349	7.34235	3.68553e-13	2.35132e-12
oan-miR-181b-5p	673.627	1066.88	-0.64845	0.0030618	0.013345	Trachinotus_GLEAN_10015555	-	LG17:1046744-1088330	26.2503	4.40992	0.734486	0.000344273	0.000927046
oan-miR-181b-5p	673.627	1066.88	-0.64845	0.0030618	0.013345	XLOC_113939	XLOC_113939	LG4:25997512-26031003	15.9743	0.724401	2.5437	1.73853e-09	8.62721e-09
oan-miR-181b-5p	673.627	1066.88	-0.64845	0.0030618	0.013345	XLOC_124984	XLOC_124984	LG6:3489800-3495066	2.34054	0.181672	1.81731	0.0136428	0.0258773
oan-miR-181b-5p	673.627	1066.88	-0.64845	0.0030618	0.013345	XLOC_039668	XLOC_039668	LG14:167808-168797	22.4071	2.18265	1.50496	0.00816273	0.0163723
bta-miR-3596	1869.27	3441.92	-0.86956	2.6319e-07	2.5329e-06	XLOC_091417	XLOC_091417	LG21:1637122-1668475	5.62106	0.922446	1.36508	0.000384967	0.00102578
bta-miR-3596	1869.27	3441.92	-0.86956	2.6319e-07	2.5329e-06	XLOC_133064	XLOC_133064	LG7:18115938-18124600	22.9934	2.23883	1.48298	0.00160292	0.00377079
bta-miR-3596	1869.27	3441.92	-0.86956	2.6319e-07	2.5329e-06	XLOC_066104	XLOC_066104	LG18:1869012-1873644	0.929778	0.0342133	2.62717	0.00690705	0.0141002
bta-miR-3596	1869.27	3441.92	-0.86956	2.6319e-07	2.5329e-06	XLOC_059187	XLOC_059187	LG17:26471858-26493958	2.23666	0.169898	1.59107	0.00272775	0.00609133
bta-miR-3596	1869.27	3441.92	-0.86956	2.6319e-07	2.5329e-06	Trachinotus_GLEAN_10005080	Trachinotus_GLEAN_10005080	LG23:7427060-7437958	8.70542	1.04217	1.22105	0.000330367	0.000892318
bta-miR-3596	1869.27	3441.92	-0.86956	2.6319e-07	2.5329e-06	XLOC_066402	XLOC_066402	LG18:4948876-4960977	14.8567	1.34739	1.73593	1.1819e-06	4.48048e-06
bta-miR-3596	1869.27	3441.92	-0.86956	2.6319e-07	2.5329e-06	XLOC_053937	XLOC_053937	LG16:17847487-17853742	17.2703	0.168944	4.80804	9.3184e-19	8.16229e-18
bta-miR-3596	1869.27	3441.92	-0.86956	2.6319e-07	2.5329e-06	XLOC_113939	XLOC_113939	LG4:25997512-26031003	15.9743	0.724401	2.5437	1.73853e-09	8.62721e-09
bta-miR-3596	1869.27	3441.92	-0.86956	2.6319e-07	2.5329e-06	XLOC_144678	XLOC_144678	LG9:12344250-12370477	2.60149	0.157455	2.08048	4.37867e-06	1.55226e-05
bta-miR-3596	1869.27	3441.92	-0.86956	2.6319e-07	2.5329e-06	XLOC_133047	XLOC_133047	LG7:17910294-18406817	43.1335	3.22065	1.9185	1.22512e-19	1.12216e-18
bta-miR-3596	1869.27	3441.92	-0.86956	2.6319e-07	2.5329e-06	Trachinotus_GLEAN_10010554	Trachinotus_GLEAN_10010554	LG11:10067663-10082799	27.5731	2.06273	1.72824	6.00682e-07	2.35249e-06
bta-miR-3596	1869.27	3441.92	-0.86956	2.6319e-07	2.5329e-06	XLOC_133160	XLOC_133160	LG7:19083065-19187874	64.7169	3.70312	3.12435	1.33949e-40	3.06126e-39
bta-miR-3596	1869.27	3441.92	-0.86956	2.6319e-07	2.5329e-06	XLOC_141334	XLOC_141334	LG8:14305874-14307707	10.6912	0.492359	2.57732	9.29322e-05	0.000275326
bta-miR-3596	1869.27	3441.92	-0.86956	2.6319e-07	2.5329e-06	XLOC_141335	XLOC_141335	LG8:14311993-14314405	1.81323	0.0138973	5.03106	0.000450403	0.00118533
bta-miR-3596	1869.27	3441.92	-0.86956	2.6319e-07	2.5329e-06	XLOC_135916	XLOC_135916	LG7:18030748-18043435	16.0511	1.01811	1.61692	0.00376372	0.00814871
bta-miR-3596	1869.27	3441.92	-0.86956	2.6319e-07	2.5329e-06	XLOC_072040	XLOC_072040	LG19:21648666-21657035	11.5613	0.19676	3.99498	9.79003e-11	5.3307e-10
bta-miR-3596	1869.27	3441.92	-0.86956	2.6319e-07	2.5329e-06	XLOC_066329	XLOC_066329	LG18:4684938-4692096	8.06237	0.546477	2.13539	5.38369e-05	0.00016503
bta-miR-3596	1869.27	3441.92	-0.86956	2.6319e-07	2.5329e-06	XLOC_114051	XLOC_114051	LG4:713086-718420	7.86476	0.510167	2.09523	2.17809e-05	7.05655e-05
bta-miR-3596	1869.27	3441.92	-0.86956	2.6319e-07	2.5329e-06	XLOC_120817	XLOC_120817	LG5:709397-731729	23.3526	3.2881	1.52408	2.51988e-08	1.12276e-07
bta-miR-3596	1869.27	3441.92	-0.86956	2.6319e-07	2.5329e-06	XLOC_035878	XLOC_035878	LG13:20756616-20781455	47.0873	2.66882	2.38631	1.84652e-23	2.02444e-22
bta-miR-3596	1869.27	3441.92	-0.86956	2.6319e-07	2.5329e-06	XLOC_139308	XLOC_139308	LG8:25641874-25667800	22.2586	3.2289	1.47201	2.60649e-08	1.15912e-07
bta-miR-3596	1869.27	3441.92	-0.86956	2.6319e-07	2.5329e-06	Trachinotus_GLEAN_10006607	Trachinotus_GLEAN_10006607	LG21:13772893-13782553	6.89283	1.41045	1.60793	0.00685318	0.0140007
bta-miR-3596	1869.27	3441.92	-0.86956	2.6319e-07	2.5329e-06	XLOC_091994	XLOC_091994	LG21:6517676-6601470	15.3834	6.28962	0.903701	0.000104337	0.000306967
bta-miR-3596	1869.27	3441.92	-0.86956	2.6319e-07	2.5329e-06	XLOC_118724	XLOC_118724	LG5:15985149-15989431	5.01715	0.478901	1.57317	0.00911747	0.0180941
bta-miR-3596	1869.27	3441.92	-0.86956	2.6319e-07	2.5329e-06	XLOC_103794	XLOC_103794	LG24:2101463-2170655	27.9341	4.2367	1.05204	1.92489e-06	7.11061e-06
bta-miR-3596	1869.27	3441.92	-0.86956	2.6319e-07	2.5329e-06	XLOC_056213	XLOC_056213	LG16:17745628-17749103	13.4453	0.812794	2.19315	4.88551e-06	1.72239e-05
bta-miR-3596	1869.27	3441.92	-0.86956	2.6319e-07	2.5329e-06	XLOC_135899	XLOC_135899	LG7:17687635-17703786	58.6831	2.99175	2.47851	1.18105e-26	1.50444e-25
bta-miR-3596	1869.27	3441.92	-0.86956	2.6319e-07	2.5329e-06	XLOC_002081	XLOC_002081	LG1:18839225-18847645	3.97192	0.0634497	4.09131	2.10795e-11	1.19836e-10
bta-miR-3596	1869.27	3441.92	-0.86956	2.6319e-07	2.5329e-06	XLOC_104272	XLOC_104272	LG3:1235934-1242660	1.55617	0.0582783	2.84189	0.000752647	0.00189721
bta-miR-3596	1869.27	3441.92	-0.86956	2.6319e-07	2.5329e-06	XLOC_135944	XLOC_135944	LG7:18526366-18607525	89.831	5.68314	2.59023	2.07455e-29	2.98827e-28
bta-miR-3596	1869.27	3441.92	-0.86956	2.6319e-07	2.5329e-06	XLOC_034561	XLOC_034561	LG13:10131280-10203305	16.8838	2.4434	1.02409	2.33506e-05	7.52375e-05
bta-miR-3596	1869.27	3441.92	-0.86956	2.6319e-07	2.5329e-06	Trachinotus_GLEAN_10012536	Trachinotus_GLEAN_10012536	LG11:5560819-5569709	35.0317	1.45831	2.74322	9.62523e-27	1.23129e-25
bta-miR-3596	1869.27	3441.92	-0.86956	2.6319e-07	2.5329e-06	Trachinotus_GLEAN_10011281	Trachinotus_GLEAN_10011281	LG11:14594914-14597706	11.6945	0.193886	4.03818	1.53309e-10	8.24027e-10
bta-miR-3596	1869.27	3441.92	-0.86956	2.6319e-07	2.5329e-06	XLOC_036960	XLOC_036960	LG13:3267773-3273808	65.3421	4.55938	1.90278	6.44963e-09	3.03615e-08
bta-miR-3596	1869.27	3441.92	-0.86956	2.6319e-07	2.5329e-06	XLOC_110080	XLOC_110080	LG3:23784994-23804920	7.40907	0.406834	2.36413	1.80779e-09	8.95172e-09
bta-miR-3596	1869.27	3441.92	-0.86956	2.6319e-07	2.5329e-06	XLOC_006145	XLOC_006145	LG1:21293089-21301376	4.38738	0.711431	1.43732	0.0180675	0.0332158
bta-miR-3596	1869.27	3441.92	-0.86956	2.6319e-07	2.5329e-06	Trachinotus_GLEAN_10014672	Trachinotus_GLEAN_10014672	LG18:25417016-25520172	2.69248	0.236204	1.66322	4.96801e-09	2.36498e-08
bta-miR-3596	1869.27	3441.92	-0.86956	2.6319e-07	2.5329e-06	XLOC_047742	XLOC_047742	LG15:14988649-15045687	5.51012	1.29287	1.20381	0.00139252	0.003315
bta-miR-3596	1869.27	3441.92	-0.86956	2.6319e-07	2.5329e-06	XLOC_056747	XLOC_056747	LG17:4473244-4478716	26.7565	4.15637	0.845331	0.00216968	0.00494465
bta-miR-3596	1869.27	3441.92	-0.86956	2.6319e-07	2.5329e-06	XLOC_052753	XLOC_052753	LG16:9448760-9476886	16.7725	1.69622	1.31818	5.33334e-07	2.10022e-06
bta-miR-3596	1869.27	3441.92	-0.86956	2.6319e-07	2.5329e-06	XLOC_108995	XLOC_108995	LG3:13253179-13274530	1.26727	0.175892	1.29748	0.0176332	0.0325268
bta-miR-3596	1869.27	3441.92	-0.86956	2.6319e-07	2.5329e-06	XLOC_120568	XLOC_120568	LG5:26979258-26989777	9.37616	0.77511	1.72493	0.0187987	0.0344064
bta-miR-3596	1869.27	3441.92	-0.86956	2.6319e-07	2.5329e-06	XLOC_044057	XLOC_044057	LG14:11079065-11281757	16.9336	0.167859	4.95532	8.33295e-14	5.50924e-13
bta-miR-3596	1869.27	3441.92	-0.86956	2.6319e-07	2.5329e-06	XLOC_138604	XLOC_138604	LG8:19446174-19462864	8.77531	0.538765	2.26067	4.76137e-05	0.000147199
bta-miR-3596	1869.27	3441.92	-0.86956	2.6319e-07	2.5329e-06	XLOC_048505	XLOC_048505	LG15:23238958-23261880	12.1587	1.52119	1.18689	3.41255e-06	1.2261e-05
bta-miR-3596	1869.27	3441.92	-0.86956	2.6319e-07	2.5329e-06	XLOC_045888	XLOC_045888	LG14:23519796-23534604	32.7108	5.87485	0.978999	2.09227e-05	6.79975e-05
bta-miR-3596	1869.27	3441.92	-0.86956	2.6319e-07	2.5329e-06	XLOC_029758	XLOC_029758	LG12:3076267-3114752	1.31867	0.116604	1.63944	0.000246107	0.000680569
bta-miR-3596	1869.27	3441.92	-0.86956	2.6319e-07	2.5329e-06	XLOC_109971	XLOC_109971	LG3:22415061-22424104	2.81475	0.228224	1.75708	0.00293864	0.00651436
bta-miR-3596	1869.27	3441.92	-0.86956	2.6319e-07	2.5329e-06	Trachinotus_GLEAN_10001059	-	LG2:30788201-30802798	14.2722	0.684696	3.12879	4.43475e-05	0.000137782
bta-miR-3596	1869.27	3441.92	-0.86956	2.6319e-07	2.5329e-06	XLOC_004119	XLOC_004119	LG1:4149139-4160002	1.34907	0.0510803	2.77582	0.00900574	0.0178948
bta-miR-3596	1869.27	3441.92	-0.86956	2.6319e-07	2.5329e-06	XLOC_088976	XLOC_088976	LG21:1786820-1881078	14.8607	1.75832	1.74109	1.15913e-08	5.32567e-08
bta-miR-3596	1869.27	3441.92	-0.86956	2.6319e-07	2.5329e-06	XLOC_106509	XLOC_106509	LG3:19835737-19888306	5.28539	0.719249	2.73484	5.47914e-08	2.36658e-07
bta-miR-3596	1869.27	3441.92	-0.86956	2.6319e-07	2.5329e-06	XLOC_115846	XLOC_115846	LG4:16113445-16131343	4.99979	0.422776	1.6293	0.000767247	0.00192996
bta-miR-3596	1869.27	3441.92	-0.86956	2.6319e-07	2.5329e-06	XLOC_014468	XLOC_014468	LG10:12229482-12249276	5.78006	0.590014	1.50601	0.00332637	0.00728897
bta-miR-3596	1869.27	3441.92	-0.86956	2.6319e-07	2.5329e-06	XLOC_110939	XLOC_110939	LG4:526228-531972	1.086	0.0743897	1.90695	0.0208569	0.0376694
bta-miR-3596	1869.27	3441.92	-0.86956	2.6319e-07	2.5329e-06	XLOC_037581	XLOC_037581	LG13:7117797-7130150	18.7301	0.38465	4.09407	2.35592e-14	1.61514e-13
bta-miR-3596	1869.27	3441.92	-0.86956	2.6319e-07	2.5329e-06	XLOC_099765	XLOC_099765	LG22:26808918-26820542	3.38869	0.28471	1.56425	0.00352221	0.0076778
bta-miR-3596	1869.27	3441.92	-0.86956	2.6319e-07	2.5329e-06	XLOC_070689	XLOC_070689	LG19:11262318-11275633	1.00784	0.0838633	1.71567	0.0158516	0.0295669
bta-miR-3596	1869.27	3441.92	-0.86956	2.6319e-07	2.5329e-06	XLOC_099346	XLOC_099346	LG22:23275024-23368823	10.2856	0.420665	2.50404	2.41897e-14	1.65647e-13
bta-miR-3596	1869.27	3441.92	-0.86956	2.6319e-07	2.5329e-06	Trachinotus_GLEAN_10006187	Trachinotus_GLEAN_10006187	LG17:13384128-13397174	7.93097	0.752093	1.55456	4.2156e-06	1.49728e-05
bta-miR-3596	1869.27	3441.92	-0.86956	2.6319e-07	2.5329e-06	XLOC_038627	XLOC_038627	LG13:16805134-16819272	44.5054	2.55409	2.21164	7.86139e-07	3.04038e-06
hsa-miR-92a-3p	1717.32	3583.04	-1.0204	0.00053871	0.0028152	XLOC_021661	XLOC_021661	LG11:28929523-28938778	42.9683	7.08552	1.35689	0.0032241	0.00708604
hsa-miR-92a-3p	1717.32	3583.04	-1.0204	0.00053871	0.0028152	XLOC_067335	XLOC_067335	LG18:10358227-10418427	26.0947	1.21581	2.36293	4.56446e-26	5.64214e-25
hsa-miR-92a-3p	1717.32	3583.04	-1.0204	0.00053871	0.0028152	Trachinotus_GLEAN_10004655	Trachinotus_GLEAN_10004655	LG19:11100229-11105364	26.5503	3.57001	1.05765	0.000489558	0.00128042
hsa-miR-92a-3p	1717.32	3583.04	-1.0204	0.00053871	0.0028152	Trachinotus_GLEAN_10014148	-	LG22:25129-89733	3.59192	0.0852807	3.57919	1.16271e-24	1.34333e-23
hsa-miR-92a-3p	1717.32	3583.04	-1.0204	0.00053871	0.0028152	XLOC_035512	XLOC_035512	LG13:18383933-18387267	2.68575	0.0121073	5.32231	1.03937e-06	3.97019e-06
hsa-miR-92a-3p	1717.32	3583.04	-1.0204	0.00053871	0.0028152	XLOC_114307	XLOC_114307	LG4:2330033-2342474	4.01661	0.335794	1.9397	0.00138455	0.00329864
hsa-miR-92a-3p	1717.32	3583.04	-1.0204	0.00053871	0.0028152	XLOC_047026	XLOC_047026	LG15:8087329-8104438	19.7978	0.271008	4.40234	1.76156e-35	3.31183e-34
hsa-miR-92a-3p	1717.32	3583.04	-1.0204	0.00053871	0.0028152	Trachinotus_GLEAN_10000160	Trachinotus_GLEAN_10000160	LG5:19708101-19730201	9.92066	0.901307	1.27007	0.000163239	0.000464047
hsa-miR-92a-3p	1717.32	3583.04	-1.0204	0.00053871	0.0028152	Trachinotus_GLEAN_10002977	Trachinotus_GLEAN_10002977	LG7:12611867-12625271	0.566073	0.0391327	1.97465	0.0144247	0.0271786
hsa-miR-92a-3p	1717.32	3583.04	-1.0204	0.00053871	0.0028152	XLOC_065759	XLOC_065759	LG18:27462623-27556641	27.9682	1.26615	2.90634	2.46276e-27	3.25145e-26
hsa-miR-92a-3p	1717.32	3583.04	-1.0204	0.00053871	0.0028152	XLOC_006343	XLOC_006343	LG1:23066255-23144094	3.45354	0.275454	1.6594	1.85087e-08	8.35074e-08
hsa-miR-92a-3p	1717.32	3583.04	-1.0204	0.00053871	0.0028152	XLOC_136090	XLOC_136090	LG7:20489483-20544347	52.4397	10.7916	0.672722	0.0126512	0.0241827
hsa-miR-92a-3p	1717.32	3583.04	-1.0204	0.00053871	0.0028152	XLOC_027977	XLOC_027977	LG12:18248742-18263247	0.531501	0.00993867	3.90223	0.00387211	0.00836291
hsa-miR-92a-3p	1717.32	3583.04	-1.0204	0.00053871	0.0028152	Trachinotus_GLEAN_10007417	-	LG2:16471404-16828975	8.3033	0.163196	3.65057	1.05738e-38	2.24325e-37
hsa-miR-92a-3p	1717.32	3583.04	-1.0204	0.00053871	0.0028152	XLOC_135104	XLOC_135104	LG7:11270643-11290926	3.15553	0.268938	1.73706	0.000229177	0.000637329
hsa-miR-92a-3p	1717.32	3583.04	-1.0204	0.00053871	0.0028152	XLOC_048017	XLOC_048017	LG15:17961255-17969319	2.26913	0.172729	1.84839	0.00306542	0.00676647
hsa-miR-92a-3p	1717.32	3583.04	-1.0204	0.00053871	0.0028152	Trachinotus_GLEAN_10004633	Trachinotus_GLEAN_10004633	LG14:1436699-1442918	53.1636	2.31452	2.67451	6.24594e-26	7.689e-25
hsa-miR-92a-3p	1717.32	3583.04	-1.0204	0.00053871	0.0028152	XLOC_113939	XLOC_113939	LG4:25997512-26031003	15.9743	0.724401	2.5437	1.73853e-09	8.62721e-09
hsa-miR-92a-3p	1717.32	3583.04	-1.0204	0.00053871	0.0028152	XLOC_079099	XLOC_079099	LG2:31191651-31204793	4.79287	0.177666	2.84933	8.55991e-10	4.34456e-09
hsa-miR-92a-3p	1717.32	3583.04	-1.0204	0.00053871	0.0028152	Trachinotus_GLEAN_10007576	Trachinotus_GLEAN_10007576	LG1:16990349-17005436	0.336512	0	9.78085	5.01982e-08	2.176e-07
hsa-miR-92a-3p	1717.32	3583.04	-1.0204	0.00053871	0.0028152	XLOC_000289	XLOC_000289	LG1:2556629-2561857	1.17263	0.0779807	2.00921	0.0170808	0.0316164
hsa-miR-92a-3p	1717.32	3583.04	-1.0204	0.00053871	0.0028152	XLOC_145922	XLOC_145922	LG9:7518576-7529943	1.56455	0.0892163	2.3013	0.00193619	0.00445964
hsa-miR-92a-3p	1717.32	3583.04	-1.0204	0.00053871	0.0028152	Trachinotus_GLEAN_10011085	-	LG19:6717300-6721899	35.1173	1.12865	3.08621	7.38988e-10	3.77429e-09
hsa-miR-92a-3p	1717.32	3583.04	-1.0204	0.00053871	0.0028152	XLOC_040407	XLOC_040407	LG14:6636976-6643245	19.2618	2.13053	1.12121	0.00564587	0.0117514
hsa-miR-92a-3p	1717.32	3583.04	-1.0204	0.00053871	0.0028152	XLOC_088976	XLOC_088976	LG21:1786820-1881078	14.8607	1.75832	1.74109	1.15913e-08	5.32567e-08
hsa-miR-92a-3p	1717.32	3583.04	-1.0204	0.00053871	0.0028152	Trachinotus_GLEAN_10016216	Trachinotus_GLEAN_10016216	LG3:29926874-29927840	917.401	83.1385	1.62939	1.20029e-10	6.49561e-10
hsa-miR-92a-3p	1717.32	3583.04	-1.0204	0.00053871	0.0028152	XLOC_044235	XLOC_044235	LG14:12408797-12473423	17.4745	0.448945	3.58937	6.37213e-40	1.42106e-38
hsa-miR-92a-3p	1717.32	3583.04	-1.0204	0.00053871	0.0028152	Trachinotus_GLEAN_10011421	Trachinotus_GLEAN_10011421	LG19:11783347-11793929	65.9535	3.60778	2.35009	5.35292e-27	6.9332e-26
hsa-miR-92a-3p	1717.32	3583.04	-1.0204	0.00053871	0.0028152	XLOC_076275	XLOC_076275	LG2:7241585-7258418	2.31308	0.177083	1.67193	0.00123273	0.0029706
hsa-miR-92a-3p	1717.32	3583.04	-1.0204	0.00053871	0.0028152	XLOC_120764	XLOC_120764	LG5:27817751-27880416	13.302	2.55545	1.35253	3.47035e-06	1.24538e-05
hsa-miR-92a-3p	1717.32	3583.04	-1.0204	0.00053871	0.0028152	XLOC_035878	XLOC_035878	LG13:20756616-20781455	47.0873	2.66882	2.38631	1.84652e-23	2.02444e-22
hsa-miR-92a-3p	1717.32	3583.04	-1.0204	0.00053871	0.0028152	XLOC_025952	XLOC_025952	LG12:1667075-1672735	0.82115	0.0202623	3.44974	0.0124298	0.0237926
hsa-miR-92a-3p	1717.32	3583.04	-1.0204	0.00053871	0.0028152	XLOC_091521	XLOC_091521	LG21:2497875-2512119	69.5358	5.03065	2.28931	8.37247e-16	6.25947e-15
hsa-miR-92a-3p	1717.32	3583.04	-1.0204	0.00053871	0.0028152	Trachinotus_GLEAN_10017231	Trachinotus_GLEAN_10017231	LG21:16729673-16754544	6.58752	1.05675	0.791975	0.00488376	0.0103239
hsa-miR-92a-3p	1717.32	3583.04	-1.0204	0.00053871	0.0028152	XLOC_074461	XLOC_074461	LG19:16536740-16557549	1.86774	0.080642	2.58884	3.89732e-06	1.39113e-05
mmu-miR-92a-3p	1717.32	3583.04	-1.0204	0.00053871	0.0028152	XLOC_079099	XLOC_079099	LG2:31191651-31204793	4.79287	0.177666	2.84933	8.55991e-10	4.34456e-09
mmu-miR-92a-3p	1717.32	3583.04	-1.0204	0.00053871	0.0028152	XLOC_113939	XLOC_113939	LG4:25997512-26031003	15.9743	0.724401	2.5437	1.73853e-09	8.62721e-09
mmu-miR-92a-3p	1717.32	3583.04	-1.0204	0.00053871	0.0028152	Trachinotus_GLEAN_10004633	Trachinotus_GLEAN_10004633	LG14:1436699-1442918	53.1636	2.31452	2.67451	6.24594e-26	7.689e-25
mmu-miR-92a-3p	1717.32	3583.04	-1.0204	0.00053871	0.0028152	XLOC_027977	XLOC_027977	LG12:18248742-18263247	0.531501	0.00993867	3.90223	0.00387211	0.00836291
mmu-miR-92a-3p	1717.32	3583.04	-1.0204	0.00053871	0.0028152	XLOC_136090	XLOC_136090	LG7:20489483-20544347	52.4397	10.7916	0.672722	0.0126512	0.0241827
mmu-miR-92a-3p	1717.32	3583.04	-1.0204	0.00053871	0.0028152	XLOC_048017	XLOC_048017	LG15:17961255-17969319	2.26913	0.172729	1.84839	0.00306542	0.00676647
mmu-miR-92a-3p	1717.32	3583.04	-1.0204	0.00053871	0.0028152	XLOC_135104	XLOC_135104	LG7:11270643-11290926	3.15553	0.268938	1.73706	0.000229177	0.000637329
mmu-miR-92a-3p	1717.32	3583.04	-1.0204	0.00053871	0.0028152	Trachinotus_GLEAN_10007417	-	LG2:16471404-16828975	8.3033	0.163196	3.65057	1.05738e-38	2.24325e-37
mmu-miR-92a-3p	1717.32	3583.04	-1.0204	0.00053871	0.0028152	XLOC_006343	XLOC_006343	LG1:23066255-23144094	3.45354	0.275454	1.6594	1.85087e-08	8.35074e-08
mmu-miR-92a-3p	1717.32	3583.04	-1.0204	0.00053871	0.0028152	Trachinotus_GLEAN_10002977	Trachinotus_GLEAN_10002977	LG7:12611867-12625271	0.566073	0.0391327	1.97465	0.0144247	0.0271786
mmu-miR-92a-3p	1717.32	3583.04	-1.0204	0.00053871	0.0028152	Trachinotus_GLEAN_10000160	Trachinotus_GLEAN_10000160	LG5:19708101-19730201	9.92066	0.901307	1.27007	0.000163239	0.000464047
mmu-miR-92a-3p	1717.32	3583.04	-1.0204	0.00053871	0.0028152	XLOC_065759	XLOC_065759	LG18:27462623-27556641	27.9682	1.26615	2.90634	2.46276e-27	3.25145e-26
mmu-miR-92a-3p	1717.32	3583.04	-1.0204	0.00053871	0.0028152	XLOC_114307	XLOC_114307	LG4:2330033-2342474	4.01661	0.335794	1.9397	0.00138455	0.00329864
mmu-miR-92a-3p	1717.32	3583.04	-1.0204	0.00053871	0.0028152	Trachinotus_GLEAN_10014148	-	LG22:25129-89733	3.59192	0.0852807	3.57919	1.16271e-24	1.34333e-23
mmu-miR-92a-3p	1717.32	3583.04	-1.0204	0.00053871	0.0028152	XLOC_035512	XLOC_035512	LG13:18383933-18387267	2.68575	0.0121073	5.32231	1.03937e-06	3.97019e-06
mmu-miR-92a-3p	1717.32	3583.04	-1.0204	0.00053871	0.0028152	XLOC_067335	XLOC_067335	LG18:10358227-10418427	26.0947	1.21581	2.36293	4.56446e-26	5.64214e-25
mmu-miR-92a-3p	1717.32	3583.04	-1.0204	0.00053871	0.0028152	XLOC_021661	XLOC_021661	LG11:28929523-28938778	42.9683	7.08552	1.35689	0.0032241	0.00708604
mmu-miR-92a-3p	1717.32	3583.04	-1.0204	0.00053871	0.0028152	XLOC_074461	XLOC_074461	LG19:16536740-16557549	1.86774	0.080642	2.58884	3.89732e-06	1.39113e-05
mmu-miR-92a-3p	1717.32	3583.04	-1.0204	0.00053871	0.0028152	Trachinotus_GLEAN_10017231	Trachinotus_GLEAN_10017231	LG21:16729673-16754544	6.58752	1.05675	0.791975	0.00488376	0.0103239
mmu-miR-92a-3p	1717.32	3583.04	-1.0204	0.00053871	0.0028152	XLOC_091521	XLOC_091521	LG21:2497875-2512119	69.5358	5.03065	2.28931	8.37247e-16	6.25947e-15
mmu-miR-92a-3p	1717.32	3583.04	-1.0204	0.00053871	0.0028152	XLOC_120764	XLOC_120764	LG5:27817751-27880416	13.302	2.55545	1.35253	3.47035e-06	1.24538e-05
mmu-miR-92a-3p	1717.32	3583.04	-1.0204	0.00053871	0.0028152	XLOC_035878	XLOC_035878	LG13:20756616-20781455	47.0873	2.66882	2.38631	1.84652e-23	2.02444e-22
mmu-miR-92a-3p	1717.32	3583.04	-1.0204	0.00053871	0.0028152	XLOC_025952	XLOC_025952	LG12:1667075-1672735	0.82115	0.0202623	3.44974	0.0124298	0.0237926
mmu-miR-92a-3p	1717.32	3583.04	-1.0204	0.00053871	0.0028152	XLOC_088976	XLOC_088976	LG21:1786820-1881078	14.8607	1.75832	1.74109	1.15913e-08	5.32567e-08
mmu-miR-92a-3p	1717.32	3583.04	-1.0204	0.00053871	0.0028152	Trachinotus_GLEAN_10016216	Trachinotus_GLEAN_10016216	LG3:29926874-29927840	917.401	83.1385	1.62939	1.20029e-10	6.49561e-10
mmu-miR-92a-3p	1717.32	3583.04	-1.0204	0.00053871	0.0028152	XLOC_076275	XLOC_076275	LG2:7241585-7258418	2.31308	0.177083	1.67193	0.00123273	0.0029706
mmu-miR-92a-3p	1717.32	3583.04	-1.0204	0.00053871	0.0028152	XLOC_044235	XLOC_044235	LG14:12408797-12473423	17.4745	0.448945	3.58937	6.37213e-40	1.42106e-38
mmu-miR-92a-3p	1717.32	3583.04	-1.0204	0.00053871	0.0028152	Trachinotus_GLEAN_10011421	Trachinotus_GLEAN_10011421	LG19:11783347-11793929	65.9535	3.60778	2.35009	5.35292e-27	6.9332e-26
mmu-miR-92a-3p	1717.32	3583.04	-1.0204	0.00053871	0.0028152	XLOC_040407	XLOC_040407	LG14:6636976-6643245	19.2618	2.13053	1.12121	0.00564587	0.0117514
mmu-miR-92a-3p	1717.32	3583.04	-1.0204	0.00053871	0.0028152	Trachinotus_GLEAN_10011085	-	LG19:6717300-6721899	35.1173	1.12865	3.08621	7.38988e-10	3.77429e-09
mmu-miR-92a-3p	1717.32	3583.04	-1.0204	0.00053871	0.0028152	XLOC_000289	XLOC_000289	LG1:2556629-2561857	1.17263	0.0779807	2.00921	0.0170808	0.0316164
mmu-miR-92a-3p	1717.32	3583.04	-1.0204	0.00053871	0.0028152	XLOC_145922	XLOC_145922	LG9:7518576-7529943	1.56455	0.0892163	2.3013	0.00193619	0.00445964
mmu-miR-92a-3p	1717.32	3583.04	-1.0204	0.00053871	0.0028152	Trachinotus_GLEAN_10009671	Trachinotus_GLEAN_10009671	LG22:15115030-15145450	8.41767	1.01676	1.20323	3.67196e-06	1.31397e-05
hsa-miR-3120-5p	99.1495	245.366	-1.2155	0.0021137	0.0097089	XLOC_140058	XLOC_140058	LG8:3290756-3321870	4.92173	0.489819	1.71364	4.28363e-06	1.52036e-05
hsa-miR-3120-5p	99.1495	245.366	-1.2155	0.0021137	0.0097089	Trachinotus_GLEAN_10009101	-	LG22:16939792-16960498	23.0059	1.87173	1.94107	6.51532e-07	2.54071e-06
hsa-miR-3120-5p	99.1495	245.366	-1.2155	0.0021137	0.0097089	Trachinotus_GLEAN_10009785	-	LG8:15274571-15357880	4.77993	0.172543	2.53569	2.47082e-07	1.00506e-06
hsa-miR-3120-5p	99.1495	245.366	-1.2155	0.0021137	0.0097089	Trachinotus_GLEAN_10016282	-	LG6:3820684-3824851	1.36598	0.00916333	4.70695	0.000619729	0.00158907
hsa-miR-3120-5p	99.1495	245.366	-1.2155	0.0021137	0.0097089	Trachinotus_GLEAN_10017871	-	LG15:16061508-16091763	4.65431	0.474148	1.63233	1.42204e-05	4.72263e-05
hsa-miR-3120-5p	99.1495	245.366	-1.2155	0.0021137	0.0097089	Trachinotus_GLEAN_10013568	-	LG18:26964697-27062988	11.63	3.26861	0.865719	0.00143738	0.00341108
hsa-miR-3120-5p	99.1495	245.366	-1.2155	0.0021137	0.0097089	Trachinotus_GLEAN_10018943	Trachinotus_GLEAN_10018943	LG8:13426435-13434782	26.319	3.38939	1.11073	1.36789e-05	4.55036e-05
hsa-miR-3120-5p	99.1495	245.366	-1.2155	0.0021137	0.0097089	Trachinotus_GLEAN_10011018	Trachinotus_GLEAN_10011018	LG6:9758264-9771942	3.78819	0.410162	1.45295	0.00169314	0.00396134
hsa-miR-3120-5p	99.1495	245.366	-1.2155	0.0021137	0.0097089	Trachinotus_GLEAN_10019185	-	LG1:28136191-28240202	2.11951	0.113572	3.07062	1.28252e-06	4.83876e-06
hsa-miR-3120-5p	99.1495	245.366	-1.2155	0.0021137	0.0097089	XLOC_062078	XLOC_062078	LG17:25094558-25103510	2.21332	0.1578	2.02253	0.0161148	0.0300021
hsa-miR-3120-5p	99.1495	245.366	-1.2155	0.0021137	0.0097089	Trachinotus_GLEAN_10008211	Trachinotus_GLEAN_10008211	LG6:1998918-2012772	147.46	6.24325	2.71923	6.95069e-33	1.16733e-31
hsa-miR-3120-5p	99.1495	245.366	-1.2155	0.0021137	0.0097089	Trachinotus_GLEAN_10019513	Trachinotus_GLEAN_10019513	LG12:9729731-9745887	13.7326	1.82209	1.06864	0.00025561	0.000704644
hsa-miR-3120-5p	99.1495	245.366	-1.2155	0.0021137	0.0097089	Trachinotus_GLEAN_10016787	Trachinotus_GLEAN_10016787	LG19:2219238-2235858	246.242	2.31912	4.89763	5.32123e-52	1.89534e-50
hsa-miR-3120-5p	99.1495	245.366	-1.2155	0.0021137	0.0097089	Trachinotus_GLEAN_10017009	Trachinotus_GLEAN_10017009	LG22:9607838-9615538	49.9373	7.39761	0.912309	2.19036e-05	7.09132e-05
hsa-miR-3120-5p	99.1495	245.366	-1.2155	0.0021137	0.0097089	XLOC_036960	XLOC_036960	LG13:3267773-3273808	65.3421	4.55938	1.90278	6.44963e-09	3.03615e-08
hsa-miR-3120-5p	99.1495	245.366	-1.2155	0.0021137	0.0097089	Trachinotus_GLEAN_10001685	Trachinotus_GLEAN_10001685	LG7:7906747-7917671	83.485	0.87389	4.73572	1.29569e-68	8.5232e-67
hsa-miR-3120-5p	99.1495	245.366	-1.2155	0.0021137	0.0097089	XLOC_114307	XLOC_114307	LG4:2330033-2342474	4.01661	0.335794	1.9397	0.00138455	0.00329864
hsa-miR-3120-5p	99.1495	245.366	-1.2155	0.0021137	0.0097089	XLOC_089468	XLOC_089468	LG21:5723770-5771549	7.64809	0.758088	1.36934	7.75095e-07	3.00076e-06
hsa-miR-3120-5p	99.1495	245.366	-1.2155	0.0021137	0.0097089	Trachinotus_GLEAN_10001761	Trachinotus_GLEAN_10001761	LG16:17918774-17973918	14.8513	1.27835	1.87113	5.90832e-14	3.94878e-13
hsa-miR-3120-5p	99.1495	245.366	-1.2155	0.0021137	0.0097089	XLOC_100271	XLOC_100271	LG23:3266444-3279634	9.66855	0.548108	2.297	4.02255e-12	2.3922e-11
hsa-miR-3120-5p	99.1495	245.366	-1.2155	0.0021137	0.0097089	Trachinotus_GLEAN_10014977	Trachinotus_GLEAN_10014977	LG20:11972515-11973621	6.63945	0.402901	2.1694	0.00795032	0.0159964
hsa-miR-3120-5p	99.1495	245.366	-1.2155	0.0021137	0.0097089	Trachinotus_GLEAN_10015895	Trachinotus_GLEAN_10015895	LG3:18830051-18868548	11.4437	1.88141	0.846083	0.000763866	0.0019225
hsa-miR-3120-5p	99.1495	245.366	-1.2155	0.0021137	0.0097089	Trachinotus_GLEAN_10014927	Trachinotus_GLEAN_10014927	LG14:5845378-5982846	27.6891	2.05326	1.91537	8.33917e-19	7.31734e-18
hsa-miR-3120-5p	99.1495	245.366	-1.2155	0.0021137	0.0097089	Trachinotus_GLEAN_10013752	Trachinotus_GLEAN_10013752	LG20:22975059-22990472	1.82883	0.134228	1.92735	0.000561911	0.00145134
hsa-miR-3120-5p	99.1495	245.366	-1.2155	0.0021137	0.0097089	Trachinotus_GLEAN_10012991	Trachinotus_GLEAN_10012991	LG9:1067887-1081554	19.5279	1.71403	1.66364	6.55299e-10	3.3626e-09
hsa-miR-3120-5p	99.1495	245.366	-1.2155	0.0021137	0.0097089	Trachinotus_GLEAN_10012969	Trachinotus_GLEAN_10012969	LG19:6331140-6340921	16.0422	2.15614	1.04801	0.000439522	0.00115954
hsa-miR-3120-5p	99.1495	245.366	-1.2155	0.0021137	0.0097089	Trachinotus_GLEAN_10015547	-	LG17:1283054-1318889	1.68339	0.244263	1.6981	0.00283672	0.00630425
hsa-miR-3120-5p	99.1495	245.366	-1.2155	0.0021137	0.0097089	Trachinotus_GLEAN_10008100	-	LG15:9775425-9779063	17.0178	0.391689	3.67837	9.27821e-10	4.69328e-09
hsa-miR-3120-5p	99.1495	245.366	-1.2155	0.0021137	0.0097089	Trachinotus_GLEAN_10011262	Trachinotus_GLEAN_10011262	LG11:14077936-14111229	3.99078	0.089275	3.64853	6.31416e-15	4.49057e-14
hsa-miR-3120-5p	99.1495	245.366	-1.2155	0.0021137	0.0097089	XLOC_026259	XLOC_026259	LG12:3293313-3319813	5.66227	0.322715	2.08008	7.13652e-08	3.04482e-07
hsa-miR-3120-5p	99.1495	245.366	-1.2155	0.0021137	0.0097089	Trachinotus_GLEAN_10010792	Trachinotus_GLEAN_10010792	LG22:10992228-11040949	11.2065	1.36122	1.19663	1.48128e-08	6.75415e-08
hsa-miR-3120-5p	99.1495	245.366	-1.2155	0.0021137	0.0097089	Trachinotus_GLEAN_10012824	Trachinotus_GLEAN_10012824	LG8:2280784-2308639	2.7666	0.210532	1.85788	8.75664e-06	2.98765e-05
hsa-miR-3120-5p	99.1495	245.366	-1.2155	0.0021137	0.0097089	Trachinotus_GLEAN_10010043	Trachinotus_GLEAN_10010043	LG4:8495189-8501749	32.3361	4.14483	1.11726	1.13567e-05	3.81374e-05
hsa-miR-3120-5p	99.1495	245.366	-1.2155	0.0021137	0.0097089	Trachinotus_GLEAN_10016160	Trachinotus_GLEAN_10016160	LG7:1807831-1847503	21.0421	0.0671883	6.42753	1.48641e-94	2.02193e-92
hsa-miR-3120-5p	99.1495	245.366	-1.2155	0.0021137	0.0097089	Trachinotus_GLEAN_10009896	Trachinotus_GLEAN_10009896	LG21:7275860-7305147	10.8411	1.90868	0.66894	0.00716137	0.014567
hsa-miR-3120-5p	99.1495	245.366	-1.2155	0.0021137	0.0097089	Trachinotus_GLEAN_10003798	-	LG24:899386-917777	3.7886	0.6821	0.959452	0.0250924	0.0443514
hsa-miR-3120-5p	99.1495	245.366	-1.2155	0.0021137	0.0097089	Trachinotus_GLEAN_10016042	Trachinotus_GLEAN_10016042	LG17:14517241-14519478	112.606	0.020858	10.574	2.04073e-78	1.77308e-76
hsa-miR-3120-5p	99.1495	245.366	-1.2155	0.0021137	0.0097089	Trachinotus_GLEAN_10013807	Trachinotus_GLEAN_10013807	LG8:25363339-25374076	0.337175	0	9.29518	1.17931e-06	4.47238e-06
hsa-miR-3120-5p	99.1495	245.366	-1.2155	0.0021137	0.0097089	Trachinotus_GLEAN_10002019	Trachinotus_GLEAN_10002019	LG17:187027-246458	21.2542	0.195877	4.37617	4.30715e-36	8.28417e-35
hsa-miR-3120-5p	99.1495	245.366	-1.2155	0.0021137	0.0097089	Trachinotus_GLEAN_10017017	-	LG22:9410059-9430596	17.0723	3.06786	0.650636	0.00416667	0.00893299
hsa-miR-3120-5p	99.1495	245.366	-1.2155	0.0021137	0.0097089	Trachinotus_GLEAN_10009454	Trachinotus_GLEAN_10009454	LG13:24538942-24544213	64.4768	11.921	0.58426	0.0125551	0.0240127
hsa-miR-3120-5p	99.1495	245.366	-1.2155	0.0021137	0.0097089	Trachinotus_GLEAN_10015190	Trachinotus_GLEAN_10015190	LG14:21797103-21807199	10.2656	0.791648	1.86248	5.90407e-06	2.06166e-05
hsa-miR-3120-5p	99.1495	245.366	-1.2155	0.0021137	0.0097089	XLOC_118837	XLOC_118837	LG5:17133944-17145298	18.5365	0.558735	3.26701	1.20654e-25	1.45667e-24
hsa-miR-3120-5p	99.1495	245.366	-1.2155	0.0021137	0.0097089	XLOC_115846	XLOC_115846	LG4:16113445-16131343	4.99979	0.422776	1.6293	0.000767247	0.00192996
hsa-miR-3120-5p	99.1495	245.366	-1.2155	0.0021137	0.0097089	Trachinotus_GLEAN_10001926	Trachinotus_GLEAN_10001926	LG11:30117479-30124885	48.8832	4.41135	1.63089	3.85387e-12	2.29461e-11
hsa-miR-3120-5p	99.1495	245.366	-1.2155	0.0021137	0.0097089	Trachinotus_GLEAN_10014897	Trachinotus_GLEAN_10014897	LG12:16392321-16393670	26.919	3.29624	1.19305	0.0153501	0.028719
hsa-miR-3120-5p	99.1495	245.366	-1.2155	0.0021137	0.0097089	Trachinotus_GLEAN_10007696	-	LG17:13036652-13045636	52.0935	1.2269	3.50126	1.23103e-29	1.79386e-28
hsa-miR-3120-5p	99.1495	245.366	-1.2155	0.0021137	0.0097089	Trachinotus_GLEAN_10004763	Trachinotus_GLEAN_10004763	LG15:13312288-13321869	7.97316	0.253138	3.12549	3.0304e-12	1.8151e-11
hsa-miR-3120-5p	99.1495	245.366	-1.2155	0.0021137	0.0097089	Trachinotus_GLEAN_10012303	Trachinotus_GLEAN_10012303	LG12:6733610-6743594	46.5388	0.0340127	8.46377	1.71664e-11	9.80722e-11
hsa-miR-3120-5p	99.1495	245.366	-1.2155	0.0021137	0.0097089	Trachinotus_GLEAN_10016148	Trachinotus_GLEAN_10016148	LG7:2906630-2972257	6.15491	0.713586	1.25972	3.93907e-07	1.57197e-06
hsa-miR-3120-5p	99.1495	245.366	-1.2155	0.0021137	0.0097089	Trachinotus_GLEAN_10011594	Trachinotus_GLEAN_10011594	LG18:12362914-12383685	13.4417	1.28255	1.54467	1.07764e-09	5.42193e-09
hsa-miR-3120-5p	99.1495	245.366	-1.2155	0.0021137	0.0097089	XLOC_085008	XLOC_085008	LG20:16699617-16708551	1.41442	0.06584	2.5237	0.017956	0.0330392
hsa-miR-3120-5p	99.1495	245.366	-1.2155	0.0021137	0.0097089	Trachinotus_GLEAN_10010144	Trachinotus_GLEAN_10010144	LG13:21446767-21478483	5.51536	0.211131	2.2633	4.29418e-07	1.70643e-06
hsa-miR-3120-5p	99.1495	245.366	-1.2155	0.0021137	0.0097089	Trachinotus_GLEAN_10007986	Trachinotus_GLEAN_10007986	LG11:7314359-7316539	8.13145	0.135903	4.00328	5.52604e-08	2.38546e-07
hsa-miR-3120-5p	99.1495	245.366	-1.2155	0.0021137	0.0097089	Trachinotus_GLEAN_10011646	Trachinotus_GLEAN_10011646	LG20:13436515-13532579	31.1074	1.86427	2.21438	2.67899e-25	3.18072e-24
hsa-miR-3120-5p	99.1495	245.366	-1.2155	0.0021137	0.0097089	Trachinotus_GLEAN_10013323	Trachinotus_GLEAN_10013323	LG18:9726411-9789749	7.73665	0.816317	1.40516	1.72445e-08	7.80967e-08
hsa-miR-3120-5p	99.1495	245.366	-1.2155	0.0021137	0.0097089	Trachinotus_GLEAN_10015348	Trachinotus_GLEAN_10015348	LG8:9366217-9423344	31.7091	4.57321	0.912868	4.26725e-05	0.000132935
hsa-miR-3120-5p	99.1495	245.366	-1.2155	0.0021137	0.0097089	Trachinotus_GLEAN_10009748	Trachinotus_GLEAN_10009748	LG19:4189560-4193967	30.3256	5.46914	0.627277	0.0267355	0.0468554
hsa-miR-3120-5p	99.1495	245.366	-1.2155	0.0021137	0.0097089	Trachinotus_GLEAN_10006999	Trachinotus_GLEAN_10006999	LG23:3742663-3761855	4.41262	0.454885	1.42701	0.000146484	0.000419951
hsa-miR-3120-5p	99.1495	245.366	-1.2155	0.0021137	0.0097089	Trachinotus_GLEAN_10007755	Trachinotus_GLEAN_10007755	LG20:15351029-15356098	0.116604	0	6.73822	0.00228206	0.00517957
hsa-miR-3120-5p	99.1495	245.366	-1.2155	0.0021137	0.0097089	XLOC_135997	XLOC_135997	LG7:19147757-19155768	4.50504	0.184649	2.40035	0.000182447	0.00051524
hsa-miR-3120-5p	99.1495	245.366	-1.2155	0.0021137	0.0097089	Trachinotus_GLEAN_10006675	Trachinotus_GLEAN_10006675	LG8:21300458-21330731	31.9137	5.5425	0.681759	0.00104063	0.00254729
hsa-miR-3120-5p	99.1495	245.366	-1.2155	0.0021137	0.0097089	Trachinotus_GLEAN_10016639	Trachinotus_GLEAN_10016639	LG17:5015932-5052648	15.1812	1.07972	1.96669	2.28189e-17	1.86865e-16
hsa-miR-3120-5p	99.1495	245.366	-1.2155	0.0021137	0.0097089	XLOC_132561	XLOC_132561	LG7:13800882-13810818	2.93159	0.016324	5.5244	1.84797e-09	9.13863e-09
hsa-miR-3120-5p	99.1495	245.366	-1.2155	0.0021137	0.0097089	XLOC_125227	XLOC_125227	LG6:6159376-6195522	15.5412	1.58723	1.51061	8.17915e-06	2.80143e-05
hsa-miR-3120-5p	99.1495	245.366	-1.2155	0.0021137	0.0097089	Trachinotus_GLEAN_10004554	Trachinotus_GLEAN_10004554	LG11:29307103-29318208	35.2768	4.94313	0.990002	7.20214e-06	2.48777e-05
hsa-miR-3120-5p	99.1495	245.366	-1.2155	0.0021137	0.0097089	Trachinotus_GLEAN_10016744	Trachinotus_GLEAN_10016744	LG3:22351055-22388478	3.51865	0.468752	1.07172	0.000630727	0.0016148
hsa-miR-3120-5p	99.1495	245.366	-1.2155	0.0021137	0.0097089	XLOC_103794	XLOC_103794	LG24:2101463-2170655	27.9341	4.2367	1.05204	1.92489e-06	7.11061e-06
hsa-miR-3120-5p	99.1495	245.366	-1.2155	0.0021137	0.0097089	XLOC_109760	XLOC_109760	LG3:21005079-21016045	4.49659	0.145869	3.08476	3.40137e-09	1.63944e-08
hsa-miR-3120-5p	99.1495	245.366	-1.2155	0.0021137	0.0097089	XLOC_104575	XLOC_104575	LG3:2652346-2661340	15.1421	3.11237	1.05234	0.0150085	0.0281481
hsa-miR-3120-5p	99.1495	245.366	-1.2155	0.0021137	0.0097089	XLOC_079293	XLOC_079293	LG2:342403-355417	4.13349	0.034579	5.01995	3.8285e-15	2.75143e-14
hsa-miR-3120-5p	99.1495	245.366	-1.2155	0.0021137	0.0097089	XLOC_114056	XLOC_114056	LG4:725077-735321	1.30568	0.101296	1.73413	0.0242651	0.0430486
hsa-miR-3120-5p	99.1495	245.366	-1.2155	0.0021137	0.0097089	Trachinotus_GLEAN_10010987	Trachinotus_GLEAN_10010987	LG6:10281992-10291314	6.22555	0.124667	3.77002	4.56211e-12	2.69973e-11
hsa-miR-3120-5p	99.1495	245.366	-1.2155	0.0021137	0.0097089	XLOC_059448	XLOC_059448	LG17:1088404-1095681	46.6941	4.35246	1.60635	0.00681317	0.0139261
hsa-miR-3120-5p	99.1495	245.366	-1.2155	0.0021137	0.0097089	Trachinotus_GLEAN_10016149	-	LG7:2372742-2740637	5.12839	0.384051	1.62205	2.41091e-06	8.81283e-06
hsa-miR-3120-5p	99.1495	245.366	-1.2155	0.0021137	0.0097089	Trachinotus_GLEAN_10002214	Trachinotus_GLEAN_10002214	LG9:8145238-8146311	5.63706	0.265171	2.48398	0.00516194	0.0108486
hsa-miR-3120-5p	99.1495	245.366	-1.2155	0.0021137	0.0097089	XLOC_138862	XLOC_138862	LG8:20994052-21043657	22.4284	3.37514	1.29844	8.47115e-08	3.59334e-07
hsa-miR-3120-5p	99.1495	245.366	-1.2155	0.0021137	0.0097089	Trachinotus_GLEAN_10005813	Trachinotus_GLEAN_10005813	LG12:4091378-4106895	4.35056	0.526823	1.1941	0.00294269	0.00652287
hsa-miR-3120-5p	99.1495	245.366	-1.2155	0.0021137	0.0097089	Trachinotus_GLEAN_10011209	Trachinotus_GLEAN_10011209	LG5:16856834-16857610	27.483	0.0193043	8.30374	2.53145e-15	1.8404e-14
hsa-miR-3120-5p	99.1495	245.366	-1.2155	0.0021137	0.0097089	Trachinotus_GLEAN_10017868	Trachinotus_GLEAN_10017868	LG15:15931368-15938702	9.72798	1.04301	1.37244	0.000532296	0.00138233
hsa-miR-3120-5p	99.1495	245.366	-1.2155	0.0021137	0.0097089	XLOC_141335	XLOC_141335	LG8:14311993-14314405	1.81323	0.0138973	5.03106	0.000450403	0.00118533
hsa-miR-3120-5p	99.1495	245.366	-1.2155	0.0021137	0.0097089	Trachinotus_GLEAN_10011869	Trachinotus_GLEAN_10011869	LG8:10538348-10569486	6.04444	0.410828	2.06916	0.0113047	0.0218899
hsa-miR-3120-5p	99.1495	245.366	-1.2155	0.0021137	0.0097089	Trachinotus_GLEAN_10008571	Trachinotus_GLEAN_10008571	LG4:20219114-20233583	43.3781	8.69551	0.475537	0.0213895	0.0385175
hsa-miR-3120-5p	99.1495	245.366	-1.2155	0.0021137	0.0097089	XLOC_087768	XLOC_087768	LG20:16020650-16042555	1.8119	0.092287	2.43428	0.000273504	0.000749505
hsa-miR-3120-5p	99.1495	245.366	-1.2155	0.0021137	0.0097089	Trachinotus_GLEAN_10011006	Trachinotus_GLEAN_10011006	LG6:9943880-9976224	7.09952	0.619938	1.67487	4.62393e-10	2.40143e-09
hsa-miR-3120-5p	99.1495	245.366	-1.2155	0.0021137	0.0097089	Trachinotus_GLEAN_10003378	Trachinotus_GLEAN_10003378	LG1:14795793-14803762	37.4731	1.41149	2.87921	1.26906e-25	1.5297e-24
hsa-miR-3120-5p	99.1495	245.366	-1.2155	0.0021137	0.0097089	Trachinotus_GLEAN_10017193	Trachinotus_GLEAN_10017193	LG15:3282067-3294984	11.9908	1.12669	1.56802	9.07951e-08	3.83786e-07
hsa-miR-3120-5p	99.1495	245.366	-1.2155	0.0021137	0.0097089	XLOC_145909	XLOC_145909	LG9:7365178-7384350	9.28552	0.148104	3.86899	1.21283e-13	7.95726e-13
hsa-miR-3120-5p	99.1495	245.366	-1.2155	0.0021137	0.0097089	Trachinotus_GLEAN_10015814	Trachinotus_GLEAN_10015814	LG20:20785952-20793860	0.140625	0	7.59694	0.00384135	0.00830185
hsa-miR-3120-5p	99.1495	245.366	-1.2155	0.0021137	0.0097089	Trachinotus_GLEAN_10010499	Trachinotus_GLEAN_10010499	LG22:11983808-12037688	34.542	6.23992	0.669564	0.00353953	0.00771278
hsa-miR-3120-5p	99.1495	245.366	-1.2155	0.0021137	0.0097089	Trachinotus_GLEAN_10013023	Trachinotus_GLEAN_10013023	LG9:145342-153090	22.2672	0.421736	3.87157	5.05075e-25	5.93572e-24
hsa-miR-3120-5p	99.1495	245.366	-1.2155	0.0021137	0.0097089	XLOC_146384	XLOC_146384	LG9:11059028-11116623	63.1126	5.2321	1.84426	3.95535e-14	2.67324e-13
hsa-miR-3120-5p	99.1495	245.366	-1.2155	0.0021137	0.0097089	Trachinotus_GLEAN_10005497	Trachinotus_GLEAN_10005497	LG18:10790595-10796112	42.7526	0.285008	5.35632	7.75305e-55	3.01516e-53
hsa-miR-3120-5p	99.1495	245.366	-1.2155	0.0021137	0.0097089	XLOC_092800	XLOC_092800	LG21:14416733-14434185	2.93302	0.23218	2.6407	5.64486e-07	2.21622e-06
hsa-miR-3120-5p	99.1495	245.366	-1.2155	0.0021137	0.0097089	XLOC_116584	XLOC_116584	LG4:22958997-22965438	42.0409	6.12433	1.06732	0.00055331	0.00143211
hsa-miR-3120-5p	99.1495	245.366	-1.2155	0.0021137	0.0097089	XLOC_091565	XLOC_091565	LG21:2812170-2835121	12.7509	0.205644	4.35789	1.08824e-32	1.81345e-31
hsa-miR-3120-5p	99.1495	245.366	-1.2155	0.0021137	0.0097089	Trachinotus_GLEAN_10012033	Trachinotus_GLEAN_10012033	LG5:23329001-23333178	176.446	1.83759	4.72973	1.95204e-59	9.06991e-58
hsa-miR-3120-5p	99.1495	245.366	-1.2155	0.0021137	0.0097089	Trachinotus_GLEAN_10011197	Trachinotus_GLEAN_10011197	LG5:17018983-17039376	8.11306	0.923206	1.29036	8.93038e-06	3.04451e-05
hsa-miR-3120-5p	99.1495	245.366	-1.2155	0.0021137	0.0097089	Trachinotus_GLEAN_10002191	Trachinotus_GLEAN_10002191	LG11:28504229-28528837	146.317	18.4498	1.14446	2.54136e-08	1.13149e-07
hsa-miR-3120-5p	99.1495	245.366	-1.2155	0.0021137	0.0097089	XLOC_026553	XLOC_026553	LG12:5601808-5606353	17.893	0.18203	4.76201	3.34591e-22	3.45296e-21
hsa-miR-3120-5p	99.1495	245.366	-1.2155	0.0021137	0.0097089	Trachinotus_GLEAN_10010088	Trachinotus_GLEAN_10010088	LG3:27145654-27152822	46.3975	0.250592	5.64696	2.14083e-08	9.60992e-08
hsa-miR-3120-5p	99.1495	245.366	-1.2155	0.0021137	0.0097089	Trachinotus_GLEAN_10009716	-	LG11:19226253-19309743	9.85113	2.72747	0.694333	0.00367161	0.00796306
hsa-miR-3120-5p	99.1495	245.366	-1.2155	0.0021137	0.0097089	Trachinotus_GLEAN_10003313	Trachinotus_GLEAN_10003313	LG12:16879389-16893674	188.326	14.1882	1.89018	8.17766e-20	7.56836e-19
hsa-miR-3120-5p	99.1495	245.366	-1.2155	0.0021137	0.0097089	Trachinotus_GLEAN_10012961	Trachinotus_GLEAN_10012961	LG19:6197110-6219986	5.18743	0.78256	0.882086	0.00318737	0.00701506
hsa-miR-3120-5p	99.1495	245.366	-1.2155	0.0021137	0.0097089	XLOC_120817	XLOC_120817	LG5:709397-731729	23.3526	3.2881	1.52408	2.51988e-08	1.12276e-07
hsa-miR-3120-5p	99.1495	245.366	-1.2155	0.0021137	0.0097089	XLOC_102196	XLOC_102196	LG23:4289787-4305655	14.2227	2.04985	1.00919	0.000298183	0.000812176
hsa-miR-3120-5p	99.1495	245.366	-1.2155	0.0021137	0.0097089	Trachinotus_GLEAN_10004236	Trachinotus_GLEAN_10004236	LG4:18119476-18180657	3.3446	0.26702	1.80937	1.41355e-09	7.04828e-09
hsa-miR-3120-5p	99.1495	245.366	-1.2155	0.0021137	0.0097089	Trachinotus_GLEAN_10011000	Trachinotus_GLEAN_10011000	LG6:10085114-10090486	106.915	0.0314493	9.76338	1.79145e-91	2.21624e-89
hsa-miR-3120-5p	99.1495	245.366	-1.2155	0.0021137	0.0097089	XLOC_085072	XLOC_085072	LG20:17179266-17186541	5.94047	0.327329	2.35719	0.00168426	0.00394332
hsa-miR-3120-5p	99.1495	245.366	-1.2155	0.0021137	0.0097089	Trachinotus_GLEAN_10004082	Trachinotus_GLEAN_10004082	LG10:27244286-27254368	3.98238	0.188251	2.52869	6.79369e-06	2.35534e-05
hsa-miR-3120-5p	99.1495	245.366	-1.2155	0.0021137	0.0097089	Trachinotus_GLEAN_10014939	Trachinotus_GLEAN_10014939	LG14:5354446-5373586	40.7409	7.28599	0.637944	0.00248084	0.00559062
hsa-miR-3120-5p	99.1495	245.366	-1.2155	0.0021137	0.0097089	XLOC_075673	XLOC_075673	LG2:1382667-1386072	0.658475	0	8.60833	3.54437e-05	0.000111651
hsa-miR-3120-5p	99.1495	245.366	-1.2155	0.0021137	0.0097089	XLOC_092194	XLOC_092194	LG21:8208208-8239798	3.29784	0.544922	0.759695	0.0198981	0.0361524
hsa-miR-3120-5p	99.1495	245.366	-1.2155	0.0021137	0.0097089	XLOC_118509	XLOC_118509	LG5:13871728-13876729	9.56793	0.440053	3.33121	8.22756e-08	3.49543e-07
hsa-miR-3120-5p	99.1495	245.366	-1.2155	0.0021137	0.0097089	XLOC_055883	XLOC_055883	LG16:15222409-15227513	32.1002	3.80167	1.23737	9.9854e-06	3.38004e-05
hsa-miR-3120-5p	99.1495	245.366	-1.2155	0.0021137	0.0097089	Trachinotus_GLEAN_10013686	Trachinotus_GLEAN_10013686	LG19:7882133-8053330	9.75342	1.25817	1.11523	2.81169e-06	1.01923e-05
hsa-miR-3120-5p	99.1495	245.366	-1.2155	0.0021137	0.0097089	Trachinotus_GLEAN_10007387	Trachinotus_GLEAN_10007387	LG4:6764541-6863499	1.30341	0.0503917	2.85154	7.25304e-16	5.4415e-15
hsa-miR-3120-5p	99.1495	245.366	-1.2155	0.0021137	0.0097089	XLOC_003354	XLOC_003354	LG1:29585425-29616498	6.86452	1.21428	1.67822	0.00174909	0.00407669
hsa-miR-3120-5p	99.1495	245.366	-1.2155	0.0021137	0.0097089	Trachinotus_GLEAN_10002745	Trachinotus_GLEAN_10002745	LG8:21721217-21831957	12.0288	2.3794	0.500373	0.0228913	0.0408688
hsa-miR-3120-5p	99.1495	245.366	-1.2155	0.0021137	0.0097089	Trachinotus_GLEAN_10006776	Trachinotus_GLEAN_10006776	LG18:13306607-13383439	12.5064	2.04765	0.763726	0.000237001	0.000657383
hsa-miR-3120-5p	99.1495	245.366	-1.2155	0.0021137	0.0097089	Trachinotus_GLEAN_10013725	Trachinotus_GLEAN_10013725	LG20:22413054-22414694	4.59475	0.362939	1.77724	0.0215252	0.038727
hsa-miR-3120-5p	99.1495	245.366	-1.2155	0.0021137	0.0097089	Trachinotus_GLEAN_10001977	Trachinotus_GLEAN_10001977	LG18:18624555-18642506	36.748	1.10894	3.19887	1.38201e-31	2.18433e-30
hsa-miR-3120-5p	99.1495	245.366	-1.2155	0.0021137	0.0097089	XLOC_133160	XLOC_133160	LG7:19083065-19187874	64.7169	3.70312	3.12435	1.33949e-40	3.06126e-39
hsa-miR-3120-5p	99.1495	245.366	-1.2155	0.0021137	0.0097089	Trachinotus_GLEAN_10006065	-	LG18:27659173-27676244	16.0649	0.664515	2.74682	6.69539e-20	6.23341e-19
hsa-miR-3120-5p	99.1495	245.366	-1.2155	0.0021137	0.0097089	XLOC_111535	XLOC_111535	LG4:4131425-4155263	1.292	0.0429217	2.41716	0.00156277	0.00368327
hsa-miR-3120-5p	99.1495	245.366	-1.2155	0.0021137	0.0097089	Trachinotus_GLEAN_10014756	Trachinotus_GLEAN_10014756	LG3:11217081-11226873	10.9934	1.46299	1.06464	0.000765058	0.00192494
hsa-miR-3120-5p	99.1495	245.366	-1.2155	0.0021137	0.0097089	Trachinotus_GLEAN_10008659	Trachinotus_GLEAN_10008659	LG20:9767208-9775693	6.07991	0.296749	2.50707	3.09785e-07	1.24886e-06
hsa-miR-3120-5p	99.1495	245.366	-1.2155	0.0021137	0.0097089	Trachinotus_GLEAN_10001783	Trachinotus_GLEAN_10001783	LG15:18999082-19082441	1.1118	0.140492	1.13886	0.00307941	0.00679436
hsa-miR-3120-5p	99.1495	245.366	-1.2155	0.0021137	0.0097089	Trachinotus_GLEAN_10006045	Trachinotus_GLEAN_10006045	LG10:11638659-11649315	19.6693	3.08719	0.829277	0.00086157	0.00214533
hsa-miR-3120-5p	99.1495	245.366	-1.2155	0.0021137	0.0097089	Trachinotus_GLEAN_10012236	-	LG11:11262366-11383071	28.9121	9.11697	0.816091	0.00550771	0.0114997
hsa-miR-3120-5p	99.1495	245.366	-1.2155	0.0021137	0.0097089	Trachinotus_GLEAN_10007191	Trachinotus_GLEAN_10007191	LG7:5417690-5441096	57.6431	4.13162	1.95494	1.11852e-20	1.07291e-19
hsa-miR-3120-5p	99.1495	245.366	-1.2155	0.0021137	0.0097089	Trachinotus_GLEAN_10011563	Trachinotus_GLEAN_10011563	LG18:12865656-12875562	14.4578	1.86822	1.10529	0.000597945	0.0015386
hsa-miR-3120-5p	99.1495	245.366	-1.2155	0.0021137	0.0097089	Trachinotus_GLEAN_10007635	Trachinotus_GLEAN_10007635	LG6:25107574-25118257	0.197784	0	8.5275	4.61682e-05	0.000143054
hsa-miR-3120-5p	99.1495	245.366	-1.2155	0.0021137	0.0097089	Trachinotus_GLEAN_10010594	-	LG23:15818586-15869486	13.6041	2.29729	1.49517	4.42777e-06	1.56911e-05
hsa-miR-3120-5p	99.1495	245.366	-1.2155	0.0021137	0.0097089	Trachinotus_GLEAN_10019955	-	LG20:1366219-1400770	247.719	3.96381	4.16393	4.77967e-71	3.35716e-69
hsa-miR-3120-5p	99.1495	245.366	-1.2155	0.0021137	0.0097089	Trachinotus_GLEAN_10000866	Trachinotus_GLEAN_10000866	LG15:3755427-3767993	8.46101	0.039378	5.90022	4.71154e-10	2.44541e-09
hsa-miR-3120-5p	99.1495	245.366	-1.2155	0.0021137	0.0097089	Trachinotus_GLEAN_10017932	Trachinotus_GLEAN_10017932	LG2:28923675-28981309	4.61185	0.492485	1.39378	1.3286e-06	5.00128e-06
hsa-miR-3120-5p	99.1495	245.366	-1.2155	0.0021137	0.0097089	Trachinotus_GLEAN_10008263	Trachinotus_GLEAN_10008263	LG12:19274476-19291094	4.11152	0.302941	1.90563	6.91122e-06	2.39278e-05
hsa-miR-3120-5p	99.1495	245.366	-1.2155	0.0021137	0.0097089	XLOC_129309	XLOC_129309	LG6:14651883-14672671	3.61427	0.206221	2.30023	9.94271e-08	4.19094e-07
hsa-miR-3120-5p	99.1495	245.366	-1.2155	0.0021137	0.0097089	Trachinotus_GLEAN_10005729	Trachinotus_GLEAN_10005729	LG17:3145044-3169745	7.88411	1.18959	0.884885	0.000540941	0.00140284
hsa-miR-3120-5p	99.1495	245.366	-1.2155	0.0021137	0.0097089	Trachinotus_GLEAN_10015864	Trachinotus_GLEAN_10015864	LG3:18038810-18060352	17.9567	1.89092	1.38932	1.66389e-07	6.86897e-07
hsa-miR-3120-5p	99.1495	245.366	-1.2155	0.0021137	0.0097089	Trachinotus_GLEAN_10001828	-	LG1:2524550-2532500	1.46811	0.075809	2.42993	0.0015488	0.00365291
hsa-miR-3120-5p	99.1495	245.366	-1.2155	0.0021137	0.0097089	Trachinotus_GLEAN_10001052	Trachinotus_GLEAN_10001052	LG12:955354-971237	0.953335	0.0350837	3.25113	0.000150959	0.000431669
hsa-miR-3120-5p	99.1495	245.366	-1.2155	0.0021137	0.0097089	Trachinotus_GLEAN_10019819	Trachinotus_GLEAN_10019819	LG1:21687510-21689173	9.23565	0.42886	2.55676	0.000219772	0.000612705
hsa-miR-3120-5p	99.1495	245.366	-1.2155	0.0021137	0.0097089	XLOC_039751	XLOC_039751	LG14:967642-970294	9.48233	0.548752	2.2825	0.00029923	0.000814583
hsa-miR-3120-5p	99.1495	245.366	-1.2155	0.0021137	0.0097089	XLOC_121318	XLOC_121318	LG5:6367343-6378355	2.64061	0.29873	1.30548	0.0229449	0.0409529
hsa-miR-3120-5p	99.1495	245.366	-1.2155	0.0021137	0.0097089	Trachinotus_GLEAN_10010639	Trachinotus_GLEAN_10010639	LG23:6812725-6815449	22.192	1.39363	2.14371	1.70256e-06	6.32739e-06
hsa-miR-3120-5p	99.1495	245.366	-1.2155	0.0021137	0.0097089	Trachinotus_GLEAN_10004458	Trachinotus_GLEAN_10004458	LG24:216530-239562	15.1236	1.52943	1.46601	9.75882e-10	4.92479e-09
hsa-miR-3120-5p	99.1495	245.366	-1.2155	0.0021137	0.0097089	Trachinotus_GLEAN_10008378	Trachinotus_GLEAN_10008378	LG17:8188019-8220892	0.0742617	0	8.72938	0.00855408	0.0170888
hsa-miR-3120-5p	99.1495	245.366	-1.2155	0.0021137	0.0097089	Trachinotus_GLEAN_10008540	Trachinotus_GLEAN_10008540	LG19:20102636-20138284	9.1448	1.07723	1.24003	9.51827e-08	4.01823e-07
hsa-miR-3120-5p	99.1495	245.366	-1.2155	0.0021137	0.0097089	Trachinotus_GLEAN_10019474	Trachinotus_GLEAN_10019474	LG12:11480909-11484402	2.49532	0.134973	2.35528	0.0105391	0.0205491
hsa-miR-3120-5p	99.1495	245.366	-1.2155	0.0021137	0.0097089	Trachinotus_GLEAN_10006191	Trachinotus_GLEAN_10006191	LG17:13438681-13447838	38.4192	2.95496	1.85182	2.89193e-14	1.97271e-13
hsa-miR-3120-5p	99.1495	245.366	-1.2155	0.0021137	0.0097089	Trachinotus_GLEAN_10003224	-	LG17:4861720-4874102	14.1427	2.05288	1.26149	0.0253998	0.0448235
hsa-miR-3120-5p	99.1495	245.366	-1.2155	0.0021137	0.0097089	XLOC_003395	XLOC_003395	LG1:29945785-29951119	18.4392	0.337301	3.76368	2.01291e-14	1.38631e-13
hsa-miR-3120-5p	99.1495	245.366	-1.2155	0.0021137	0.0097089	Trachinotus_GLEAN_10017701	Trachinotus_GLEAN_10017701	LG6:21142695-21156050	18.0846	2.61875	0.939653	0.000129163	0.000374327
hsa-miR-3120-5p	99.1495	245.366	-1.2155	0.0021137	0.0097089	Trachinotus_GLEAN_10006775	Trachinotus_GLEAN_10006775	LG18:13397288-13403504	5.29885	0.289329	2.35952	8.64776e-05	0.000257522
hsa-miR-3120-5p	99.1495	245.366	-1.2155	0.0021137	0.0097089	XLOC_027437	XLOC_027437	LG12:13568300-13581553	1.19042	0.101665	1.61555	0.0235607	0.0419425
hsa-miR-3120-5p	99.1495	245.366	-1.2155	0.0021137	0.0097089	Trachinotus_GLEAN_10006472	Trachinotus_GLEAN_10006472	LG12:358332-374818	3.0667	0.222423	1.93046	3.98465e-05	0.000124687
hsa-miR-3120-5p	99.1495	245.366	-1.2155	0.0021137	0.0097089	Trachinotus_GLEAN_10012395	Trachinotus_GLEAN_10012395	LG9:2427492-2430601	18.1436	1.57075	1.67652	0.000107985	0.000316984
hsa-miR-3120-5p	99.1495	245.366	-1.2155	0.0021137	0.0097089	Trachinotus_GLEAN_10010013	Trachinotus_GLEAN_10010013	LG4:9049962-9059412	166.885	16.2973	1.51287	4.98976e-14	3.35051e-13
hsa-miR-3120-5p	99.1495	245.366	-1.2155	0.0021137	0.0097089	XLOC_120764	XLOC_120764	LG5:27817751-27880416	13.302	2.55545	1.35253	3.47035e-06	1.24538e-05
hsa-miR-3120-5p	99.1495	245.366	-1.2155	0.0021137	0.0097089	XLOC_040509	XLOC_040509	LG14:7141772-7182821	4.53581	0.151942	3.07271	1.30125e-14	9.07614e-14
hsa-miR-3120-5p	99.1495	245.366	-1.2155	0.0021137	0.0097089	XLOC_009587	XLOC_009587	LG10:14953983-14962874	11.2048	0.902182	1.84468	2.40596e-05	7.73976e-05
hsa-miR-3120-5p	99.1495	245.366	-1.2155	0.0021137	0.0097089	Trachinotus_GLEAN_10007984	Trachinotus_GLEAN_10007984	LG11:7330497-7339812	25.8	3.46878	1.04966	1.45164e-05	4.81616e-05
hsa-miR-3120-5p	99.1495	245.366	-1.2155	0.0021137	0.0097089	Trachinotus_GLEAN_10001312	Trachinotus_GLEAN_10001312	LG7:3923787-3929794	69.3931	13.298	0.532241	0.024855	0.0439861
hsa-miR-3120-5p	99.1495	245.366	-1.2155	0.0021137	0.0097089	Trachinotus_GLEAN_10012551	Trachinotus_GLEAN_10012551	LG11:5863015-5889423	0.888391	0	11.9839	3.69212e-18	3.13184e-17
hsa-miR-3120-5p	99.1495	245.366	-1.2155	0.0021137	0.0097089	XLOC_113151	XLOC_113151	LG4:18549572-18561012	3.07454	0.0774343	2.81808	0.000151917	0.00043416
hsa-miR-3120-5p	99.1495	245.366	-1.2155	0.0021137	0.0097089	XLOC_110080	XLOC_110080	LG3:23784994-23804920	7.40907	0.406834	2.36413	1.80779e-09	8.95172e-09
hsa-miR-3120-5p	99.1495	245.366	-1.2155	0.0021137	0.0097089	Trachinotus_GLEAN_10008731	Trachinotus_GLEAN_10008731	LG23:14082837-14084914	284.533	31.0734	1.34896	5.43054e-09	2.57619e-08
hsa-miR-3120-5p	99.1495	245.366	-1.2155	0.0021137	0.0097089	Trachinotus_GLEAN_10019171	Trachinotus_GLEAN_10019171	LG2:4556581-4565374	0.222828	0	8.41325	0.000102315	0.000301312
hsa-miR-3120-5p	99.1495	245.366	-1.2155	0.0021137	0.0097089	Trachinotus_GLEAN_10005454	Trachinotus_GLEAN_10005454	LG10:21061147-21219652	1.57763	0.1281	1.77345	1.80213e-07	7.41521e-07
hsa-miR-3120-5p	99.1495	245.366	-1.2155	0.0021137	0.0097089	Trachinotus_GLEAN_10002083	Trachinotus_GLEAN_10002083	LG4:2341934-2365324	0.268479	0.0194977	4.57071	0.00174163	0.00406197
hsa-miR-3120-5p	99.1495	245.366	-1.2155	0.0021137	0.0097089	XLOC_109714	XLOC_109714	LG3:20341518-20345021	143.124	1.30739	5.13805	1.51954e-38	3.19443e-37
hsa-miR-3120-5p	99.1495	245.366	-1.2155	0.0021137	0.0097089	XLOC_067135	XLOC_067135	LG18:8572739-8580044	67.4092	6.57262	1.51778	1.19834e-11	6.90388e-11
hsa-miR-3120-5p	99.1495	245.366	-1.2155	0.0021137	0.0097089	XLOC_066004	XLOC_066004	LG18:1151785-1157530	4.15018	0.0462113	4.51145	4.1219e-06	1.4659e-05
hsa-miR-3120-5p	99.1495	245.366	-1.2155	0.0021137	0.0097089	Trachinotus_GLEAN_10013348	Trachinotus_GLEAN_10013348	LG14:14542259-14548653	26.1629	3.41191	1.08217	0.000554937	0.00143555
hsa-miR-3120-5p	99.1495	245.366	-1.2155	0.0021137	0.0097089	Trachinotus_GLEAN_10007673	Trachinotus_GLEAN_10007673	LG12:14128583-14155277	10.0662	1.57518	0.834239	0.0004132	0.00109606
hsa-miR-3120-5p	99.1495	245.366	-1.2155	0.0021137	0.0097089	Trachinotus_GLEAN_10017557	-	LG10:19153416-19202805	3.22955	0.0621247	3.88418	1.56272e-12	9.53685e-12
hsa-miR-3120-5p	99.1495	245.366	-1.2155	0.0021137	0.0097089	Trachinotus_GLEAN_10016061	Trachinotus_GLEAN_10016061	LG17:15013628-15016908	31.0035	1.95264	2.13451	1.39321e-08	6.36612e-08
hsa-miR-3120-5p	99.1495	245.366	-1.2155	0.0021137	0.0097089	XLOC_091417	XLOC_091417	LG21:1637122-1668475	5.62106	0.922446	1.36508	0.000384967	0.00102578
hsa-miR-3120-5p	99.1495	245.366	-1.2155	0.0021137	0.0097089	Trachinotus_GLEAN_10010291	Trachinotus_GLEAN_10010291	LG15:7829672-7879174	4.63947	0.329957	1.96993	1.02926e-12	6.36528e-12
hsa-miR-3120-5p	99.1495	245.366	-1.2155	0.0021137	0.0097089	Trachinotus_GLEAN_10007503	Trachinotus_GLEAN_10007503	LG11:26127039-26142520	0.390209	0.006996	3.79509	0.00484175	0.0102423
hsa-miR-3120-5p	99.1495	245.366	-1.2155	0.0021137	0.0097089	Trachinotus_GLEAN_10013253	Trachinotus_GLEAN_10013253	LG6:8826027-8847301	15.7012	2.45773	0.836951	0.000250396	0.000691286
hsa-miR-3120-5p	99.1495	245.366	-1.2155	0.0021137	0.0097089	XLOC_061958	XLOC_061958	LG17:24120591-24144395	1.48529	0.084619	2.58818	2.72619e-05	8.71952e-05
hsa-miR-3120-5p	99.1495	245.366	-1.2155	0.0021137	0.0097089	Trachinotus_GLEAN_10013573	-	LG18:2231197-2242854	65.6981	6.54226	1.4872	6.57083e-09	3.09079e-08
hsa-miR-3120-5p	99.1495	245.366	-1.2155	0.0021137	0.0097089	Trachinotus_GLEAN_10016957	Trachinotus_GLEAN_10016957	LG22:25959484-25995850	5.55897	0.825412	0.909502	0.000263247	0.000723906
hsa-miR-3120-5p	99.1495	245.366	-1.2155	0.0021137	0.0097089	Trachinotus_GLEAN_10012808	Trachinotus_GLEAN_10012808	LG8:2510888-2533240	14.301	1.99161	1.00161	7.14925e-06	2.47177e-05
hsa-miR-3120-5p	99.1495	245.366	-1.2155	0.0021137	0.0097089	Trachinotus_GLEAN_10011492	-	LG19:17226030-17263592	18.5312	1.14745	2.4106	8.51809e-13	5.30058e-12
hsa-miR-3120-5p	99.1495	245.366	-1.2155	0.0021137	0.0097089	Trachinotus_GLEAN_10016751	Trachinotus_GLEAN_10016751	LG3:22125963-22192923	3.60465	0.672964	0.581155	0.0248102	0.0439172
hsa-miR-3120-5p	99.1495	245.366	-1.2155	0.0021137	0.0097089	XLOC_144584	XLOC_144584	LG9:11348805-11364474	33.811	3.34627	1.53468	1.87656e-07	7.70882e-07
hsa-miR-3120-5p	99.1495	245.366	-1.2155	0.0021137	0.0097089	Trachinotus_GLEAN_10010621	Trachinotus_GLEAN_10010621	LG23:16543832-16652891	2.44191	0.451376	0.587074	0.0155051	0.0289819
hsa-miR-3120-5p	99.1495	245.366	-1.2155	0.0021137	0.0097089	Trachinotus_GLEAN_10015714	Trachinotus_GLEAN_10015714	LG11:27440996-27449841	16.1903	1.59707	1.5003	3.48948e-06	1.2518e-05
hsa-miR-3120-5p	99.1495	245.366	-1.2155	0.0021137	0.0097089	Trachinotus_GLEAN_10006751	Trachinotus_GLEAN_10006751	LG15:24580328-24585477	48.0223	0.141769	6.51496	1.41779e-61	7.16327e-60
hsa-miR-3120-5p	99.1495	245.366	-1.2155	0.0021137	0.0097089	Trachinotus_GLEAN_10002689	-	LG17:15960212-15980604	2.10107	0.157236	1.89408	0.00154384	0.00364265
hsa-miR-3120-5p	99.1495	245.366	-1.2155	0.0021137	0.0097089	Trachinotus_GLEAN_10008957	-	LG21:5005222-5057679	8.26563	3.29557	0.646631	0.013512	0.0256632
hsa-miR-3120-5p	99.1495	245.366	-1.2155	0.0021137	0.0097089	XLOC_037695	XLOC_037695	LG13:7797052-7802652	0.97999	0.0499523	2.38596	0.0103844	0.0202857
hsa-miR-3120-5p	99.1495	245.366	-1.2155	0.0021137	0.0097089	Trachinotus_GLEAN_10017418	-	LG13:12267583-12271979	51.2858	0.307052	6.0722	3.28701e-58	1.45315e-56
hsa-miR-3120-5p	99.1495	245.366	-1.2155	0.0021137	0.0097089	Trachinotus_GLEAN_10007860	Trachinotus_GLEAN_10007860	LG23:2813573-2836291	22.8363	2.35224	1.43422	1.05071e-10	5.70564e-10
hsa-miR-3120-5p	99.1495	245.366	-1.2155	0.0021137	0.0097089	Trachinotus_GLEAN_10009034	Trachinotus_GLEAN_10009034	LG4:22106841-22110539	2.512	0.195178	1.86066	0.0240804	0.0427612
hsa-miR-3120-5p	99.1495	245.366	-1.2155	0.0021137	0.0097089	Trachinotus_GLEAN_10001360	Trachinotus_GLEAN_10001360	LG3:20054188-20076129	10.8218	0.755141	2.00498	1.09721e-08	5.05044e-08
hsa-miR-3120-5p	99.1495	245.366	-1.2155	0.0021137	0.0097089	Trachinotus_GLEAN_10018712	Trachinotus_GLEAN_10018712	LG18:14663230-14668080	13.3077	1.11199	1.72911	9.02511e-05	0.00026799
hsa-miR-3120-5p	99.1495	245.366	-1.2155	0.0021137	0.0097089	Trachinotus_GLEAN_10017924	Trachinotus_GLEAN_10017924	LG15:17317780-17397991	6.81934	0.791351	1.26441	7.52291e-09	3.51553e-08
hsa-miR-3120-5p	99.1495	245.366	-1.2155	0.0021137	0.0097089	Trachinotus_GLEAN_10000477	-	LG16:2521964-2526823	26.8465	1.72903	2.08461	0.0011891	0.00287817
hsa-miR-3120-5p	99.1495	245.366	-1.2155	0.0021137	0.0097089	XLOC_044057	XLOC_044057	LG14:11079065-11281757	16.9336	0.167859	4.95532	8.33295e-14	5.50924e-13
hsa-miR-3120-5p	99.1495	245.366	-1.2155	0.0021137	0.0097089	Trachinotus_GLEAN_10006435	Trachinotus_GLEAN_10006435	LG18:18297497-18314652	43.2297	7.71175	0.632173	0.0193329	0.0352662
hsa-miR-3120-5p	99.1495	245.366	-1.2155	0.0021137	0.0097089	Trachinotus_GLEAN_10006722	Trachinotus_GLEAN_10006722	LG9:9060638-9063319	8.17171	0.671581	1.7552	0.00224684	0.00510734
hsa-miR-3120-5p	99.1495	245.366	-1.2155	0.0021137	0.0097089	Trachinotus_GLEAN_10014976	Trachinotus_GLEAN_10014976	LG20:11977268-12016323	23.6927	4.14629	0.669129	0.00166371	0.00390036
hsa-miR-3120-5p	99.1495	245.366	-1.2155	0.0021137	0.0097089	Trachinotus_GLEAN_10017396	Trachinotus_GLEAN_10017396	LG13:11725243-11841736	4.6777	0.267009	2.48189	8.57212e-17	6.78502e-16
hsa-miR-3120-5p	99.1495	245.366	-1.2155	0.0021137	0.0097089	XLOC_104961	XLOC_104961	LG3:6076542-6412225	4.51471	0.304263	2.75697	1.2671e-25	1.52795e-24
hsa-miR-3120-5p	99.1495	245.366	-1.2155	0.0021137	0.0097089	Trachinotus_GLEAN_10012898	Trachinotus_GLEAN_10012898	LG16:2664792-2736574	0.300317	0	11.8619	1.34044e-13	8.76577e-13
hsa-miR-3120-5p	99.1495	245.366	-1.2155	0.0021137	0.0097089	XLOC_131242	XLOC_131242	LG7:4871002-4894428	7.07429	1.01197	0.855498	0.00705677	0.0143727
hsa-miR-3120-5p	99.1495	245.366	-1.2155	0.0021137	0.0097089	Trachinotus_GLEAN_10005505	-	LG18:11012040-11015272	16.3738	0.78463	2.6123	3.33711e-06	1.19971e-05
hsa-miR-3120-5p	99.1495	245.366	-1.2155	0.0021137	0.0097089	Trachinotus_GLEAN_10001927	Trachinotus_GLEAN_10001927	LG11:30164572-30270079	3.76498	0.443817	1.25126	0.00014295	0.000410838
hsa-miR-3120-5p	99.1495	245.366	-1.2155	0.0021137	0.0097089	XLOC_135899	XLOC_135899	LG7:17687635-17703786	58.6831	2.99175	2.47851	1.18105e-26	1.50444e-25
hsa-miR-3120-5p	99.1495	245.366	-1.2155	0.0021137	0.0097089	Trachinotus_GLEAN_10011680	-	LG12:23877463-23891073	64.7486	10.9704	0.726745	0.00887532	0.0176613
hsa-miR-3120-5p	99.1495	245.366	-1.2155	0.0021137	0.0097089	Trachinotus_GLEAN_10018218	Trachinotus_GLEAN_10018218	LG10:335100-346782	18.5974	2.55829	1.00621	0.000436248	0.00115178
hsa-miR-3120-5p	99.1495	245.366	-1.2155	0.0021137	0.0097089	Trachinotus_GLEAN_10019880	Trachinotus_GLEAN_10019880	LG22:19174546-19181067	1.70704	0.087577	2.43191	0.00750987	0.0152151
hsa-miR-3120-5p	99.1495	245.366	-1.2155	0.0021137	0.0097089	Trachinotus_GLEAN_10004918	Trachinotus_GLEAN_10004918	LG1:25219727-25253838	19.8492	2.41691	1.19449	4.39416e-08	1.91668e-07
hsa-miR-3120-5p	99.1495	245.366	-1.2155	0.0021137	0.0097089	Trachinotus_GLEAN_10008582	Trachinotus_GLEAN_10008582	LG13:14324453-14333096	67.4802	0.503145	5.20514	5.32171e-33	8.97762e-32
hsa-miR-3120-5p	99.1495	245.366	-1.2155	0.0021137	0.0097089	XLOC_113567	XLOC_113567	LG4:23033308-23051434	1.8143	0.0607073	3.01929	5.89281e-07	2.30904e-06
hsa-miR-3120-5p	99.1495	245.366	-1.2155	0.0021137	0.0097089	Trachinotus_GLEAN_10003400	-	LG3:1144261-1222357	2.12423	0.316812	0.920772	0.00455705	0.00969046
hsa-miR-3120-5p	99.1495	245.366	-1.2155	0.0021137	0.0097089	Trachinotus_GLEAN_10007904	-	LG2:5066185-5166036	4.4274	0.232285	2.21573	0.00641801	0.0131933
hsa-miR-3120-5p	99.1495	245.366	-1.2155	0.0021137	0.0097089	XLOC_084959	XLOC_084959	LG20:16019223-16048244	2.20225	0.106311	2.4459	7.29785e-07	2.8352e-06
hsa-miR-3120-5p	99.1495	245.366	-1.2155	0.0021137	0.0097089	Trachinotus_GLEAN_10016330	Trachinotus_GLEAN_10016330	LG6:2458467-2460194	0.681242	0	7.69211	0.000886839	0.00220132
hsa-miR-3120-5p	99.1495	245.366	-1.2155	0.0021137	0.0097089	XLOC_133047	XLOC_133047	LG7:17910294-18406817	43.1335	3.22065	1.9185	1.22512e-19	1.12216e-18
hsa-miR-3120-5p	99.1495	245.366	-1.2155	0.0021137	0.0097089	Trachinotus_GLEAN_10014275	-	LG13:19967240-19996033	3.92316	0.241054	2.08794	0.000444756	0.0011719
hsa-miR-3120-5p	99.1495	245.366	-1.2155	0.0021137	0.0097089	Trachinotus_GLEAN_10018689	-	LG10:31563259-31598412	1.51797	0	12.6998	7.91247e-22	8.01701e-21
hsa-miR-3120-5p	99.1495	245.366	-1.2155	0.0021137	0.0097089	Trachinotus_GLEAN_10000347	Trachinotus_GLEAN_10000347	LG10:24354633-24396350	2.68914	0.0484877	3.9504	7.98565e-19	7.01738e-18
hsa-miR-3120-5p	99.1495	245.366	-1.2155	0.0021137	0.0097089	Trachinotus_GLEAN_10005718	Trachinotus_GLEAN_10005718	LG2:14440701-14529250	3.74659	0.472859	1.14743	1.19344e-06	4.52138e-06
hsa-miR-3120-5p	99.1495	245.366	-1.2155	0.0021137	0.0097089	XLOC_047026	XLOC_047026	LG15:8087329-8104438	19.7978	0.271008	4.40234	1.76156e-35	3.31183e-34
hsa-miR-3120-5p	99.1495	245.366	-1.2155	0.0021137	0.0097089	Trachinotus_GLEAN_10005061	Trachinotus_GLEAN_10005061	LG15:19483944-19493699	12.5767	0.104019	5.02495	8.13792e-08	3.46028e-07
hsa-miR-3120-5p	99.1495	245.366	-1.2155	0.0021137	0.0097089	Trachinotus_GLEAN_10004648	-	LG3:3046630-3063907	7.23217	0.183745	3.38566	9.51117e-12	5.51872e-11
hsa-miR-3120-5p	99.1495	245.366	-1.2155	0.0021137	0.0097089	Trachinotus_GLEAN_10017767	Trachinotus_GLEAN_10017767	LG5:15143289-15160665	40.5174	0.404487	4.81909	1.60818e-28	2.23406e-27
hsa-miR-3120-5p	99.1495	245.366	-1.2155	0.0021137	0.0097089	XLOC_135916	XLOC_135916	LG7:18030748-18043435	16.0511	1.01811	1.61692	0.00376372	0.00814871
hsa-miR-3120-5p	99.1495	245.366	-1.2155	0.0021137	0.0097089	Trachinotus_GLEAN_10008676	-	LG20:10174549-10182651	12.0653	0.520213	2.48191	5.46697e-08	2.362e-07
hsa-miR-3120-5p	99.1495	245.366	-1.2155	0.0021137	0.0097089	Trachinotus_GLEAN_10008614	Trachinotus_GLEAN_10008614	LG15:14513321-14541441	17.1334	1.85606	1.35112	1.25919e-07	5.25309e-07
hsa-miR-3120-5p	99.1495	245.366	-1.2155	0.0021137	0.0097089	Trachinotus_GLEAN_10006752	Trachinotus_GLEAN_10006752	LG15:24595531-24654715	9.43217	1.33081	0.992735	7.21394e-05	0.000216996
hsa-miR-3120-5p	99.1495	245.366	-1.2155	0.0021137	0.0097089	XLOC_025952	XLOC_025952	LG12:1667075-1672735	0.82115	0.0202623	3.44974	0.0124298	0.0237926
hsa-miR-3120-5p	99.1495	245.366	-1.2155	0.0021137	0.0097089	Trachinotus_GLEAN_10000540	Trachinotus_GLEAN_10000540	LG8:950265-951173	51.0025	0.315514	5.40951	8.44412e-15	5.95885e-14
hsa-miR-3120-5p	99.1495	245.366	-1.2155	0.0021137	0.0097089	Trachinotus_GLEAN_10005883	Trachinotus_GLEAN_10005883	LG19:18258978-18279301	54.8499	6.98431	1.12185	1.06682e-06	4.07039e-06
hsa-miR-3120-5p	99.1495	245.366	-1.2155	0.0021137	0.0097089	Trachinotus_GLEAN_10013722	Trachinotus_GLEAN_10013722	LG20:22371888-22377168	0.551657	0.0125873	3.54059	0.00428223	0.00916246
hsa-miR-3120-5p	99.1495	245.366	-1.2155	0.0021137	0.0097089	XLOC_025926	XLOC_025926	LG12:1258377-1269746	9.82205	1.69078	1.42444	0.00488363	0.0103239
hsa-miR-3120-5p	99.1495	245.366	-1.2155	0.0021137	0.0097089	Trachinotus_GLEAN_10003392	Trachinotus_GLEAN_10003392	LG1:15040601-15046952	0.270958	0	8.23448	0.000176403	0.000499014
hsa-miR-3120-5p	99.1495	245.366	-1.2155	0.0021137	0.0097089	Trachinotus_GLEAN_10017316	Trachinotus_GLEAN_10017316	LG17:22682754-22687688	67.3222	2.32675	3.00452	6.34766e-25	7.42503e-24
hsa-miR-3120-5p	99.1495	245.366	-1.2155	0.0021137	0.0097089	Trachinotus_GLEAN_10003523	Trachinotus_GLEAN_10003523	LG3:8933368-8943224	45.8748	5.12333	1.32045	4.36783e-09	2.08886e-08
hsa-miR-3120-5p	99.1495	245.366	-1.2155	0.0021137	0.0097089	Trachinotus_GLEAN_10006962	Trachinotus_GLEAN_10006962	LG4:20792575-20861685	0.6116	0.057568	1.57549	0.00133281	0.00318725
hsa-miR-3120-5p	99.1495	245.366	-1.2155	0.0021137	0.0097089	Trachinotus_GLEAN_10005524	Trachinotus_GLEAN_10005524	LG3:2339723-2379583	4.58867	0.316696	2.02501	3.32453e-09	1.60421e-08
hsa-miR-3120-5p	99.1495	245.366	-1.2155	0.0021137	0.0097089	XLOC_094223	XLOC_094223	LG22:5532343-5538513	2.56001	0.0718993	3.05691	4.45448e-05	0.000138352
hsa-miR-3120-5p	99.1495	245.366	-1.2155	0.0021137	0.0097089	XLOC_020926	XLOC_020926	LG11:22109643-22131236	21.3087	3.59172	0.896692	5.70687e-05	0.000174173
hsa-miR-3120-5p	99.1495	245.366	-1.2155	0.0021137	0.0097089	Trachinotus_GLEAN_10014598	-	LG17:11625940-11718719	6.9381	0.573014	1.98192	1.76923e-10	9.46214e-10
hsa-miR-3120-5p	99.1495	245.366	-1.2155	0.0021137	0.0097089	Trachinotus_GLEAN_10011295	Trachinotus_GLEAN_10011295	LG1:22243530-22285214	5.09635	0.474374	1.58704	2.62423e-09	1.27964e-08
hsa-miR-3120-5p	99.1495	245.366	-1.2155	0.0021137	0.0097089	XLOC_107081	XLOC_107081	LG3:26140115-26212392	22.1441	0.753392	3.45823	1.77187e-23	1.94543e-22
hsa-miR-3120-5p	99.1495	245.366	-1.2155	0.0021137	0.0097089	XLOC_097229	XLOC_097229	LG22:4810183-4830073	11.4453	0.662265	3.45992	4.59383e-21	4.49836e-20
hsa-miR-3120-5p	99.1495	245.366	-1.2155	0.0021137	0.0097089	XLOC_006343	XLOC_006343	LG1:23066255-23144094	3.45354	0.275454	1.6594	1.85087e-08	8.35074e-08
hsa-miR-3120-5p	99.1495	245.366	-1.2155	0.0021137	0.0097089	XLOC_117301	XLOC_117301	LG5:3249836-3260202	5.37354	0.307156	2.31392	1.7374e-06	6.45132e-06
hsa-miR-3120-5p	99.1495	245.366	-1.2155	0.0021137	0.0097089	Trachinotus_GLEAN_10001406	Trachinotus_GLEAN_10001406	LG15:4817565-4833282	42.5346	0.906159	3.70219	5.20807e-40	1.16927e-38
hsa-miR-3120-5p	99.1495	245.366	-1.2155	0.0021137	0.0097089	Trachinotus_GLEAN_10013502	-	LG6:13286355-13292460	15.6016	1.79211	2.17129	3.21279e-08	1.41721e-07
hsa-miR-3120-5p	99.1495	245.366	-1.2155	0.0021137	0.0097089	XLOC_052721	XLOC_052721	LG16:9028334-9040899	3.23486	0.219275	1.75755	0.00108012	0.00263559
hsa-miR-3120-5p	99.1495	245.366	-1.2155	0.0021137	0.0097089	Trachinotus_GLEAN_10012649	Trachinotus_GLEAN_10012649	LG3:8070876-8152135	2.60459	0.262231	1.45488	1.106e-06	4.20655e-06
hsa-miR-3120-5p	99.1495	245.366	-1.2155	0.0021137	0.0097089	Trachinotus_GLEAN_10014280	-	LG13:20066705-20125202	0.452591	0	11.7738	0.000309932	0.000841889
hsa-miR-3120-5p	99.1495	245.366	-1.2155	0.0021137	0.0097089	Trachinotus_GLEAN_10019236	Trachinotus_GLEAN_10019236	LG1:26206690-26235284	14.5452	1.12472	1.87926	7.8053e-12	4.54911e-11
hsa-miR-3120-5p	99.1495	245.366	-1.2155	0.0021137	0.0097089	XLOC_086167	XLOC_086167	LG20:3605154-3614679	1.90457	0.115903	2.13466	0.00149814	0.00354343
hsa-miR-3120-5p	99.1495	245.366	-1.2155	0.0021137	0.0097089	Trachinotus_GLEAN_10009167	Trachinotus_GLEAN_10009167	LG2:23024964-23107847	8.47594	1.13077	1.75774	5.82669e-05	0.000177631
hsa-miR-3120-5p	99.1495	245.366	-1.2155	0.0021137	0.0097089	Trachinotus_GLEAN_10019207	Trachinotus_GLEAN_10019207	LG1:27540294-27547255	76.8514	7.78127	1.46592	5.50671e-10	2.84047e-09
hsa-miR-3120-5p	99.1495	245.366	-1.2155	0.0021137	0.0097089	Trachinotus_GLEAN_10017906	Trachinotus_GLEAN_10017906	LG15:16602027-16608838	70.8781	10.4336	0.924086	2.20499e-05	7.13524e-05
hsa-miR-3120-5p	99.1495	245.366	-1.2155	0.0021137	0.0097089	Trachinotus_GLEAN_10012747	Trachinotus_GLEAN_10012747	LG2:11168828-11200271	1.19499	0.114201	1.54675	0.00305694	0.00674875
hsa-miR-3120-5p	99.1495	245.366	-1.2155	0.0021137	0.0097089	Trachinotus_GLEAN_10012242	Trachinotus_GLEAN_10012242	LG11:11530451-11533920	1.17797	0	9.47082	1.57393e-06	5.86533e-06
hsa-miR-3120-5p	99.1495	245.366	-1.2155	0.0021137	0.0097089	XLOC_135944	XLOC_135944	LG7:18526366-18607525	89.831	5.68314	2.59023	2.07455e-29	2.98827e-28
hsa-miR-3120-5p	99.1495	245.366	-1.2155	0.0021137	0.0097089	XLOC_087195	XLOC_087195	LG20:11347828-11359780	28.9614	3.49593	1.24642	6.1786e-08	2.65648e-07
hsa-miR-3120-5p	99.1495	245.366	-1.2155	0.0021137	0.0097089	XLOC_137489	XLOC_137489	LG8:8403514-8483191	66.6844	8.00333	1.4383	4.43043e-12	2.62542e-11
hsa-miR-3120-5p	99.1495	245.366	-1.2155	0.0021137	0.0097089	XLOC_113939	XLOC_113939	LG4:25997512-26031003	15.9743	0.724401	2.5437	1.73853e-09	8.62721e-09
hsa-miR-3120-5p	99.1495	245.366	-1.2155	0.0021137	0.0097089	Trachinotus_GLEAN_10018429	Trachinotus_GLEAN_10018429	LG5:2148521-2158040	5.0112	0.603419	1.2171	0.00682543	0.0139469
hsa-miR-3120-5p	99.1495	245.366	-1.2155	0.0021137	0.0097089	Trachinotus_GLEAN_10002561	Trachinotus_GLEAN_10002561	LG4:20254540-20261659	279.322	1.63921	5.56308	9.28926e-85	9.53085e-83
hsa-miR-3120-5p	99.1495	245.366	-1.2155	0.0021137	0.0097089	Trachinotus_GLEAN_10010012	-	LG4:9061104-9066075	83.5621	11.7834	0.984507	4.51273e-05	0.000140031
hsa-miR-3120-5p	99.1495	245.366	-1.2155	0.0021137	0.0097089	XLOC_039668	XLOC_039668	LG14:167808-168797	22.4071	2.18265	1.50496	0.00816273	0.0163723
hsa-miR-3120-5p	99.1495	245.366	-1.2155	0.0021137	0.0097089	Trachinotus_GLEAN_10016605	Trachinotus_GLEAN_10016605	LG17:6161307-6183155	4.26442	0.132046	3.13537	2.92105e-09	1.41793e-08
hsa-miR-3120-5p	99.1495	245.366	-1.2155	0.0021137	0.0097089	Trachinotus_GLEAN_10010767	Trachinotus_GLEAN_10010767	LG13:18713629-18736576	6.3964	0.764302	1.46584	0.00140097	0.00333222
hsa-miR-3120-5p	99.1495	245.366	-1.2155	0.0021137	0.0097089	Trachinotus_GLEAN_10005757	Trachinotus_GLEAN_10005757	LG20:19541628-19745534	0.284632	0.0254283	1.66539	0.00786369	0.0158444
hsa-miR-3120-5p	99.1495	245.366	-1.2155	0.0021137	0.0097089	Trachinotus_GLEAN_10015614	Trachinotus_GLEAN_10015614	LG5:19797989-19808051	6.84049	0.608809	1.63847	5.5374e-05	0.000169379
hsa-miR-3120-5p	99.1495	245.366	-1.2155	0.0021137	0.0097089	Trachinotus_GLEAN_10006554	-	LG2:1838305-1855623	0.653376	0.0477617	2.00445	0.0254398	0.0448862
hsa-miR-3120-5p	99.1495	245.366	-1.2155	0.0021137	0.0097089	Trachinotus_GLEAN_10016008	Trachinotus_GLEAN_10016008	LG1:14385534-14470258	6.12103	0.822227	1.05496	1.23178e-06	4.6549e-06
hsa-miR-3120-5p	99.1495	245.366	-1.2155	0.0021137	0.0097089	Trachinotus_GLEAN_10018141	Trachinotus_GLEAN_10018141	LG7:9953059-9962806	16.4246	1.22836	1.88411	9.41174e-09	4.36292e-08
hsa-miR-3120-5p	99.1495	245.366	-1.2155	0.0021137	0.0097089	Trachinotus_GLEAN_10003819	Trachinotus_GLEAN_10003819	LG5:9276477-9374660	90.5954	16.7494	0.720001	0.000436035	0.00115142
hsa-miR-3120-5p	99.1495	245.366	-1.2155	0.0021137	0.0097089	Trachinotus_GLEAN_10005752	Trachinotus_GLEAN_10005752	LG3:10873612-10935019	1.15326	0.042532	2.40036	0.000973852	0.00239947
hsa-miR-3120-5p	99.1495	245.366	-1.2155	0.0021137	0.0097089	Trachinotus_GLEAN_10007561	Trachinotus_GLEAN_10007561	LG1:16640601-16713084	12.2864	1.55321	1.15158	3.76142e-07	1.50287e-06
hsa-miR-3120-5p	99.1495	245.366	-1.2155	0.0021137	0.0097089	Trachinotus_GLEAN_10008603	Trachinotus_GLEAN_10008603	LG15:14219071-14222115	57.8652	7.15118	1.05308	0.00181331	0.00420932
hsa-miR-3120-5p	99.1495	245.366	-1.2155	0.0021137	0.0097089	XLOC_127461	XLOC_127461	LG6:25521133-25523561	7.92041	0.115484	4.12934	1.84939e-07	7.60242e-07
hsa-miR-3120-5p	99.1495	245.366	-1.2155	0.0021137	0.0097089	Trachinotus_GLEAN_10014900	Trachinotus_GLEAN_10014900	LG12:16448733-16449077	13.741	0.586858	2.69254	0.00314338	0.00692687
hsa-miR-3120-5p	99.1495	245.366	-1.2155	0.0021137	0.0097089	Trachinotus_GLEAN_10004405	-	LG12:26888015-26899625	3.55921	0.150859	2.33836	3.05046e-05	9.69582e-05
hsa-miR-3120-5p	99.1495	245.366	-1.2155	0.0021137	0.0097089	Trachinotus_GLEAN_10015727	Trachinotus_GLEAN_10015727	LG11:27753995-27758644	61.7467	10.0928	0.765315	0.00175359	0.00408592
hsa-miR-3120-5p	99.1495	245.366	-1.2155	0.0021137	0.0097089	XLOC_135104	XLOC_135104	LG7:11270643-11290926	3.15553	0.268938	1.73706	0.000229177	0.000637329
hsa-miR-3120-5p	99.1495	245.366	-1.2155	0.0021137	0.0097089	Trachinotus_GLEAN_10010001	Trachinotus_GLEAN_10010001	LG4:9187838-9192689	70.213	8.88992	1.13625	4.5401e-07	1.79845e-06
hsa-miR-3120-5p	99.1495	245.366	-1.2155	0.0021137	0.0097089	Trachinotus_GLEAN_10005422	-	LG15:11088259-11317924	1.88469	0.0169507	3.96476	0.00479807	0.0101613
hsa-miR-3120-5p	99.1495	245.366	-1.2155	0.0021137	0.0097089	XLOC_116331	XLOC_116331	LG4:20549648-20569610	30.5838	4.12135	1.0812	0.00198187	0.00455497
hsa-miR-3120-5p	99.1495	245.366	-1.2155	0.0021137	0.0097089	Trachinotus_GLEAN_10005588	Trachinotus_GLEAN_10005588	LG1:16054847-16059293	3.95006	0.153674	2.82157	6.84104e-05	0.00020644
hsa-miR-3120-5p	99.1495	245.366	-1.2155	0.0021137	0.0097089	Trachinotus_GLEAN_10014923	Trachinotus_GLEAN_10014923	LG14:6107316-6142519	20.3343	1.06807	2.41704	9.93776e-17	7.83707e-16
hsa-miR-3120-5p	99.1495	245.366	-1.2155	0.0021137	0.0097089	Trachinotus_GLEAN_10005795	Trachinotus_GLEAN_10005795	LG8:17527180-17716771	1.1681	0.134134	1.23181	0.015407	0.0288128
hsa-miR-3120-5p	99.1495	245.366	-1.2155	0.0021137	0.0097089	Trachinotus_GLEAN_10011732	Trachinotus_GLEAN_10011732	LG11:4294108-4312776	34.0863	2.35351	2.00938	7.18904e-16	5.39483e-15
hsa-miR-3120-5p	99.1495	245.366	-1.2155	0.0021137	0.0097089	Trachinotus_GLEAN_10005884	Trachinotus_GLEAN_10005884	LG19:18282090-18289240	13.87	2.0997	0.876102	0.00640773	0.0131739
hsa-miR-3120-5p	99.1495	245.366	-1.2155	0.0021137	0.0097089	Trachinotus_GLEAN_10003812	Trachinotus_GLEAN_10003812	LG1:7131914-7136927	17.0076	2.54054	0.895171	0.0102109	0.0199883
hsa-miR-3120-5p	99.1495	245.366	-1.2155	0.0021137	0.0097089	Trachinotus_GLEAN_10013506	Trachinotus_GLEAN_10013506	LG6:13482563-13490540	20.3218	1.66998	1.75521	2.96211e-09	1.43694e-08
hsa-miR-3120-5p	99.1495	245.366	-1.2155	0.0021137	0.0097089	Trachinotus_GLEAN_10007348	-	LG21:5907797-5911045	8.03129	0.609282	1.90187	0.0060582	0.0125247
hsa-miR-3120-5p	99.1495	245.366	-1.2155	0.0021137	0.0097089	Trachinotus_GLEAN_10016655	-	LG15:22262398-22374628	8.81819	1.2694	1.22842	5.77025e-06	2.01727e-05
hsa-miR-3120-5p	99.1495	245.366	-1.2155	0.0021137	0.0097089	XLOC_139308	XLOC_139308	LG8:25641874-25667800	22.2586	3.2289	1.47201	2.60649e-08	1.15912e-07
hsa-miR-3120-5p	99.1495	245.366	-1.2155	0.0021137	0.0097089	Trachinotus_GLEAN_10009942	Trachinotus_GLEAN_10009942	LG11:20348103-20355175	9.73263	0.892981	1.60717	0.000160541	0.00045724
hsa-miR-3120-5p	99.1495	245.366	-1.2155	0.0021137	0.0097089	Trachinotus_GLEAN_10004120	Trachinotus_GLEAN_10004120	LG10:20245031-20253441	6.6021	0.699152	1.38591	0.00360058	0.00783274
hsa-miR-3120-5p	99.1495	245.366	-1.2155	0.0021137	0.0097089	Trachinotus_GLEAN_10009549	Trachinotus_GLEAN_10009549	LG3:24656058-24664206	13.1582	0.460708	2.97627	4.21882e-13	2.68472e-12
hsa-miR-3120-5p	99.1495	245.366	-1.2155	0.0021137	0.0097089	Trachinotus_GLEAN_10019244	-	LG5:5601721-5659041	0.823606	0	7.59411	0.000742901	0.001875
hsa-miR-3120-5p	99.1495	245.366	-1.2155	0.0021137	0.0097089	Trachinotus_GLEAN_10005427	Trachinotus_GLEAN_10005427	LG19:4507615-4514237	17.5747	2.26433	1.37399	0.00131123	0.00314215
hsa-miR-3120-5p	99.1495	245.366	-1.2155	0.0021137	0.0097089	Trachinotus_GLEAN_10016158	Trachinotus_GLEAN_10016158	LG7:1877449-1996862	22.7497	2.85159	1.15786	1.71097e-07	7.05462e-07
hsa-miR-3120-5p	99.1495	245.366	-1.2155	0.0021137	0.0097089	XLOC_059187	XLOC_059187	LG17:26471858-26493958	2.23666	0.169898	1.59107	0.00272775	0.00609133
hsa-miR-3120-5p	99.1495	245.366	-1.2155	0.0021137	0.0097089	Trachinotus_GLEAN_10015196	-	LG14:21991148-22057579	12.1005	1.86671	0.746759	0.00211705	0.00483277
hsa-miR-3120-5p	99.1495	245.366	-1.2155	0.0021137	0.0097089	Trachinotus_GLEAN_10018307	-	LG10:1819007-1927787	2.84961	0.517027	2.21455	0.00275681	0.00614846
hsa-miR-3120-5p	99.1495	245.366	-1.2155	0.0021137	0.0097089	XLOC_141253	XLOC_141253	LG8:13558421-13572661	0.918099	0	11.1416	3.45646e-13	2.20893e-12
hsa-miR-3120-5p	99.1495	245.366	-1.2155	0.0021137	0.0097089	Trachinotus_GLEAN_10008700	Trachinotus_GLEAN_10008700	LG23:7979921-7993559	0.470907	0	10.1192	1.23118e-08	5.64718e-08
hsa-miR-3120-5p	99.1495	245.366	-1.2155	0.0021137	0.0097089	XLOC_136004	XLOC_136004	LG7:19391448-19432607	38.4318	3.38461	2.01772	2.96058e-15	2.14253e-14
hsa-miR-3120-5p	99.1495	245.366	-1.2155	0.0021137	0.0097089	Trachinotus_GLEAN_10014119	Trachinotus_GLEAN_10014119	LG22:759953-764519	7.43026	0.463405	2.1973	0.00160781	0.00377979
hsa-miR-3120-5p	99.1495	245.366	-1.2155	0.0021137	0.0097089	Trachinotus_GLEAN_10010152	Trachinotus_GLEAN_10010152	LG13:21759681-21776881	2.43787	0.155408	2.12163	0.000134354	0.000387987
pma-let-7d	5.68322	17.6458	-1.46	0.0037595	0.015751	XLOC_124020	XLOC_124020	LG5:25255729-25265703	2.15898	0.0529137	3.44641	8.14263e-06	2.78988e-05
pma-let-7d	5.68322	17.6458	-1.46	0.0037595	0.015751	XLOC_145944	XLOC_145944	LG9:7912432-7952821	10.7361	1.61409	1.14174	0.00281942	0.00627228
pma-let-7d	5.68322	17.6458	-1.46	0.0037595	0.015751	Trachinotus_GLEAN_10005828	Trachinotus_GLEAN_10005828	LG14:11012177-11012489	60.5517	0.0676907	7.60032	1.39822e-12	8.5782e-12
pma-let-7d	5.68322	17.6458	-1.46	0.0037595	0.015751	XLOC_036960	XLOC_036960	LG13:3267773-3273808	65.3421	4.55938	1.90278	6.44963e-09	3.03615e-08
pma-let-7d	5.68322	17.6458	-1.46	0.0037595	0.015751	XLOC_137489	XLOC_137489	LG8:8403514-8483191	66.6844	8.00333	1.4383	4.43043e-12	2.62542e-11
pma-let-7d	5.68322	17.6458	-1.46	0.0037595	0.015751	XLOC_053707	XLOC_053707	LG16:16163235-16285525	13.4495	2.2534	0.816645	0.000260143	0.000716156
pma-let-7d	5.68322	17.6458	-1.46	0.0037595	0.015751	XLOC_090076	XLOC_090076	LG21:10359654-10362426	1.55721	0.0326613	3.65161	0.00887992	0.0176693
pma-let-7d	5.68322	17.6458	-1.46	0.0037595	0.015751	XLOC_034118	XLOC_034118	LG13:7977595-7985289	26.3123	2.2345	1.70817	5.87322e-08	2.52916e-07
pma-let-7d	5.68322	17.6458	-1.46	0.0037595	0.015751	Trachinotus_GLEAN_10011626	Trachinotus_GLEAN_10011626	LG20:13083596-13088028	92.1233	11.2646	1.18481	8.41667e-08	3.57174e-07
pma-let-7d	5.68322	17.6458	-1.46	0.0037595	0.015751	XLOC_086499	XLOC_086499	LG20:6272338-6279444	28.4407	2.28119	2.01368	6.97134e-05	0.000210182
pma-let-7d	5.68322	17.6458	-1.46	0.0037595	0.015751	Trachinotus_GLEAN_10007321	Trachinotus_GLEAN_10007321	LG6:11660483-11677138	38.7442	5.07622	1.09113	1.45441e-07	6.03734e-07
pma-let-7d	5.68322	17.6458	-1.46	0.0037595	0.015751	XLOC_116584	XLOC_116584	LG4:22958997-22965438	42.0409	6.12433	1.06732	0.00055331	0.00143211
pma-let-7d	5.68322	17.6458	-1.46	0.0037595	0.015751	XLOC_074972	XLOC_074972	LG19:21112471-21280649	15.2265	2.71806	0.620703	0.00942306	0.0186145
pma-let-7d	5.68322	17.6458	-1.46	0.0037595	0.015751	XLOC_133164	XLOC_133164	LG7:19121608-19125998	2.39875	0.090411	3.17623	0.000104844	0.000308229
pma-let-7d	5.68322	17.6458	-1.46	0.0037595	0.015751	XLOC_141253	XLOC_141253	LG8:13558421-13572661	0.918099	0	11.1416	3.45646e-13	2.20893e-12
pma-let-7d	5.68322	17.6458	-1.46	0.0037595	0.015751	XLOC_118837	XLOC_118837	LG5:17133944-17145298	18.5365	0.558735	3.26701	1.20654e-25	1.45667e-24
pma-let-7d	5.68322	17.6458	-1.46	0.0037595	0.015751	XLOC_140920	XLOC_140920	LG8:9656232-9664171	1.773	0.165608	1.57797	0.0172531	0.0318942
pma-let-7d	5.68322	17.6458	-1.46	0.0037595	0.015751	XLOC_066004	XLOC_066004	LG18:1151785-1157530	4.15018	0.0462113	4.51145	4.1219e-06	1.4659e-05
pma-let-7d	5.68322	17.6458	-1.46	0.0037595	0.015751	XLOC_120817	XLOC_120817	LG5:709397-731729	23.3526	3.2881	1.52408	2.51988e-08	1.12276e-07
pma-let-7d	5.68322	17.6458	-1.46	0.0037595	0.015751	XLOC_101381	XLOC_101381	LG23:14880123-14905080	17.4467	2.73236	0.907986	0.00024615	0.000680625
pma-let-7d	5.68322	17.6458	-1.46	0.0037595	0.015751	XLOC_025671	XLOC_025671	LG11:29735132-29745360	17.5719	1.8701	1.43068	0.000221207	0.00061659
pma-let-7d	5.68322	17.6458	-1.46	0.0037595	0.015751	XLOC_140298	XLOC_140298	LG8:5144239-5148829	16.7673	0.92929	2.40845	1.56056e-07	6.46102e-07
pma-let-7d	5.68322	17.6458	-1.46	0.0037595	0.015751	XLOC_107505	XLOC_107505	LG3:30686136-30703673	1.72431	0.153809	1.62618	0.00260409	0.00583905
pma-let-7d	5.68322	17.6458	-1.46	0.0037595	0.015751	XLOC_070426	XLOC_070426	LG19:8159684-8174035	3.15073	0.423393	1.04419	0.0180645	0.0332123
pma-let-7d	5.68322	17.6458	-1.46	0.0037595	0.015751	XLOC_094744	XLOC_094744	LG22:10312821-10328674	4.2741	0.4209	1.39895	0.0088031	0.0175292
novel_214	24.9877	73.3329	-1.4498	0.00022497	0.0013498	Trachinotus_GLEAN_10009588	Trachinotus_GLEAN_10009588	LG17:16779062-16837256	4.2279	0.057522	4.33908	4.47427e-20	4.19151e-19
novel_214	24.9877	73.3329	-1.4498	0.00022497	0.0013498	XLOC_076769	XLOC_076769	LG2:10481218-10644830	4.16694	0.553444	2.02024	7.78328e-10	3.9678e-09
novel_214	24.9877	73.3329	-1.4498	0.00022497	0.0013498	Trachinotus_GLEAN_10011522	Trachinotus_GLEAN_10011522	LG4:25699902-25712231	74.1146	4.0789	2.34308	2.5554e-27	3.36784e-26
novel_214	24.9877	73.3329	-1.4498	0.00022497	0.0013498	XLOC_135944	XLOC_135944	LG7:18526366-18607525	89.831	5.68314	2.59023	2.07455e-29	2.98827e-28
novel_214	24.9877	73.3329	-1.4498	0.00022497	0.0013498	XLOC_087195	XLOC_087195	LG20:11347828-11359780	28.9614	3.49593	1.24642	6.1786e-08	2.65648e-07
novel_214	24.9877	73.3329	-1.4498	0.00022497	0.0013498	Trachinotus_GLEAN_10007204	Trachinotus_GLEAN_10007204	LG14:13263722-13269288	5.83966	0.029836	5.68174	2.12513e-10	1.13212e-09
novel_214	24.9877	73.3329	-1.4498	0.00022497	0.0013498	Trachinotus_GLEAN_10007697	Trachinotus_GLEAN_10007697	LG17:12998140-13035740	8.61993	0.382843	2.4978	3.21112e-14	2.18301e-13
novel_214	24.9877	73.3329	-1.4498	0.00022497	0.0013498	Trachinotus_GLEAN_10015328	Trachinotus_GLEAN_10015328	LG8:9107114-9128213	16.1696	1.48472	1.60376	1.08502e-10	5.88662e-10
novel_214	24.9877	73.3329	-1.4498	0.00022497	0.0013498	Trachinotus_GLEAN_10003893	Trachinotus_GLEAN_10003893	LG16:10140174-10140383	5.81918	0.084138	3.64495	0.00947214	0.0187004
novel_214	24.9877	73.3329	-1.4498	0.00022497	0.0013498	Trachinotus_GLEAN_10005806	Trachinotus_GLEAN_10005806	LG12:4228511-4259716	0.186892	0	9.97729	1.91291e-08	8.62286e-08
novel_214	24.9877	73.3329	-1.4498	0.00022497	0.0013498	XLOC_141334	XLOC_141334	LG8:14305874-14307707	10.6912	0.492359	2.57732	9.29322e-05	0.000275326
novel_214	24.9877	73.3329	-1.4498	0.00022497	0.0013498	XLOC_087822	XLOC_087822	LG20:16551880-16557366	27.9134	0.569832	3.68821	6.48094e-12	3.7986e-11
novel_214	24.9877	73.3329	-1.4498	0.00022497	0.0013498	Trachinotus_GLEAN_10019603	Trachinotus_GLEAN_10019603	LG3:15369650-15384137	6.94044	0.760581	1.32744	0.000713585	0.00180753
novel_214	24.9877	73.3329	-1.4498	0.00022497	0.0013498	XLOC_025549	XLOC_025549	LG11:28941133-28954652	46.7868	5.32297	1.30356	1.16451e-07	4.87707e-07
novel_214	24.9877	73.3329	-1.4498	0.00022497	0.0013498	XLOC_133160	XLOC_133160	LG7:19083065-19187874	64.7169	3.70312	3.12435	1.33949e-40	3.06126e-39
novel_214	24.9877	73.3329	-1.4498	0.00022497	0.0013498	Trachinotus_GLEAN_10018448	Trachinotus_GLEAN_10018448	LG5:2427774-2478105	20.7427	3.57576	0.697196	0.000607454	0.00156039
novel_214	24.9877	73.3329	-1.4498	0.00022497	0.0013498	XLOC_133165	XLOC_133165	LG7:19130974-19147083	19.5317	2.80925	1.1452	0.000537106	0.0013941
novel_214	24.9877	73.3329	-1.4498	0.00022497	0.0013498	XLOC_039295	XLOC_039295	LG13:22025690-22066210	240.216	23.9978	1.43441	2.48246e-08	1.10674e-07
novel_214	24.9877	73.3329	-1.4498	0.00022497	0.0013498	XLOC_087768	XLOC_087768	LG20:16020650-16042555	1.8119	0.092287	2.43428	0.000273504	0.000749505
novel_214	24.9877	73.3329	-1.4498	0.00022497	0.0013498	Trachinotus_GLEAN_10008571	Trachinotus_GLEAN_10008571	LG4:20219114-20233583	43.3781	8.69551	0.475537	0.0213895	0.0385175
novel_214	24.9877	73.3329	-1.4498	0.00022497	0.0013498	XLOC_090531	XLOC_090531	LG21:15262571-15291204	8.49986	1.28774	0.888359	0.000769754	0.00193546
novel_214	24.9877	73.3329	-1.4498	0.00022497	0.0013498	XLOC_053948	XLOC_053948	LG16:17953624-17966097	5.56252	0.300072	2.26911	1.55244e-06	5.79314e-06
novel_214	24.9877	73.3329	-1.4498	0.00022497	0.0013498	Trachinotus_GLEAN_10009830	Trachinotus_GLEAN_10009830	LG13:25026987-25076494	9.48905	1.13414	1.22302	1.02748e-06	3.92578e-06
novel_214	24.9877	73.3329	-1.4498	0.00022497	0.0013498	Trachinotus_GLEAN_10009806	Trachinotus_GLEAN_10009806	LG14:21196571-21207684	7.02563	0.684049	1.51109	0.000103217	0.00030385
novel_214	24.9877	73.3329	-1.4498	0.00022497	0.0013498	XLOC_014468	XLOC_014468	LG10:12229482-12249276	5.78006	0.590014	1.50601	0.00332637	0.00728897
novel_214	24.9877	73.3329	-1.4498	0.00022497	0.0013498	XLOC_052751	XLOC_052751	LG16:9394818-9416570	9.97672	0.419157	1.86987	9.64451e-05	0.000285143
novel_214	24.9877	73.3329	-1.4498	0.00022497	0.0013498	XLOC_145909	XLOC_145909	LG9:7365178-7384350	9.28552	0.148104	3.86899	1.21283e-13	7.95726e-13
novel_214	24.9877	73.3329	-1.4498	0.00022497	0.0013498	XLOC_146384	XLOC_146384	LG9:11059028-11116623	63.1126	5.2321	1.84426	3.95535e-14	2.67324e-13
novel_214	24.9877	73.3329	-1.4498	0.00022497	0.0013498	XLOC_092800	XLOC_092800	LG21:14416733-14434185	2.93302	0.23218	2.6407	5.64486e-07	2.21622e-06
novel_214	24.9877	73.3329	-1.4498	0.00022497	0.0013498	Trachinotus_GLEAN_10016730	Trachinotus_GLEAN_10016730	LG3:22799514-22815776	3.93083	0.218251	2.33717	2.89525e-05	9.23373e-05
novel_214	24.9877	73.3329	-1.4498	0.00022497	0.0013498	XLOC_036006	XLOC_036006	LG13:22532734-22545805	8.99644	0.403579	2.73293	6.99403e-10	3.57906e-09
novel_214	24.9877	73.3329	-1.4498	0.00022497	0.0013498	XLOC_026553	XLOC_026553	LG12:5601808-5606353	17.893	0.18203	4.76201	3.34591e-22	3.45296e-21
novel_214	24.9877	73.3329	-1.4498	0.00022497	0.0013498	XLOC_095442	XLOC_095442	LG22:17647176-17660710	37.4605	0.445851	4.49914	9.82621e-62	4.98979e-60
novel_214	24.9877	73.3329	-1.4498	0.00022497	0.0013498	XLOC_068308	XLOC_068308	LG18:19469533-19510512	1.6242	0.227805	0.99512	0.0109169	0.0212225
novel_214	24.9877	73.3329	-1.4498	0.00022497	0.0013498	Trachinotus_GLEAN_10006916	Trachinotus_GLEAN_10006916	LG16:6692783-6700258	0.047371	0	5.99027	0.0258733	0.0455282
novel_214	24.9877	73.3329	-1.4498	0.00022497	0.0013498	Trachinotus_GLEAN_10004099	Trachinotus_GLEAN_10004099	LG7:5028031-5033477	19.9803	1.74779	1.67967	7.47914e-06	2.57724e-05
novel_214	24.9877	73.3329	-1.4498	0.00022497	0.0013498	XLOC_111707	XLOC_111707	LG4:5407863-5430556	4.90029	0.706669	1.37331	0.0170402	0.031551
novel_214	24.9877	73.3329	-1.4498	0.00022497	0.0013498	Trachinotus_GLEAN_10005319	Trachinotus_GLEAN_10005319	LG23:15548667-15550322	0.80559	0	7.87043	0.000396187	0.00105325
novel_214	24.9877	73.3329	-1.4498	0.00022497	0.0013498	Trachinotus_GLEAN_10013221	Trachinotus_GLEAN_10013221	LG17:19971300-19989872	13.0789	1.9035	0.939302	0.000100137	0.000295157
novel_214	24.9877	73.3329	-1.4498	0.00022497	0.0013498	Trachinotus_GLEAN_10004083	Trachinotus_GLEAN_10004083	LG10:27257807-27283756	12.4597	1.44495	1.26063	6.51959e-08	2.79544e-07
novel_214	24.9877	73.3329	-1.4498	0.00022497	0.0013498	Trachinotus_GLEAN_10017753	Trachinotus_GLEAN_10017753	LG5:15530555-15577975	17.8801	1.61281	1.63295	1.23085e-12	7.58854e-12
novel_214	24.9877	73.3329	-1.4498	0.00022497	0.0013498	XLOC_061974	XLOC_061974	LG17:24305965-24309405	0.584526	0	8.45381	6.02508e-05	0.000183214
novel_214	24.9877	73.3329	-1.4498	0.00022497	0.0013498	XLOC_059187	XLOC_059187	LG17:26471858-26493958	2.23666	0.169898	1.59107	0.00272775	0.00609133
novel_214	24.9877	73.3329	-1.4498	0.00022497	0.0013498	XLOC_130079	XLOC_130079	LG6:22736812-22809661	5.03556	0.184182	2.34421	0.000378401	0.00101008
novel_214	24.9877	73.3329	-1.4498	0.00022497	0.0013498	Trachinotus_GLEAN_10007647	-	LG6:25543674-25554708	0.730965	0.0115487	3.74337	4.84224e-05	0.000149576
novel_214	24.9877	73.3329	-1.4498	0.00022497	0.0013498	Trachinotus_GLEAN_10004633	Trachinotus_GLEAN_10004633	LG14:1436699-1442918	53.1636	2.31452	2.67451	6.24594e-26	7.689e-25
novel_214	24.9877	73.3329	-1.4498	0.00022497	0.0013498	XLOC_144028	XLOC_144028	LG9:6250718-6491484	6.26902	0.616314	1.75657	7.72891e-08	3.28916e-07
novel_214	24.9877	73.3329	-1.4498	0.00022497	0.0013498	XLOC_141253	XLOC_141253	LG8:13558421-13572661	0.918099	0	11.1416	3.45646e-13	2.20893e-12
novel_214	24.9877	73.3329	-1.4498	0.00022497	0.0013498	XLOC_004262	XLOC_004262	LG1:5308161-5317532	7.75648	0.386987	2.32294	2.08383e-05	6.77601e-05
novel_214	24.9877	73.3329	-1.4498	0.00022497	0.0013498	XLOC_041461	XLOC_041461	LG14:16581758-16623383	3.14406	0.167229	2.49265	1.09106e-07	4.58349e-07
novel_214	24.9877	73.3329	-1.4498	0.00022497	0.0013498	XLOC_086965	XLOC_086965	LG20:9584155-9587012	14.7666	0.675648	2.60797	5.36226e-07	2.11106e-06
novel_214	24.9877	73.3329	-1.4498	0.00022497	0.0013498	Trachinotus_GLEAN_10006554	-	LG2:1838305-1855623	0.653376	0.0477617	2.00445	0.0254398	0.0448862
novel_214	24.9877	73.3329	-1.4498	0.00022497	0.0013498	Trachinotus_GLEAN_10014068	-	LG16:7320765-7360333	14.7243	2.05808	1.39777	2.20297e-06	8.09109e-06
novel_214	24.9877	73.3329	-1.4498	0.00022497	0.0013498	Trachinotus_GLEAN_10003098	-	LG22:6653700-6732428	99.6772	3.54362	3.14861	1.48062e-47	4.49599e-46
novel_214	24.9877	73.3329	-1.4498	0.00022497	0.0013498	Trachinotus_GLEAN_10012957	Trachinotus_GLEAN_10012957	LG19:6089733-6137829	4.16338	0.631859	0.871992	0.000662614	0.00168781
novel_214	24.9877	73.3329	-1.4498	0.00022497	0.0013498	Trachinotus_GLEAN_10000730	Trachinotus_GLEAN_10000730	LG15:4363103-4376736	13.0547	1.53369	1.2401	9.61168e-06	3.26051e-05
novel_214	24.9877	73.3329	-1.4498	0.00022497	0.0013498	Trachinotus_GLEAN_10019862	Trachinotus_GLEAN_10019862	LG22:19680839-19733479	19.5847	1.14023	2.23457	3.01334e-08	1.33353e-07
novel_214	24.9877	73.3329	-1.4498	0.00022497	0.0013498	Trachinotus_GLEAN_10007867	Trachinotus_GLEAN_10007867	LG23:2944815-2952075	1.46163	0.0129197	4.79951	0.00013998	0.000402688
novel_214	24.9877	73.3329	-1.4498	0.00022497	0.0013498	Trachinotus_GLEAN_10002805	-	LG2:31781731-31840490	2.81977	0.299754	1.38027	2.95091e-05	9.39825e-05
novel_214	24.9877	73.3329	-1.4498	0.00022497	0.0013498	Trachinotus_GLEAN_10018646	-	LG10:29608987-29723677	1.74683	0.282634	1.11896	0.0171822	0.0317787
novel_214	24.9877	73.3329	-1.4498	0.00022497	0.0013498	Trachinotus_GLEAN_10018009	Trachinotus_GLEAN_10018009	LG4:10222995-10236850	12.891	2.06735	0.797435	0.00208793	0.00477463
novel_214	24.9877	73.3329	-1.4498	0.00022497	0.0013498	Trachinotus_GLEAN_10017463	Trachinotus_GLEAN_10017463	LG5:26611499-26735330	20.2676	0.912462	2.72627	7.18681e-35	1.31098e-33
novel_214	24.9877	73.3329	-1.4498	0.00022497	0.0013498	XLOC_023031	XLOC_023031	LG11:9182491-9195718	1.97897	0.0746557	2.47096	0.000843351	0.0021037
novel_214	24.9877	73.3329	-1.4498	0.00022497	0.0013498	XLOC_123840	XLOC_123840	LG5:24421051-24476933	4.86119	0.247027	2.38458	9.82616e-11	5.34843e-10
novel_214	24.9877	73.3329	-1.4498	0.00022497	0.0013498	XLOC_046298	XLOC_046298	LG15:2912919-2940017	12.8449	0.214639	3.75073	4.08823e-30	6.10534e-29
novel_214	24.9877	73.3329	-1.4498	0.00022497	0.0013498	Trachinotus_GLEAN_10005102	Trachinotus_GLEAN_10005102	LG23:7798403-7806763	16.4609	1.51668	1.59102	4.21995e-06	1.49864e-05
novel_214	24.9877	73.3329	-1.4498	0.00022497	0.0013498	XLOC_047586	XLOC_047586	LG15:13239639-13249211	9.59569	0.838236	1.46158	0.00636476	0.0130954
novel_214	24.9877	73.3329	-1.4498	0.00022497	0.0013498	XLOC_116331	XLOC_116331	LG4:20549648-20569610	30.5838	4.12135	1.0812	0.00198187	0.00455497
novel_214	24.9877	73.3329	-1.4498	0.00022497	0.0013498	XLOC_045288	XLOC_045288	LG14:20538266-20548752	3.90603	0.186894	2.39039	4.87615e-06	1.71964e-05
novel_214	24.9877	73.3329	-1.4498	0.00022497	0.0013498	XLOC_142307	XLOC_142307	LG8:22166627-22182671	7.97744	0.108028	4.99649	4.94652e-18	4.17351e-17
novel_214	24.9877	73.3329	-1.4498	0.00022497	0.0013498	Trachinotus_GLEAN_10009073	-	LG6:23658927-23709087	7.1945	0.76834	1.53168	3.7942e-06	1.35626e-05
novel_214	24.9877	73.3329	-1.4498	0.00022497	0.0013498	Trachinotus_GLEAN_10017918	Trachinotus_GLEAN_10017918	LG15:17053026-17070678	1.39297	0.08084	2.22109	0.00104802	0.00256352
novel_214	24.9877	73.3329	-1.4498	0.00022497	0.0013498	XLOC_089468	XLOC_089468	LG21:5723770-5771549	7.64809	0.758088	1.36934	7.75095e-07	3.00076e-06
novel_214	24.9877	73.3329	-1.4498	0.00022497	0.0013498	Trachinotus_GLEAN_10016839	Trachinotus_GLEAN_10016839	LG13:415597-430572	1.75316	0.161095	1.60263	0.0121465	0.0233173
novel_214	24.9877	73.3329	-1.4498	0.00022497	0.0013498	XLOC_067135	XLOC_067135	LG18:8572739-8580044	67.4092	6.57262	1.51778	1.19834e-11	6.90388e-11
novel_214	24.9877	73.3329	-1.4498	0.00022497	0.0013498	Trachinotus_GLEAN_10010844	Trachinotus_GLEAN_10010844	LG17:3546532-3547722	18.3554	0	11.8797	9.63601e-18	8.02654e-17
novel_214	24.9877	73.3329	-1.4498	0.00022497	0.0013498	XLOC_009129	XLOC_009129	LG10:12087133-12093734	3.10711	0.209955	2.02186	0.00145905	0.0034586
novel_214	24.9877	73.3329	-1.4498	0.00022497	0.0013498	XLOC_072886	XLOC_072886	LG19:3856590-3865987	3.70611	0.115048	3.07196	2.23504e-07	9.12408e-07
novel_214	24.9877	73.3329	-1.4498	0.00022497	0.0013498	XLOC_010451	XLOC_010451	LG10:20724170-20743379	22.2825	0.080441	6.10535	5.45456e-60	2.59865e-58
novel_214	24.9877	73.3329	-1.4498	0.00022497	0.0013498	Trachinotus_GLEAN_10015358	Trachinotus_GLEAN_10015358	LG2:19164980-19175310	12.1494	1.15115	1.55559	9.27287e-07	3.56062e-06
novel_214	24.9877	73.3329	-1.4498	0.00022497	0.0013498	Trachinotus_GLEAN_10011124	Trachinotus_GLEAN_10011124	LG5:5151700-5169235	5.05565	0.776375	0.858013	0.00954183	0.018817
novel_214	24.9877	73.3329	-1.4498	0.00022497	0.0013498	Trachinotus_GLEAN_10006026	-	LG10:11996552-12047579	1.89016	0.252585	1.00663	0.0102859	0.0201167
novel_214	24.9877	73.3329	-1.4498	0.00022497	0.0013498	XLOC_105110	XLOC_105110	LG3:7198239-7229000	3.549	0.311943	1.85987	0.0117903	0.0227132
novel_214	24.9877	73.3329	-1.4498	0.00022497	0.0013498	XLOC_025671	XLOC_025671	LG11:29735132-29745360	17.5719	1.8701	1.43068	0.000221207	0.00061659
novel_214	24.9877	73.3329	-1.4498	0.00022497	0.0013498	Trachinotus_GLEAN_10007243	Trachinotus_GLEAN_10007243	LG19:21776320-21781953	36.4303	3.53174	1.50613	3.7869e-06	1.35397e-05
novel_214	24.9877	73.3329	-1.4498	0.00022497	0.0013498	XLOC_066747	XLOC_066747	LG18:6368021-6369682	2.14077	0.0341867	3.97245	0.000934345	0.00231103
novel_214	24.9877	73.3329	-1.4498	0.00022497	0.0013498	Trachinotus_GLEAN_10013800	-	LG8:24961958-24989987	49.695	3.17201	2.06979	1.79423e-19	1.62464e-18
novel_214	24.9877	73.3329	-1.4498	0.00022497	0.0013498	Trachinotus_GLEAN_10002013	Trachinotus_GLEAN_10002013	LG17:66514-75362	12.7504	1.63005	1.12961	0.000707865	0.0017941
novel_214	24.9877	73.3329	-1.4498	0.00022497	0.0013498	XLOC_026259	XLOC_026259	LG12:3293313-3319813	5.66227	0.322715	2.08008	7.13652e-08	3.04482e-07
novel_214	24.9877	73.3329	-1.4498	0.00022497	0.0013498	Trachinotus_GLEAN_10018977	Trachinotus_GLEAN_10018977	LG21:3395329-3396099	15.9038	0.0383107	6.51323	5.47021e-09	2.59459e-08
novel_214	24.9877	73.3329	-1.4498	0.00022497	0.0013498	XLOC_091878	XLOC_091878	LG21:5715699-5723349	2.7355	0.0469617	4.0006	0.000323994	0.000876916
novel_214	24.9877	73.3329	-1.4498	0.00022497	0.0013498	XLOC_124020	XLOC_124020	LG5:25255729-25265703	2.15898	0.0529137	3.44641	8.14263e-06	2.78988e-05
novel_214	24.9877	73.3329	-1.4498	0.00022497	0.0013498	Trachinotus_GLEAN_10004091	Trachinotus_GLEAN_10004091	LG7:4763585-4814659	46.9512	4.40129	1.60613	2.91337e-13	1.8694e-12
novel_214	24.9877	73.3329	-1.4498	0.00022497	0.0013498	XLOC_116966	XLOC_116966	LG4:25973338-25993040	5.27624	0.087883	3.53093	7.97652e-07	3.08174e-06
novel_214	24.9877	73.3329	-1.4498	0.00022497	0.0013498	XLOC_007218	XLOC_007218	LG1:29710811-29723500	1.76818	0.0829147	2.14756	0.00104751	0.00256247
novel_214	24.9877	73.3329	-1.4498	0.00022497	0.0013498	XLOC_076297	XLOC_076297	LG2:7542076-7587312	7.87996	0.426434	2.55586	7.00514e-13	4.38817e-12
novel_214	24.9877	73.3329	-1.4498	0.00022497	0.0013498	XLOC_009587	XLOC_009587	LG10:14953983-14962874	11.2048	0.902182	1.84468	2.40596e-05	7.73976e-05
novel_214	24.9877	73.3329	-1.4498	0.00022497	0.0013498	Trachinotus_GLEAN_10001312	Trachinotus_GLEAN_10001312	LG7:3923787-3929794	69.3931	13.298	0.532241	0.024855	0.0439861
novel_214	24.9877	73.3329	-1.4498	0.00022497	0.0013498	Trachinotus_GLEAN_10013720	Trachinotus_GLEAN_10013720	LG20:22319509-22335927	0.179428	0	8.99846	0.000519181	0.00135119
novel_214	24.9877	73.3329	-1.4498	0.00022497	0.0013498	Trachinotus_GLEAN_10006993	Trachinotus_GLEAN_10006993	LG23:3700681-3711423	4.18721	0.040606	4.78046	3.36152e-07	1.34882e-06
novel_214	24.9877	73.3329	-1.4498	0.00022497	0.0013498	XLOC_062078	XLOC_062078	LG17:25094558-25103510	2.21332	0.1578	2.02253	0.0161148	0.0300021
novel_214	24.9877	73.3329	-1.4498	0.00022497	0.0013498	Trachinotus_GLEAN_10000844	Trachinotus_GLEAN_10000844	LG14:2232677-2234086	4.02983	0.183209	2.59704	0.00382517	0.00826866
novel_214	24.9877	73.3329	-1.4498	0.00022497	0.0013498	Trachinotus_GLEAN_10003476	-	LG13:22896718-23058141	9.28668	0.199424	4.06044	3.59916e-25	4.25307e-24
novel_214	24.9877	73.3329	-1.4498	0.00022497	0.0013498	XLOC_090076	XLOC_090076	LG21:10359654-10362426	1.55721	0.0326613	3.65161	0.00887992	0.0176693
novel_214	24.9877	73.3329	-1.4498	0.00022497	0.0013498	XLOC_145944	XLOC_145944	LG9:7912432-7952821	10.7361	1.61409	1.14174	0.00281942	0.00627228
novel_214	24.9877	73.3329	-1.4498	0.00022497	0.0013498	Trachinotus_GLEAN_10016783	Trachinotus_GLEAN_10016783	LG19:2191139-2191844	88.3007	5.3322	2.20372	4.3323e-07	1.72044e-06
novel_214	24.9877	73.3329	-1.4498	0.00022497	0.0013498	XLOC_057556	XLOC_057556	LG17:10776503-10809157	1.23926	0.064035	2.5447	3.16477e-06	1.14117e-05
novel_214	24.9877	73.3329	-1.4498	0.00022497	0.0013498	Trachinotus_GLEAN_10008161	Trachinotus_GLEAN_10008161	LG8:14190142-14216262	2.01063	0.111685	2.32502	3.21792e-05	0.000102043
novel_214	24.9877	73.3329	-1.4498	0.00022497	0.0013498	XLOC_116597	XLOC_116597	LG4:23055395-23063584	7.57778	0.159273	3.58475	9.57484e-08	4.04098e-07
novel_214	24.9877	73.3329	-1.4498	0.00022497	0.0013498	XLOC_035438	XLOC_035438	LG13:17866462-17888558	67.262	0.317532	5.89127	1.75275e-103	3.04573e-101
novel_214	24.9877	73.3329	-1.4498	0.00022497	0.0013498	XLOC_026150	XLOC_026150	LG12:2945623-2952003	3.04252	0.262583	1.6735	0.00639234	0.0131468
novel_214	24.9877	73.3329	-1.4498	0.00022497	0.0013498	XLOC_130491	XLOC_130491	LG6:25238288-25263858	4.36333	0.152712	2.77966	1.0692e-08	4.92602e-08
novel_214	24.9877	73.3329	-1.4498	0.00022497	0.0013498	Trachinotus_GLEAN_10008120	Trachinotus_GLEAN_10008120	LG14:23450966-23474030	33.3008	2.60343	1.83256	1.19211e-14	8.33619e-14
novel_214	24.9877	73.3329	-1.4498	0.00022497	0.0013498	XLOC_032695	XLOC_032695	LG13:3-15731	4.80855	0.484465	1.45659	0.0153346	0.0286917
novel_214	24.9877	73.3329	-1.4498	0.00022497	0.0013498	XLOC_131242	XLOC_131242	LG7:4871002-4894428	7.07429	1.01197	0.855498	0.00705677	0.0143727
novel_214	24.9877	73.3329	-1.4498	0.00022497	0.0013498	XLOC_061034	XLOC_061034	LG17:15749101-15796078	3.68631	0.129154	2.99374	1.4873e-19	1.35365e-18
novel_214	24.9877	73.3329	-1.4498	0.00022497	0.0013498	XLOC_125227	XLOC_125227	LG6:6159376-6195522	15.5412	1.58723	1.51061	8.17915e-06	2.80143e-05
novel_214	24.9877	73.3329	-1.4498	0.00022497	0.0013498	XLOC_103794	XLOC_103794	LG24:2101463-2170655	27.9341	4.2367	1.05204	1.92489e-06	7.11061e-06
novel_214	24.9877	73.3329	-1.4498	0.00022497	0.0013498	Trachinotus_GLEAN_10005016	Trachinotus_GLEAN_10005016	LG11:6586818-6635674	24.6184	0.792434	3.10763	1.80447e-29	2.60672e-28
novel_214	24.9877	73.3329	-1.4498	0.00022497	0.0013498	XLOC_084959	XLOC_084959	LG20:16019223-16048244	2.20225	0.106311	2.4459	7.29785e-07	2.8352e-06
novel_214	24.9877	73.3329	-1.4498	0.00022497	0.0013498	Trachinotus_GLEAN_10004700	Trachinotus_GLEAN_10004700	LG17:25224109-25224705	29.1635	1.82648	2.12494	0.000982045	0.00241827
novel_214	24.9877	73.3329	-1.4498	0.00022497	0.0013498	Trachinotus_GLEAN_10002591	Trachinotus_GLEAN_10002591	LG17:9257146-9260729	151.021	19.2867	1.13275	0.000115378	0.000336713
novel_214	24.9877	73.3329	-1.4498	0.00022497	0.0013498	Trachinotus_GLEAN_10019960	-	LG20:1454540-1516437	1.26562	0.125864	2.57373	0.000100643	0.000296593
novel_214	24.9877	73.3329	-1.4498	0.00022497	0.0013498	Trachinotus_GLEAN_10012472	Trachinotus_GLEAN_10012472	LG12:5202097-5205245	2.29479	0.0952663	2.71564	0.00241154	0.0054465
novel_214	24.9877	73.3329	-1.4498	0.00022497	0.0013498	Trachinotus_GLEAN_10008006	Trachinotus_GLEAN_10008006	LG7:11834399-11840750	83.0998	4.96002	2.219	1.91776e-20	1.82616e-19
novel_214	24.9877	73.3329	-1.4498	0.00022497	0.0013498	Trachinotus_GLEAN_10003067	Trachinotus_GLEAN_10003067	LG2:31506255-31510459	1.75809	0.136685	1.79683	0.0232617	0.0414617
novel_214	24.9877	73.3329	-1.4498	0.00022497	0.0013498	XLOC_033863	XLOC_033863	LG13:6599751-6631086	2.44281	0.170514	1.90182	1.82424e-05	5.98496e-05
novel_214	24.9877	73.3329	-1.4498	0.00022497	0.0013498	Trachinotus_GLEAN_10006604	Trachinotus_GLEAN_10006604	LG21:13802621-13817601	0.658509	0	10.7292	9.85225e-09	4.55869e-08
novel_214	24.9877	73.3329	-1.4498	0.00022497	0.0013498	XLOC_115846	XLOC_115846	LG4:16113445-16131343	4.99979	0.422776	1.6293	0.000767247	0.00192996
novel_214	24.9877	73.3329	-1.4498	0.00022497	0.0013498	Trachinotus_GLEAN_10014718	Trachinotus_GLEAN_10014718	LG23:10253760-10357007	13.5626	0.677252	2.5017	4.82146e-13	3.05786e-12
novel_214	24.9877	73.3329	-1.4498	0.00022497	0.0013498	XLOC_062189	XLOC_062189	LG17:26471854-26482152	33.0519	0.585325	3.65384	3.21206e-25	3.80461e-24
novel_214	24.9877	73.3329	-1.4498	0.00022497	0.0013498	Trachinotus_GLEAN_10015810	Trachinotus_GLEAN_10015810	LG20:20627177-20639187	3.32005	0.35215	1.53653	0.00770215	0.0155585
novel_214	24.9877	73.3329	-1.4498	0.00022497	0.0013498	XLOC_101381	XLOC_101381	LG23:14880123-14905080	17.4467	2.73236	0.907986	0.00024615	0.000680625
novel_214	24.9877	73.3329	-1.4498	0.00022497	0.0013498	XLOC_145922	XLOC_145922	LG9:7518576-7529943	1.56455	0.0892163	2.3013	0.00193619	0.00445964
novel_214	24.9877	73.3329	-1.4498	0.00022497	0.0013498	XLOC_100858	XLOC_100858	LG23:9212619-9219251	45.0436	1.08475	3.5291	5.30711e-36	1.01627e-34
novel_214	24.9877	73.3329	-1.4498	0.00022497	0.0013498	XLOC_057648	XLOC_057648	LG17:11625177-11751105	15.0145	5.1792	0.936676	1.28111e-05	4.27634e-05
novel_214	24.9877	73.3329	-1.4498	0.00022497	0.0013498	XLOC_056208	XLOC_056208	LG16:17566099-17571769	6.2628	0.259766	2.74386	1.82532e-05	5.98787e-05
novel_214	24.9877	73.3329	-1.4498	0.00022497	0.0013498	XLOC_018302	XLOC_018302	LG11:2030063-2032453	6.12213	0.180771	3.15994	0.000128731	0.000373182
novel_214	24.9877	73.3329	-1.4498	0.00022497	0.0013498	XLOC_053707	XLOC_053707	LG16:16163235-16285525	13.4495	2.2534	0.816645	0.000260143	0.000716156
novel_214	24.9877	73.3329	-1.4498	0.00022497	0.0013498	XLOC_039653	XLOC_039653	LG14:19159-50190	11.7517	1.82779	1.36219	0.000219372	0.000611645
novel_214	24.9877	73.3329	-1.4498	0.00022497	0.0013498	Trachinotus_GLEAN_10010688	Trachinotus_GLEAN_10010688	LG8:6828253-6859263	8.83729	1.10886	1.3999	3.19529e-06	1.15121e-05
novel_214	24.9877	73.3329	-1.4498	0.00022497	0.0013498	XLOC_040436	XLOC_040436	LG14:6750408-6764988	1.29849	0.0920813	1.96027	0.00179067	0.00416296
novel_214	24.9877	73.3329	-1.4498	0.00022497	0.0013498	XLOC_138604	XLOC_138604	LG8:19446174-19462864	8.77531	0.538765	2.26067	4.76137e-05	0.000147199
novel_214	24.9877	73.3329	-1.4498	0.00022497	0.0013498	Trachinotus_GLEAN_10002026	Trachinotus_GLEAN_10002026	LG14:15500008-15508352	32.2807	2.68645	1.74646	1.95156e-11	1.11071e-10
novel_214	24.9877	73.3329	-1.4498	0.00022497	0.0013498	XLOC_056747	XLOC_056747	LG17:4473244-4478716	26.7565	4.15637	0.845331	0.00216968	0.00494465
novel_214	24.9877	73.3329	-1.4498	0.00022497	0.0013498	XLOC_004119	XLOC_004119	LG1:4149139-4160002	1.34907	0.0510803	2.77582	0.00900574	0.0178948
novel_214	24.9877	73.3329	-1.4498	0.00022497	0.0013498	XLOC_136733	XLOC_136733	LG8:3091474-3098608	39.7737	7.09733	0.646646	0.0143146	0.0270084
hsa-miR-130b-5p	50.684	147.465	-1.4782	4.5215e-07	4.1857e-06	XLOC_144584	XLOC_144584	LG9:11348805-11364474	33.811	3.34627	1.53468	1.87656e-07	7.70882e-07
hsa-miR-130b-5p	50.684	147.465	-1.4782	4.5215e-07	4.1857e-06	XLOC_050007	XLOC_050007	LG15:10723580-10784932	10.7328	0.435055	3.56859	1.25631e-39	2.76682e-38
hsa-miR-130b-5p	50.684	147.465	-1.4782	4.5215e-07	4.1857e-06	Trachinotus_GLEAN_10019998	Trachinotus_GLEAN_10019998	LG20:2152382-2194930	15.3613	2.53553	0.756936	0.00020361	0.000570768
hsa-miR-130b-5p	50.684	147.465	-1.4782	4.5215e-07	4.1857e-06	XLOC_087822	XLOC_087822	LG20:16551880-16557366	27.9134	0.569832	3.68821	6.48094e-12	3.7986e-11
hsa-miR-130b-5p	50.684	147.465	-1.4782	4.5215e-07	4.1857e-06	XLOC_039668	XLOC_039668	LG14:167808-168797	22.4071	2.18265	1.50496	0.00816273	0.0163723
hsa-miR-130b-5p	50.684	147.465	-1.4782	4.5215e-07	4.1857e-06	Trachinotus_GLEAN_10001469	Trachinotus_GLEAN_10001469	LG13:7101386-7103509	5.41657	0.300887	2.2627	0.00724084	0.0147177
hsa-miR-130b-5p	50.684	147.465	-1.4782	4.5215e-07	4.1857e-06	XLOC_124984	XLOC_124984	LG6:3489800-3495066	2.34054	0.181672	1.81731	0.0136428	0.0258773
hsa-miR-130b-5p	50.684	147.465	-1.4782	4.5215e-07	4.1857e-06	XLOC_082050	XLOC_082050	LG2:26541129-26563994	8.78617	0.0983757	3.95056	1.62648e-17	1.3396e-16
hsa-miR-130b-5p	50.684	147.465	-1.4782	4.5215e-07	4.1857e-06	XLOC_135944	XLOC_135944	LG7:18526366-18607525	89.831	5.68314	2.59023	2.07455e-29	2.98827e-28
hsa-miR-130b-5p	50.684	147.465	-1.4782	4.5215e-07	4.1857e-06	XLOC_034561	XLOC_034561	LG13:10131280-10203305	16.8838	2.4434	1.02409	2.33506e-05	7.52375e-05
hsa-miR-130b-5p	50.684	147.465	-1.4782	4.5215e-07	4.1857e-06	XLOC_055883	XLOC_055883	LG16:15222409-15227513	32.1002	3.80167	1.23737	9.9854e-06	3.38004e-05
hsa-miR-130b-5p	50.684	147.465	-1.4782	4.5215e-07	4.1857e-06	XLOC_075673	XLOC_075673	LG2:1382667-1386072	0.658475	0	8.60833	3.54437e-05	0.000111651
hsa-miR-130b-5p	50.684	147.465	-1.4782	4.5215e-07	4.1857e-06	XLOC_091994	XLOC_091994	LG21:6517676-6601470	15.3834	6.28962	0.903701	0.000104337	0.000306967
hsa-miR-130b-5p	50.684	147.465	-1.4782	4.5215e-07	4.1857e-06	XLOC_140298	XLOC_140298	LG8:5144239-5148829	16.7673	0.92929	2.40845	1.56056e-07	6.46102e-07
hsa-miR-130b-5p	50.684	147.465	-1.4782	4.5215e-07	4.1857e-06	XLOC_025671	XLOC_025671	LG11:29735132-29745360	17.5719	1.8701	1.43068	0.000221207	0.00061659
hsa-miR-130b-5p	50.684	147.465	-1.4782	4.5215e-07	4.1857e-06	XLOC_002081	XLOC_002081	LG1:18839225-18847645	3.97192	0.0634497	4.09131	2.10795e-11	1.19836e-10
hsa-miR-130b-5p	50.684	147.465	-1.4782	4.5215e-07	4.1857e-06	Trachinotus_GLEAN_10004776	-	LG15:13445509-13453994	2.34674	0.0555863	2.96394	0.0019784	0.00454803
hsa-miR-130b-5p	50.684	147.465	-1.4782	4.5215e-07	4.1857e-06	XLOC_089134	XLOC_089134	LG21:2818696-2835511	12.5248	0.115197	4.90602	6.31312e-40	1.40895e-38
hsa-miR-130b-5p	50.684	147.465	-1.4782	4.5215e-07	4.1857e-06	Trachinotus_GLEAN_10008946	Trachinotus_GLEAN_10008946	LG3:19386336-19409179	0.632016	0.0569953	1.6248	0.0192852	0.0351941
hsa-miR-130b-5p	50.684	147.465	-1.4782	4.5215e-07	4.1857e-06	Trachinotus_GLEAN_10009122	-	LG3:27579466-27602494	5.01223	0.374912	1.88598	1.71074e-05	5.62982e-05
hsa-miR-130b-5p	50.684	147.465	-1.4782	4.5215e-07	4.1857e-06	Trachinotus_GLEAN_10002491	Trachinotus_GLEAN_10002491	LG12:7716101-7718429	7.80398	0.384789	2.49908	0.000347141	0.000934183
hsa-miR-130b-5p	50.684	147.465	-1.4782	4.5215e-07	4.1857e-06	XLOC_127462	XLOC_127462	LG6:25523773-25555397	5.44345	0.313957	1.99693	2.31393e-05	7.46447e-05
hsa-miR-130b-5p	50.684	147.465	-1.4782	4.5215e-07	4.1857e-06	Trachinotus_GLEAN_10016877	Trachinotus_GLEAN_10016877	LG2:7429691-7439875	1.94942	0	11.7411	5.3958e-16	4.08895e-15
hsa-miR-130b-5p	50.684	147.465	-1.4782	4.5215e-07	4.1857e-06	XLOC_068308	XLOC_068308	LG18:19469533-19510512	1.6242	0.227805	0.99512	0.0109169	0.0212225
hsa-miR-130b-5p	50.684	147.465	-1.4782	4.5215e-07	4.1857e-06	XLOC_036006	XLOC_036006	LG13:22532734-22545805	8.99644	0.403579	2.73293	6.99403e-10	3.57906e-09
hsa-miR-130b-5p	50.684	147.465	-1.4782	4.5215e-07	4.1857e-06	XLOC_116584	XLOC_116584	LG4:22958997-22965438	42.0409	6.12433	1.06732	0.00055331	0.00143211
hsa-miR-130b-5p	50.684	147.465	-1.4782	4.5215e-07	4.1857e-06	XLOC_047742	XLOC_047742	LG15:14988649-15045687	5.51012	1.29287	1.20381	0.00139252	0.003315
hsa-miR-130b-5p	50.684	147.465	-1.4782	4.5215e-07	4.1857e-06	XLOC_103051	XLOC_103051	LG23:12192125-12211211	37.796	4.4306	1.2532	1.68497e-07	6.95312e-07
hsa-miR-130b-5p	50.684	147.465	-1.4782	4.5215e-07	4.1857e-06	Trachinotus_GLEAN_10011282	Trachinotus_GLEAN_10011282	LG11:14599045-14629472	3.14477	0.350364	1.29203	0.00554068	0.0115621
hsa-miR-130b-5p	50.684	147.465	-1.4782	4.5215e-07	4.1857e-06	XLOC_110080	XLOC_110080	LG3:23784994-23804920	7.40907	0.406834	2.36413	1.80779e-09	8.95172e-09
hsa-miR-130b-5p	50.684	147.465	-1.4782	4.5215e-07	4.1857e-06	Trachinotus_GLEAN_10013534	-	LG10:10243482-10298146	0.393423	0	6.50621	0.0039375	0.00849132
hsa-miR-130b-5p	50.684	147.465	-1.4782	4.5215e-07	4.1857e-06	XLOC_063752	XLOC_063752	LG18:9978434-9984308	6.29863	0.649874	1.43176	0.00502077	0.0105807
hsa-miR-130b-5p	50.684	147.465	-1.4782	4.5215e-07	4.1857e-06	Trachinotus_GLEAN_10005125	Trachinotus_GLEAN_10005125	LG12:20254222-20263925	4.33692	0.481491	1.32521	0.00527607	0.0110668
hsa-miR-130b-5p	50.684	147.465	-1.4782	4.5215e-07	4.1857e-06	XLOC_107505	XLOC_107505	LG3:30686136-30703673	1.72431	0.153809	1.62618	0.00260409	0.00583905
hsa-miR-130b-5p	50.684	147.465	-1.4782	4.5215e-07	4.1857e-06	XLOC_094223	XLOC_094223	LG22:5532343-5538513	2.56001	0.0718993	3.05691	4.45448e-05	0.000138352
hsa-miR-130b-5p	50.684	147.465	-1.4782	4.5215e-07	4.1857e-06	XLOC_091521	XLOC_091521	LG21:2497875-2512119	69.5358	5.03065	2.28931	8.37247e-16	6.25947e-15
hsa-miR-130b-5p	50.684	147.465	-1.4782	4.5215e-07	4.1857e-06	Trachinotus_GLEAN_10008843	Trachinotus_GLEAN_10008843	LG22:16311015-16313536	7.59433	0.777076	1.43068	0.0228089	0.0407392
hsa-miR-130b-5p	50.684	147.465	-1.4782	4.5215e-07	4.1857e-06	XLOC_145909	XLOC_145909	LG9:7365178-7384350	9.28552	0.148104	3.86899	1.21283e-13	7.95726e-13
hsa-miR-130b-5p	50.684	147.465	-1.4782	4.5215e-07	4.1857e-06	XLOC_120764	XLOC_120764	LG5:27817751-27880416	13.302	2.55545	1.35253	3.47035e-06	1.24538e-05
hsa-miR-130b-5p	50.684	147.465	-1.4782	4.5215e-07	4.1857e-06	XLOC_037096	XLOC_037096	LG13:3793208-3799486	10.277	0.94708	1.46489	0.00243775	0.00550218
hsa-miR-130b-5p	50.684	147.465	-1.4782	4.5215e-07	4.1857e-06	XLOC_039295	XLOC_039295	LG13:22025690-22066210	240.216	23.9978	1.43441	2.48246e-08	1.10674e-07
hsa-miR-130b-5p	50.684	147.465	-1.4782	4.5215e-07	4.1857e-06	XLOC_021641	XLOC_021641	LG11:28740845-28746807	2.96034	0.0368187	4.44403	3.0964e-07	1.24844e-06
hsa-miR-130b-5p	50.684	147.465	-1.4782	4.5215e-07	4.1857e-06	Trachinotus_GLEAN_10017767	Trachinotus_GLEAN_10017767	LG5:15143289-15160665	40.5174	0.404487	4.81909	1.60818e-28	2.23406e-27
hsa-miR-130b-5p	50.684	147.465	-1.4782	4.5215e-07	4.1857e-06	XLOC_047026	XLOC_047026	LG15:8087329-8104438	19.7978	0.271008	4.40234	1.76156e-35	3.31183e-34
hsa-miR-130b-5p	50.684	147.465	-1.4782	4.5215e-07	4.1857e-06	XLOC_033863	XLOC_033863	LG13:6599751-6631086	2.44281	0.170514	1.90182	1.82424e-05	5.98496e-05
hsa-miR-130b-5p	50.684	147.465	-1.4782	4.5215e-07	4.1857e-06	Trachinotus_GLEAN_10010451	Trachinotus_GLEAN_10010451	LG5:3044161-3089097	4.41161	0.547008	1.16846	3.00879e-05	9.5741e-05
hsa-miR-130b-5p	50.684	147.465	-1.4782	4.5215e-07	4.1857e-06	XLOC_138862	XLOC_138862	LG8:20994052-21043657	22.4284	3.37514	1.29844	8.47115e-08	3.59334e-07
hsa-miR-130b-5p	50.684	147.465	-1.4782	4.5215e-07	4.1857e-06	XLOC_144028	XLOC_144028	LG9:6250718-6491484	6.26902	0.616314	1.75657	7.72891e-08	3.28916e-07
hsa-miR-130b-5p	50.684	147.465	-1.4782	4.5215e-07	4.1857e-06	Trachinotus_GLEAN_10006149	Trachinotus_GLEAN_10006149	LG9:7443246-7446365	8.02534	0.252404	3.12215	2.78943e-06	1.01165e-05
hsa-miR-130b-5p	50.684	147.465	-1.4782	4.5215e-07	4.1857e-06	Trachinotus_GLEAN_10014345	Trachinotus_GLEAN_10014345	LG21:18064829-18114450	18.0625	2.73582	0.865273	0.00131066	0.00314128
hsa-miR-130b-5p	50.684	147.465	-1.4782	4.5215e-07	4.1857e-06	XLOC_066402	XLOC_066402	LG18:4948876-4960977	14.8567	1.34739	1.73593	1.1819e-06	4.48048e-06
hsa-miR-130b-5p	50.684	147.465	-1.4782	4.5215e-07	4.1857e-06	XLOC_088028	XLOC_088028	LG20:18187513-18201151	1.72677	0.165276	1.53333	0.00735982	0.0149394
hsa-miR-130b-5p	50.684	147.465	-1.4782	4.5215e-07	4.1857e-06	XLOC_130079	XLOC_130079	LG6:22736812-22809661	5.03556	0.184182	2.34421	0.000378401	0.00101008
hsa-miR-130b-5p	50.684	147.465	-1.4782	4.5215e-07	4.1857e-06	Trachinotus_GLEAN_10007533	Trachinotus_GLEAN_10007533	LG5:8904489-8905518	1244.03	3.12018	6.76653	2.10442e-53	7.85878e-52
hsa-miR-130b-5p	50.684	147.465	-1.4782	4.5215e-07	4.1857e-06	Trachinotus_GLEAN_10011616	-	LG18:11921665-12006297	49.138	1.42579	3.57096	2.39601e-51	8.41457e-50
hsa-miR-130b-5p	50.684	147.465	-1.4782	4.5215e-07	4.1857e-06	Trachinotus_GLEAN_10012320	Trachinotus_GLEAN_10012320	LG12:6366331-6386051	1.6394	0.0135923	4.93766	1.32634e-07	5.52404e-07
hsa-miR-130b-5p	50.684	147.465	-1.4782	4.5215e-07	4.1857e-06	XLOC_048017	XLOC_048017	LG15:17961255-17969319	2.26913	0.172729	1.84839	0.00306542	0.00676647
hsa-miR-130b-5p	50.684	147.465	-1.4782	4.5215e-07	4.1857e-06	Trachinotus_GLEAN_10007850	Trachinotus_GLEAN_10007850	LG19:1319343-1321990	8.57669	0.427076	2.46176	6.49512e-05	0.000196692
hsa-miR-130b-5p	50.684	147.465	-1.4782	4.5215e-07	4.1857e-06	Trachinotus_GLEAN_10018612	Trachinotus_GLEAN_10018612	LG1:11099735-11101184	0.329164	0	6.42481	0.00373837	0.00809791
hsa-miR-130b-5p	50.684	147.465	-1.4782	4.5215e-07	4.1857e-06	XLOC_113567	XLOC_113567	LG4:23033308-23051434	1.8143	0.0607073	3.01929	5.89281e-07	2.30904e-06
hsa-miR-130b-5p	50.684	147.465	-1.4782	4.5215e-07	4.1857e-06	XLOC_039751	XLOC_039751	LG14:967642-970294	9.48233	0.548752	2.2825	0.00029923	0.000814583
hsa-miR-130b-5p	50.684	147.465	-1.4782	4.5215e-07	4.1857e-06	XLOC_021880	XLOC_021880	LG11:524069-529617	1.01862	0.0357937	2.85299	0.0116097	0.0224141
hsa-miR-130b-5p	50.684	147.465	-1.4782	4.5215e-07	4.1857e-06	Trachinotus_GLEAN_10017187	Trachinotus_GLEAN_10017187	LG15:3137672-3150551	22.0371	4.11699	0.575337	0.0121168	0.0232676
hsa-miR-130b-5p	50.684	147.465	-1.4782	4.5215e-07	4.1857e-06	XLOC_121318	XLOC_121318	LG5:6367343-6378355	2.64061	0.29873	1.30548	0.0229449	0.0409529
hsa-miR-130b-5p	50.684	147.465	-1.4782	4.5215e-07	4.1857e-06	Trachinotus_GLEAN_10016853	Trachinotus_GLEAN_10016853	LG13:1362410-1370088	9.22809	1.43082	0.845851	0.0231098	0.0412106
hsa-miR-130b-5p	50.684	147.465	-1.4782	4.5215e-07	4.1857e-06	XLOC_135899	XLOC_135899	LG7:17687635-17703786	58.6831	2.99175	2.47851	1.18105e-26	1.50444e-25
hsa-miR-130b-5p	50.684	147.465	-1.4782	4.5215e-07	4.1857e-06	Trachinotus_GLEAN_10013163	Trachinotus_GLEAN_10013163	LG11:24782357-24790356	0.772464	0.02638	2.84229	0.0125025	0.0239182
hsa-miR-130b-5p	50.684	147.465	-1.4782	4.5215e-07	4.1857e-06	XLOC_139308	XLOC_139308	LG8:25641874-25667800	22.2586	3.2289	1.47201	2.60649e-08	1.15912e-07
hsa-miR-130b-5p	50.684	147.465	-1.4782	4.5215e-07	4.1857e-06	Trachinotus_GLEAN_10011758	Trachinotus_GLEAN_10011758	LG11:5019479-5024492	21.1939	3.53829	0.738484	0.0176788	0.0326009
hsa-miR-130b-5p	50.684	147.465	-1.4782	4.5215e-07	4.1857e-06	Trachinotus_GLEAN_10014358	Trachinotus_GLEAN_10014358	LG21:18333076-18548726	5.20751	0.474026	1.61911	1.01489e-08	4.68804e-08
hsa-miR-130b-5p	50.684	147.465	-1.4782	4.5215e-07	4.1857e-06	Trachinotus_GLEAN_10017444	Trachinotus_GLEAN_10017444	LG13:12851795-12864714	9.55286	1.04612	1.3369	0.000400549	0.00106394
hsa-miR-130b-5p	50.684	147.465	-1.4782	4.5215e-07	4.1857e-06	XLOC_111707	XLOC_111707	LG4:5407863-5430556	4.90029	0.706669	1.37331	0.0170402	0.031551
hsa-miR-130b-5p	50.684	147.465	-1.4782	4.5215e-07	4.1857e-06	XLOC_032695	XLOC_032695	LG13:3-15731	4.80855	0.484465	1.45659	0.0153346	0.0286917
hsa-miR-130b-5p	50.684	147.465	-1.4782	4.5215e-07	4.1857e-06	Trachinotus_GLEAN_10011643	Trachinotus_GLEAN_10011643	LG20:13289754-13311379	0.614939	0	11.168	5.65819e-10	2.9171e-09
hsa-miR-130b-5p	50.684	147.465	-1.4782	4.5215e-07	4.1857e-06	XLOC_044235	XLOC_044235	LG14:12408797-12473423	17.4745	0.448945	3.58937	6.37213e-40	1.42106e-38
hsa-miR-130b-5p	50.684	147.465	-1.4782	4.5215e-07	4.1857e-06	XLOC_060353	XLOC_060353	LG17:8795173-8812770	12.7313	0.580594	2.61674	5.35394e-10	2.76547e-09
hsa-miR-130b-5p	50.684	147.465	-1.4782	4.5215e-07	4.1857e-06	XLOC_045888	XLOC_045888	LG14:23519796-23534604	32.7108	5.87485	0.978999	2.09227e-05	6.79975e-05
hsa-miR-130b-5p	50.684	147.465	-1.4782	4.5215e-07	4.1857e-06	Trachinotus_GLEAN_10016861	Trachinotus_GLEAN_10016861	LG13:1554745-1592856	11.6906	0.843911	1.95127	7.33936e-15	5.19999e-14
hsa-miR-130b-5p	50.684	147.465	-1.4782	4.5215e-07	4.1857e-06	Trachinotus_GLEAN_10002369	Trachinotus_GLEAN_10002369	LG21:10336664-10346703	7.14597	0.918962	1.11017	0.0230766	0.0411538
hsa-miR-130b-5p	50.684	147.465	-1.4782	4.5215e-07	4.1857e-06	XLOC_004119	XLOC_004119	LG1:4149139-4160002	1.34907	0.0510803	2.77582	0.00900574	0.0178948
hsa-miR-130b-5p	50.684	147.465	-1.4782	4.5215e-07	4.1857e-06	XLOC_116331	XLOC_116331	LG4:20549648-20569610	30.5838	4.12135	1.0812	0.00198187	0.00455497
hsa-miR-130b-5p	50.684	147.465	-1.4782	4.5215e-07	4.1857e-06	XLOC_044057	XLOC_044057	LG14:11079065-11281757	16.9336	0.167859	4.95532	8.33295e-14	5.50924e-13
hsa-miR-130b-5p	50.684	147.465	-1.4782	4.5215e-07	4.1857e-06	XLOC_127461	XLOC_127461	LG6:25521133-25523561	7.92041	0.115484	4.12934	1.84939e-07	7.60242e-07
hsa-miR-130b-5p	50.684	147.465	-1.4782	4.5215e-07	4.1857e-06	XLOC_094744	XLOC_094744	LG22:10312821-10328674	4.2741	0.4209	1.39895	0.0088031	0.0175292
hsa-miR-130b-5p	50.684	147.465	-1.4782	4.5215e-07	4.1857e-06	Trachinotus_GLEAN_10002281	Trachinotus_GLEAN_10002281	LG6:5831092-5832048	0.839808	0	7.15626	0.00227407	0.00516416
hsa-miR-130b-5p	50.684	147.465	-1.4782	4.5215e-07	4.1857e-06	Trachinotus_GLEAN_10014057	Trachinotus_GLEAN_10014057	LG11:1243616-1246896	8.78458	0.241348	3.32616	1.01673e-07	4.28319e-07
hsa-miR-130b-5p	50.684	147.465	-1.4782	4.5215e-07	4.1857e-06	XLOC_053022	XLOC_053022	LG16:11045490-11053532	15.1074	0	13.6046	9.91134e-39	2.10718e-37
hsa-miR-130b-5p	50.684	147.465	-1.4782	4.5215e-07	4.1857e-06	XLOC_039824	XLOC_039824	LG14:1727002-1768873	4.14622	0.523924	0.911737	0.0120784	0.0232029
hsa-miR-130b-5p	50.684	147.465	-1.4782	4.5215e-07	4.1857e-06	XLOC_106509	XLOC_106509	LG3:19835737-19888306	5.28539	0.719249	2.73484	5.47914e-08	2.36658e-07
hsa-miR-130b-5p	50.684	147.465	-1.4782	4.5215e-07	4.1857e-06	XLOC_113938	XLOC_113938	LG4:25981416-25997411	16.9142	0.816648	2.55293	2.53324e-07	1.02967e-06
hsa-miR-130b-5p	50.684	147.465	-1.4782	4.5215e-07	4.1857e-06	Trachinotus_GLEAN_10018845	Trachinotus_GLEAN_10018845	LG8:10917737-10930562	32.8771	6.12076	0.577354	0.00841421	0.0168363
hsa-miR-130b-5p	50.684	147.465	-1.4782	4.5215e-07	4.1857e-06	Trachinotus_GLEAN_10019614	Trachinotus_GLEAN_10019614	LG3:15010525-15086047	26.185	2.43605	1.34473	7.08472e-10	3.62274e-09
hsa-miR-130b-5p	50.684	147.465	-1.4782	4.5215e-07	4.1857e-06	Trachinotus_GLEAN_10000796	Trachinotus_GLEAN_10000796	LG20:294-38505	4.83282	0.155	3.07322	2.33406e-09	1.14352e-08
bfl-let-7b	6566.44	17786.9	-1.4177	3.3465e-15	1.1217e-13	XLOC_073096	XLOC_073096	LG19:5539915-5544624	0.929007	0.0232207	3.33529	0.00394317	0.00849989
bfl-let-7b	6566.44	17786.9	-1.4177	3.3465e-15	1.1217e-13	XLOC_040407	XLOC_040407	LG14:6636976-6643245	19.2618	2.13053	1.12121	0.00564587	0.0117514
bfl-let-7b	6566.44	17786.9	-1.4177	3.3465e-15	1.1217e-13	XLOC_047026	XLOC_047026	LG15:8087329-8104438	19.7978	0.271008	4.40234	1.76156e-35	3.31183e-34
bfl-let-7b	6566.44	17786.9	-1.4177	3.3465e-15	1.1217e-13	XLOC_124984	XLOC_124984	LG6:3489800-3495066	2.34054	0.181672	1.81731	0.0136428	0.0258773
bfl-let-7b	6566.44	17786.9	-1.4177	3.3465e-15	1.1217e-13	XLOC_066329	XLOC_066329	LG18:4684938-4692096	8.06237	0.546477	2.13539	5.38369e-05	0.00016503
bfl-let-7b	6566.44	17786.9	-1.4177	3.3465e-15	1.1217e-13	XLOC_096092	XLOC_096092	LG22:22416721-22445017	5.0902	0.188785	3.22978	4.00712e-14	2.70701e-13
bfl-let-7b	6566.44	17786.9	-1.4177	3.3465e-15	1.1217e-13	XLOC_048017	XLOC_048017	LG15:17961255-17969319	2.26913	0.172729	1.84839	0.00306542	0.00676647
bfl-let-7b	6566.44	17786.9	-1.4177	3.3465e-15	1.1217e-13	XLOC_131457	XLOC_131457	LG7:5889158-5906672	36.0214	6.00904	0.74314	0.000789426	0.00198128
bfl-let-7b	6566.44	17786.9	-1.4177	3.3465e-15	1.1217e-13	XLOC_035471	XLOC_035471	LG13:18189190-18210873	4.69809	0.667514	1.27164	0.00601657	0.012448
bfl-let-7b	6566.44	17786.9	-1.4177	3.3465e-15	1.1217e-13	XLOC_035512	XLOC_035512	LG13:18383933-18387267	2.68575	0.0121073	5.32231	1.03937e-06	3.97019e-06
bfl-let-7b	6566.44	17786.9	-1.4177	3.3465e-15	1.1217e-13	XLOC_136090	XLOC_136090	LG7:20489483-20544347	52.4397	10.7916	0.672722	0.0126512	0.0241827
bfl-let-7b	6566.44	17786.9	-1.4177	3.3465e-15	1.1217e-13	XLOC_001442	XLOC_001442	LG1:11514509-11518747	6.37309	0.0807233	4.43902	2.51927e-11	1.42572e-10
oan-miR-1386	2.66665	57.3903	-3.9379	7.5364e-17	2.8175e-15	Trachinotus_GLEAN_10010316	Trachinotus_GLEAN_10010316	LG4:5750360-5756032	20.4399	2.76316	1.04924	0.000922168	0.0022826
oan-miR-1386	2.66665	57.3903	-3.9379	7.5364e-17	2.8175e-15	XLOC_037096	XLOC_037096	LG13:3793208-3799486	10.277	0.94708	1.46489	0.00243775	0.00550218
oan-miR-1386	2.66665	57.3903	-3.9379	7.5364e-17	2.8175e-15	Trachinotus_GLEAN_10019204	Trachinotus_GLEAN_10019204	LG1:27723680-27727413	10.297	1.1968	1.24497	0.0128668	0.0245556
oan-miR-1386	2.66665	57.3903	-3.9379	7.5364e-17	2.8175e-15	XLOC_029372	XLOC_029372	LG12:376695-378336	2.72213	0.109587	2.66256	0.00390384	0.00842661
oan-miR-1386	2.66665	57.3903	-3.9379	7.5364e-17	2.8175e-15	Trachinotus_GLEAN_10006993	Trachinotus_GLEAN_10006993	LG23:3700681-3711423	4.18721	0.040606	4.78046	3.36152e-07	1.34882e-06
oan-miR-1386	2.66665	57.3903	-3.9379	7.5364e-17	2.8175e-15	Trachinotus_GLEAN_10007977	-	LG11:7447412-7454315	75.9525	5.63015	2.0348	4.94222e-14	3.32007e-13
oan-miR-1386	2.66665	57.3903	-3.9379	7.5364e-17	2.8175e-15	Trachinotus_GLEAN_10008483	-	LG2:8626281-8644471	2.0857	0.134105	2.1444	0.000146714	0.000420529
oan-miR-1386	2.66665	57.3903	-3.9379	7.5364e-17	2.8175e-15	Trachinotus_GLEAN_10002333	Trachinotus_GLEAN_10002333	LG11:24103024-24122453	11.6488	1.63156	0.940472	0.0195941	0.0356732
oan-miR-1386	2.66665	57.3903	-3.9379	7.5364e-17	2.8175e-15	Trachinotus_GLEAN_10009818	Trachinotus_GLEAN_10009818	LG13:24660107-24670847	14.3308	1.56365	1.35846	3.8965e-06	1.39101e-05
oan-miR-1386	2.66665	57.3903	-3.9379	7.5364e-17	2.8175e-15	Trachinotus_GLEAN_10008919	Trachinotus_GLEAN_10008919	LG22:2238084-2263223	29.3435	5.19585	0.649156	0.0031998	0.00703778
oan-miR-1386	2.66665	57.3903	-3.9379	7.5364e-17	2.8175e-15	Trachinotus_GLEAN_10018936	-	LG8:13271606-13293448	59.3043	10.7428	0.71129	0.000840201	0.00209663
oan-miR-1386	2.66665	57.3903	-3.9379	7.5364e-17	2.8175e-15	Trachinotus_GLEAN_10002185	-	LG3:30215526-30226250	43.7518	2.38226	2.34243	8.92852e-21	8.62774e-20
oan-miR-1386	2.66665	57.3903	-3.9379	7.5364e-17	2.8175e-15	XLOC_036772	XLOC_036772	LG13:2021276-2042918	2.09544	0.270835	1.67997	0.00105191	0.00257177
oan-miR-1386	2.66665	57.3903	-3.9379	7.5364e-17	2.8175e-15	Trachinotus_GLEAN_10010724	Trachinotus_GLEAN_10010724	LG8:19009582-19017476	21.2889	2.16967	1.45686	4.3766e-07	1.73712e-06
oan-miR-1386	2.66665	57.3903	-3.9379	7.5364e-17	2.8175e-15	Trachinotus_GLEAN_10002594	Trachinotus_GLEAN_10002594	LG17:9371199-9380329	19.3367	3.0508	0.824363	0.00189128	0.00436814
oan-miR-1386	2.66665	57.3903	-3.9379	7.5364e-17	2.8175e-15	Trachinotus_GLEAN_10017567	Trachinotus_GLEAN_10017567	LG10:19547119-19560380	5.02796	0.42673	1.7047	0.000112779	0.000329706
oan-miR-1386	2.66665	57.3903	-3.9379	7.5364e-17	2.8175e-15	Trachinotus_GLEAN_10016662	Trachinotus_GLEAN_10016662	LG15:22466509-22470898	1.14008	0.0655737	2.21908	0.0178617	0.0328838
oan-miR-1386	2.66665	57.3903	-3.9379	7.5364e-17	2.8175e-15	Trachinotus_GLEAN_10011535	Trachinotus_GLEAN_10011535	LG4:25393079-25400129	1.59753	0.095443	2.19983	0.00362919	0.00788435
oan-miR-1386	2.66665	57.3903	-3.9379	7.5364e-17	2.8175e-15	Trachinotus_GLEAN_10002028	Trachinotus_GLEAN_10002028	LG14:15540676-15541985	11.9468	1.01834	1.70407	0.00856163	0.0171016
oan-miR-1386	2.66665	57.3903	-3.9379	7.5364e-17	2.8175e-15	Trachinotus_GLEAN_10019908	Trachinotus_GLEAN_10019908	LG20:448791-457121	1.44605	0	11.0228	8.97307e-13	5.56757e-12
oan-miR-1386	2.66665	57.3903	-3.9379	7.5364e-17	2.8175e-15	Trachinotus_GLEAN_10010109	Trachinotus_GLEAN_10010109	LG8:20231704-20260336	16.0254	0.988699	2.17586	9.34111e-22	9.44225e-21
oan-miR-1386	2.66665	57.3903	-3.9379	7.5364e-17	2.8175e-15	Trachinotus_GLEAN_10003110	-	LG21:17401432-17548974	12.9755	2.48607	1.73214	1.21404e-10	6.56646e-10
oan-miR-1386	2.66665	57.3903	-3.9379	7.5364e-17	2.8175e-15	XLOC_048835	XLOC_048835	LG15:1418943-1429550	1.47596	0.0477437	3.06718	4.91347e-05	0.000151605
oan-miR-1386	2.66665	57.3903	-3.9379	7.5364e-17	2.8175e-15	Trachinotus_GLEAN_10017547	-	LG10:18893481-19182048	5.18643	0.447063	2.62544	5.13426e-06	1.80501e-05
oan-miR-1386	2.66665	57.3903	-3.9379	7.5364e-17	2.8175e-15	Trachinotus_GLEAN_10011689	Trachinotus_GLEAN_10011689	LG12:24429849-24431765	0.294354	0.004515	3.92685	0.0236482	0.0420782
oan-miR-1386	2.66665	57.3903	-3.9379	7.5364e-17	2.8175e-15	XLOC_109714	XLOC_109714	LG3:20341518-20345021	143.124	1.30739	5.13805	1.51954e-38	3.19443e-37
oan-miR-1386	2.66665	57.3903	-3.9379	7.5364e-17	2.8175e-15	Trachinotus_GLEAN_10009810	-	LG14:21361753-21420835	19.6875	0.995807	2.16488	1.12657e-14	7.88645e-14
oan-miR-1386	2.66665	57.3903	-3.9379	7.5364e-17	2.8175e-15	Trachinotus_GLEAN_10012537	Trachinotus_GLEAN_10012537	LG11:5576126-5577983	5.84325	0.032164	5.72395	2.80139e-06	1.01575e-05
oan-miR-1386	2.66665	57.3903	-3.9379	7.5364e-17	2.8175e-15	Trachinotus_GLEAN_10016766	Trachinotus_GLEAN_10016766	LG19:1678043-1680878	33.5426	0.0262603	8.22748	1.51838e-34	2.7349e-33
oan-miR-1386	2.66665	57.3903	-3.9379	7.5364e-17	2.8175e-15	Trachinotus_GLEAN_10018334	Trachinotus_GLEAN_10018334	LG10:2429841-2437165	22.1621	2.68567	1.1945	5.45564e-05	0.00016708
oan-miR-1386	2.66665	57.3903	-3.9379	7.5364e-17	2.8175e-15	Trachinotus_GLEAN_10011627	-	LG20:13083135-13111171	4.68841	0.408805	1.65972	1.14984e-05	3.85916e-05
oan-miR-1386	2.66665	57.3903	-3.9379	7.5364e-17	2.8175e-15	Trachinotus_GLEAN_10015626	-	LG6:6428622-6429333	18.4108	1.38983	1.82476	0.0191973	0.0350592
oan-miR-1386	2.66665	57.3903	-3.9379	7.5364e-17	2.8175e-15	Trachinotus_GLEAN_10012437	Trachinotus_GLEAN_10012437	LG8:27537150-27538881	513.466	8.9389	4.01431	7.09704e-35	1.29539e-33
oan-miR-1386	2.66665	57.3903	-3.9379	7.5364e-17	2.8175e-15	Trachinotus_GLEAN_10018032	Trachinotus_GLEAN_10018032	LG4:10619607-10650869	27.3111	3.92314	1.0011	1.04125e-05	3.51551e-05
oan-miR-1386	2.66665	57.3903	-3.9379	7.5364e-17	2.8175e-15	Trachinotus_GLEAN_10007282	Trachinotus_GLEAN_10007282	LG5:11481194-11492199	31.585	1.19785	2.88526	1.15304e-26	1.47063e-25
oan-miR-1386	2.66665	57.3903	-3.9379	7.5364e-17	2.8175e-15	Trachinotus_GLEAN_10004130	Trachinotus_GLEAN_10004130	LG11:22138550-22207646	6.1092	0.714542	1.38066	1.44196e-05	4.78569e-05
oan-miR-1386	2.66665	57.3903	-3.9379	7.5364e-17	2.8175e-15	Trachinotus_GLEAN_10014962	Trachinotus_GLEAN_10014962	LG20:12565315-12603127	12.502	1.42381	1.28662	1.34878e-08	6.16966e-08
oan-miR-1386	2.66665	57.3903	-3.9379	7.5364e-17	2.8175e-15	Trachinotus_GLEAN_10001707	Trachinotus_GLEAN_10001707	LG14:3877287-3883208	109.926	0.617624	5.61885	1.99916e-43	5.24421e-42
oan-miR-1386	2.66665	57.3903	-3.9379	7.5364e-17	2.8175e-15	XLOC_051072	XLOC_051072	LG15:20910857-20993588	5.17958	0.835247	0.75601	0.00490897	0.0103684
oan-miR-1386	2.66665	57.3903	-3.9379	7.5364e-17	2.8175e-15	Trachinotus_GLEAN_10009245	Trachinotus_GLEAN_10009245	LG15:8971299-8980126	13.7248	1.51157	1.34559	7.25837e-05	0.000218245
oan-miR-1386	2.66665	57.3903	-3.9379	7.5364e-17	2.8175e-15	Trachinotus_GLEAN_10010291	Trachinotus_GLEAN_10010291	LG15:7829672-7879174	4.63947	0.329957	1.96993	1.02926e-12	6.36528e-12
oan-miR-1386	2.66665	57.3903	-3.9379	7.5364e-17	2.8175e-15	Trachinotus_GLEAN_10007233	Trachinotus_GLEAN_10007233	LG19:22192629-22206437	20.696	0.292572	4.3171	2.99353e-22	3.09994e-21
oan-miR-1386	2.66665	57.3903	-3.9379	7.5364e-17	2.8175e-15	Trachinotus_GLEAN_10002906	Trachinotus_GLEAN_10002906	LG18:743065-766228	1.22313	0.123732	1.73483	0.0235469	0.0419229
oan-miR-1386	2.66665	57.3903	-3.9379	7.5364e-17	2.8175e-15	Trachinotus_GLEAN_10012240	Trachinotus_GLEAN_10012240	LG11:11445296-11499857	1.49518	0.0581293	3.06134	2.73e-08	1.21135e-07
oan-miR-1386	2.66665	57.3903	-3.9379	7.5364e-17	2.8175e-15	Trachinotus_GLEAN_10009893	Trachinotus_GLEAN_10009893	LG21:7539967-7543329	33.2325	3.24297	1.51133	3.03734e-06	1.09785e-05
oan-miR-1386	2.66665	57.3903	-3.9379	7.5364e-17	2.8175e-15	Trachinotus_GLEAN_10008203	-	LG6:2163823-2232402	9.07723	7.98351	0.768718	0.00240852	0.0054411
oan-miR-1386	2.66665	57.3903	-3.9379	7.5364e-17	2.8175e-15	Trachinotus_GLEAN_10002689	-	LG17:15960212-15980604	2.10107	0.157236	1.89408	0.00154384	0.00364265
oan-miR-1386	2.66665	57.3903	-3.9379	7.5364e-17	2.8175e-15	Trachinotus_GLEAN_10013008	Trachinotus_GLEAN_10013008	LG9:551919-554192	1.5714	0.0850333	2.2798	0.0257546	0.0453565
oan-miR-1386	2.66665	57.3903	-3.9379	7.5364e-17	2.8175e-15	Trachinotus_GLEAN_10008957	-	LG21:5005222-5057679	8.26563	3.29557	0.646631	0.013512	0.0256632
oan-miR-1386	2.66665	57.3903	-3.9379	7.5364e-17	2.8175e-15	Trachinotus_GLEAN_10015170	Trachinotus_GLEAN_10015170	LG1:1364846-1370738	24.7877	0.220571	4.91796	6.94851e-26	8.52249e-25
oan-miR-1386	2.66665	57.3903	-3.9379	7.5364e-17	2.8175e-15	Trachinotus_GLEAN_10016084	-	LG17:15409580-15436109	2.55274	0.0309557	4.11503	5.65258e-05	0.000172638
oan-miR-1386	2.66665	57.3903	-3.9379	7.5364e-17	2.8175e-15	Trachinotus_GLEAN_10002281	Trachinotus_GLEAN_10002281	LG6:5831092-5832048	0.839808	0	7.15626	0.00227407	0.00516416
oan-miR-1386	2.66665	57.3903	-3.9379	7.5364e-17	2.8175e-15	Trachinotus_GLEAN_10000778	Trachinotus_GLEAN_10000778	LG1:4391467-4398223	13.9982	1.10261	1.84611	0.000230107	0.000639736
oan-miR-1386	2.66665	57.3903	-3.9379	7.5364e-17	2.8175e-15	Trachinotus_GLEAN_10000794	Trachinotus_GLEAN_10000794	LG1:8554585-8623831	9.98715	0.117313	4.67606	2.10027e-59	9.72855e-58
oan-miR-1386	2.66665	57.3903	-3.9379	7.5364e-17	2.8175e-15	Trachinotus_GLEAN_10001754	Trachinotus_GLEAN_10001754	LG15:8161398-8179572	1.37884	0.049059	2.92297	3.26705e-05	0.000103427
oan-miR-1386	2.66665	57.3903	-3.9379	7.5364e-17	2.8175e-15	Trachinotus_GLEAN_10012653	Trachinotus_GLEAN_10012653	LG3:8273513-8336291	11.3385	2.30808	0.507604	0.0277797	0.0484151
oan-miR-1386	2.66665	57.3903	-3.9379	7.5364e-17	2.8175e-15	Trachinotus_GLEAN_10013337	Trachinotus_GLEAN_10013337	LG14:14804707-14820555	49.7449	8.31513	0.732833	0.000603009	0.00155043
oan-miR-1386	2.66665	57.3903	-3.9379	7.5364e-17	2.8175e-15	Trachinotus_GLEAN_10018316	-	LG10:2019342-2049879	23.8002	2.96845	1.37802	1.76676e-09	8.76298e-09
oan-miR-1386	2.66665	57.3903	-3.9379	7.5364e-17	2.8175e-15	Trachinotus_GLEAN_10014669	-	LG18:25570192-25678393	8.86872	0.548311	1.97925	1.57784e-11	9.03828e-11
oan-miR-1386	2.66665	57.3903	-3.9379	7.5364e-17	2.8175e-15	XLOC_145467	XLOC_145467	LG9:4192157-4200367	22.1643	2.61673	1.44977	2.14302e-07	8.76035e-07
oan-miR-1386	2.66665	57.3903	-3.9379	7.5364e-17	2.8175e-15	Trachinotus_GLEAN_10006722	Trachinotus_GLEAN_10006722	LG9:9060638-9063319	8.17171	0.671581	1.7552	0.00224684	0.00510734
oan-miR-1386	2.66665	57.3903	-3.9379	7.5364e-17	2.8175e-15	Trachinotus_GLEAN_10008245	Trachinotus_GLEAN_10008245	LG3:21417712-21443061	8.24057	0.528724	2.11192	4.89016e-11	2.72187e-10
oan-miR-1386	2.66665	57.3903	-3.9379	7.5364e-17	2.8175e-15	Trachinotus_GLEAN_10002207	Trachinotus_GLEAN_10002207	LG9:8049216-8081474	2.63686	0.186492	1.98748	2.49623e-06	9.11144e-06
oan-miR-1386	2.66665	57.3903	-3.9379	7.5364e-17	2.8175e-15	Trachinotus_GLEAN_10017396	Trachinotus_GLEAN_10017396	LG13:11725243-11841736	4.6777	0.267009	2.48189	8.57212e-17	6.78502e-16
oan-miR-1386	2.66665	57.3903	-3.9379	7.5364e-17	2.8175e-15	Trachinotus_GLEAN_10005076	Trachinotus_GLEAN_10005076	LG23:7360705-7384435	1.71066	0.04774	3.2754	7.57782e-08	3.22715e-07
oan-miR-1386	2.66665	57.3903	-3.9379	7.5364e-17	2.8175e-15	XLOC_076243	XLOC_076243	LG2:6576185-6613010	11.1005	0.806873	1.65837	2.45547e-05	7.89226e-05
oan-miR-1386	2.66665	57.3903	-3.9379	7.5364e-17	2.8175e-15	XLOC_080534	XLOC_080534	LG2:11009936-11022377	2.07211	0.09069	2.64152	1.38105e-05	4.5926e-05
oan-miR-1386	2.66665	57.3903	-3.9379	7.5364e-17	2.8175e-15	Trachinotus_GLEAN_10019912	Trachinotus_GLEAN_10019912	LG20:496507-503460	1.17509	0	9.73537	6.53492e-08	2.80007e-07
oan-miR-1386	2.66665	57.3903	-3.9379	7.5364e-17	2.8175e-15	Trachinotus_GLEAN_10017220	Trachinotus_GLEAN_10017220	LG21:16468678-16534439	16.7378	1.75856	1.57642	2.66362e-06	9.69768e-06
oan-miR-1386	2.66665	57.3903	-3.9379	7.5364e-17	2.8175e-15	Trachinotus_GLEAN_10016976	Trachinotus_GLEAN_10016976	LG22:24957337-24961756	85.5922	7.15483	1.73905	3.58598e-14	2.43015e-13
oan-miR-1386	2.66665	57.3903	-3.9379	7.5364e-17	2.8175e-15	Trachinotus_GLEAN_10015172	Trachinotus_GLEAN_10015172	LG1:1256885-1330971	18.7503	2.61503	1.05028	3.06427e-06	1.10706e-05
oan-miR-1386	2.66665	57.3903	-3.9379	7.5364e-17	2.8175e-15	Trachinotus_GLEAN_10012330	Trachinotus_GLEAN_10012330	LG23:4890124-4934978	0.21681	0.004848	3.55146	0.00813847	0.0163269
oan-miR-1386	2.66665	57.3903	-3.9379	7.5364e-17	2.8175e-15	Trachinotus_GLEAN_10017227	Trachinotus_GLEAN_10017227	LG21:16663724-16682930	6.61855	0.988922	0.89649	0.00264744	0.00592918
oan-miR-1386	2.66665	57.3903	-3.9379	7.5364e-17	2.8175e-15	Trachinotus_GLEAN_10018432	Trachinotus_GLEAN_10018432	LG5:2180831-2190044	31.3673	1.98551	2.13569	1.88833e-16	1.46382e-15
oan-miR-1386	2.66665	57.3903	-3.9379	7.5364e-17	2.8175e-15	Trachinotus_GLEAN_10016863	Trachinotus_GLEAN_10016863	LG13:1832881-1917449	1.63785	0.160221	1.69082	7.55349e-05	0.000226507
oan-miR-1386	2.66665	57.3903	-3.9379	7.5364e-17	2.8175e-15	Trachinotus_GLEAN_10010933	-	LG11:16830480-16841329	6.17457	0.766459	1.18442	0.0057821	0.0120068
oan-miR-1386	2.66665	57.3903	-3.9379	7.5364e-17	2.8175e-15	Trachinotus_GLEAN_10014265	Trachinotus_GLEAN_10014265	LG13:19737471-19809381	28.9616	4.63828	1.27105	1.61158e-07	6.66215e-07
oan-miR-1386	2.66665	57.3903	-3.9379	7.5364e-17	2.8175e-15	Trachinotus_GLEAN_10011377	Trachinotus_GLEAN_10011377	LG1:17328899-17340576	10.0448	1.71946	0.701923	0.0238652	0.0424158
oan-miR-1386	2.66665	57.3903	-3.9379	7.5364e-17	2.8175e-15	XLOC_084959	XLOC_084959	LG20:16019223-16048244	2.20225	0.106311	2.4459	7.29785e-07	2.8352e-06
oan-miR-1386	2.66665	57.3903	-3.9379	7.5364e-17	2.8175e-15	Trachinotus_GLEAN_10008572	-	LG13:14638541-14675000	1.53378	0.069548	2.63818	0.0118008	0.0227306
oan-miR-1386	2.66665	57.3903	-3.9379	7.5364e-17	2.8175e-15	XLOC_058625	XLOC_058625	LG17:21243477-21251480	3.4077	0.255493	1.90761	0.00113849	0.0027648
oan-miR-1386	2.66665	57.3903	-3.9379	7.5364e-17	2.8175e-15	Trachinotus_GLEAN_10010121	Trachinotus_GLEAN_10010121	LG8:20586149-20609522	15.3365	2.7163	0.65126	0.00459148	0.0097547
oan-miR-1386	2.66665	57.3903	-3.9379	7.5364e-17	2.8175e-15	XLOC_133047	XLOC_133047	LG7:17910294-18406817	43.1335	3.22065	1.9185	1.22512e-19	1.12216e-18
oan-miR-1386	2.66665	57.3903	-3.9379	7.5364e-17	2.8175e-15	Trachinotus_GLEAN_10018261	-	LG10:964283-1008341	25.3304	1.28007	2.64325	2.94288e-26	3.67854e-25
oan-miR-1386	2.66665	57.3903	-3.9379	7.5364e-17	2.8175e-15	Trachinotus_GLEAN_10002791	Trachinotus_GLEAN_10002791	LG12:4598047-4621731	5.99307	0.843812	0.99401	0.00813806	0.0163269
oan-miR-1386	2.66665	57.3903	-3.9379	7.5364e-17	2.8175e-15	Trachinotus_GLEAN_10011178	Trachinotus_GLEAN_10011178	LG18:22452348-22467810	26.8257	2.17755	1.79173	1.03492e-10	5.62292e-10
oan-miR-1386	2.66665	57.3903	-3.9379	7.5364e-17	2.8175e-15	XLOC_047026	XLOC_047026	LG15:8087329-8104438	19.7978	0.271008	4.40234	1.76156e-35	3.31183e-34
oan-miR-1386	2.66665	57.3903	-3.9379	7.5364e-17	2.8175e-15	XLOC_038373	XLOC_038373	LG13:13836166-13839507	3.93807	0.19639	2.43384	0.00136235	0.00325245
oan-miR-1386	2.66665	57.3903	-3.9379	7.5364e-17	2.8175e-15	Trachinotus_GLEAN_10017767	Trachinotus_GLEAN_10017767	LG5:15143289-15160665	40.5174	0.404487	4.81909	1.60818e-28	2.23406e-27
oan-miR-1386	2.66665	57.3903	-3.9379	7.5364e-17	2.8175e-15	Trachinotus_GLEAN_10003647	Trachinotus_GLEAN_10003647	LG10:3227719-3278407	2.2134	0.277523	1.1689	0.0029335	0.00650442
oan-miR-1386	2.66665	57.3903	-3.9379	7.5364e-17	2.8175e-15	Trachinotus_GLEAN_10005883	Trachinotus_GLEAN_10005883	LG19:18258978-18279301	54.8499	6.98431	1.12185	1.06682e-06	4.07039e-06
oan-miR-1386	2.66665	57.3903	-3.9379	7.5364e-17	2.8175e-15	XLOC_025926	XLOC_025926	LG12:1258377-1269746	9.82205	1.69078	1.42444	0.00488363	0.0103239
oan-miR-1386	2.66665	57.3903	-3.9379	7.5364e-17	2.8175e-15	Trachinotus_GLEAN_10013036	Trachinotus_GLEAN_10013036	LG3:9429375-9437739	31.8366	4.0704	1.12393	3.78377e-06	1.35301e-05
oan-miR-1386	2.66665	57.3903	-3.9379	7.5364e-17	2.8175e-15	Trachinotus_GLEAN_10003845	Trachinotus_GLEAN_10003845	LG1:23498538-23554508	4.11363	0.217526	2.38253	1.25592e-13	8.22916e-13
oan-miR-1386	2.66665	57.3903	-3.9379	7.5364e-17	2.8175e-15	Trachinotus_GLEAN_10002787	Trachinotus_GLEAN_10002787	LG12:4469711-4565096	2.46343	0.162137	2.29564	8.21287e-06	2.81202e-05
oan-miR-1386	2.66665	57.3903	-3.9379	7.5364e-17	2.8175e-15	XLOC_094223	XLOC_094223	LG22:5532343-5538513	2.56001	0.0718993	3.05691	4.45448e-05	0.000138352
oan-miR-1386	2.66665	57.3903	-3.9379	7.5364e-17	2.8175e-15	Trachinotus_GLEAN_10008495	Trachinotus_GLEAN_10008495	LG18:17308576-17327963	7.30158	0.748711	1.43528	2.56837e-06	9.36111e-06
oan-miR-1386	2.66665	57.3903	-3.9379	7.5364e-17	2.8175e-15	Trachinotus_GLEAN_10005197	Trachinotus_GLEAN_10005197	LG2:22232352-22324383	1.9787	0.227729	1.28247	8.58049e-06	2.92955e-05
oan-miR-1386	2.66665	57.3903	-3.9379	7.5364e-17	2.8175e-15	Trachinotus_GLEAN_10019826	Trachinotus_GLEAN_10019826	LG1:21782548-21802746	1.71608	0.115869	2.03819	0.00160735	0.00377926
oan-miR-1386	2.66665	57.3903	-3.9379	7.5364e-17	2.8175e-15	Trachinotus_GLEAN_10009286	Trachinotus_GLEAN_10009286	LG5:24808787-24826442	1.54621	0.0207437	4.38282	0.00101206	0.00248344
oan-miR-1386	2.66665	57.3903	-3.9379	7.5364e-17	2.8175e-15	Trachinotus_GLEAN_10016730	Trachinotus_GLEAN_10016730	LG3:22799514-22815776	3.93083	0.218251	2.33717	2.89525e-05	9.23373e-05
oan-miR-1386	2.66665	57.3903	-3.9379	7.5364e-17	2.8175e-15	Trachinotus_GLEAN_10014402	Trachinotus_GLEAN_10014402	LG14:3329410-3352047	12.1843	1.25882	1.40601	1.50316e-05	4.97885e-05
oan-miR-1386	2.66665	57.3903	-3.9379	7.5364e-17	2.8175e-15	Trachinotus_GLEAN_10013875	Trachinotus_GLEAN_10013875	LG19:10902954-10906869	0.413199	0	8.13712	0.000166835	0.000473508
oan-miR-1386	2.66665	57.3903	-3.9379	7.5364e-17	2.8175e-15	XLOC_086499	XLOC_086499	LG20:6272338-6279444	28.4407	2.28119	2.01368	6.97134e-05	0.000210182
oan-miR-1386	2.66665	57.3903	-3.9379	7.5364e-17	2.8175e-15	Trachinotus_GLEAN_10002017	Trachinotus_GLEAN_10002017	LG17:112872-164758	5.81433	0.569652	1.51049	3.72202e-10	1.94634e-09
oan-miR-1386	2.66665	57.3903	-3.9379	7.5364e-17	2.8175e-15	Trachinotus_GLEAN_10003797	Trachinotus_GLEAN_10003797	LG24:917808-929726	2.97349	0.373873	1.1443	0.0211225	0.038096
oan-miR-1386	2.66665	57.3903	-3.9379	7.5364e-17	2.8175e-15	Trachinotus_GLEAN_10003562	Trachinotus_GLEAN_10003562	LG7:17896588-17901057	22.7873	0.920845	2.77123	3.66606e-11	2.05576e-10
oan-miR-1386	2.66665	57.3903	-3.9379	7.5364e-17	2.8175e-15	XLOC_066159	XLOC_066159	LG18:2220710-2224901	1.38909	0.044046	2.96884	0.00182785	0.0042389
oan-miR-1386	2.66665	57.3903	-3.9379	7.5364e-17	2.8175e-15	Trachinotus_GLEAN_10010427	-	LG5:2620113-2630200	6.08334	0.342562	2.28795	0.000305467	0.000830359
oan-miR-1386	2.66665	57.3903	-3.9379	7.5364e-17	2.8175e-15	Trachinotus_GLEAN_10010707	Trachinotus_GLEAN_10010707	LG8:19298095-19330462	13.4056	1.17027	1.66174	2.03488e-09	1.00152e-08
oan-miR-1386	2.66665	57.3903	-3.9379	7.5364e-17	2.8175e-15	Trachinotus_GLEAN_10016143	Trachinotus_GLEAN_10016143	LG7:3141909-3281672	37.7907	5.19635	0.983897	4.29931e-05	0.000133822
oan-miR-1386	2.66665	57.3903	-3.9379	7.5364e-17	2.8175e-15	Trachinotus_GLEAN_10003423	Trachinotus_GLEAN_10003423	LG16:12134344-12153755	26.1955	2.81895	1.36742	2.68671e-09	1.30883e-08
oan-miR-1386	2.66665	57.3903	-3.9379	7.5364e-17	2.8175e-15	Trachinotus_GLEAN_10006695	Trachinotus_GLEAN_10006695	LG1:11922223-11929904	0.062589	0	6.42649	0.0176319	0.0325264
oan-miR-1386	2.66665	57.3903	-3.9379	7.5364e-17	2.8175e-15	Trachinotus_GLEAN_10012897	Trachinotus_GLEAN_10012897	LG16:2802793-2824973	3.22295	0.387555	1.2817	0.0122651	0.0235254
oan-miR-1386	2.66665	57.3903	-3.9379	7.5364e-17	2.8175e-15	Trachinotus_GLEAN_10016105	Trachinotus_GLEAN_10016105	LG12:25064842-25218326	12.5494	0.71948	2.507	2.82479e-16	2.16796e-15
oan-miR-1386	2.66665	57.3903	-3.9379	7.5364e-17	2.8175e-15	Trachinotus_GLEAN_10010548	Trachinotus_GLEAN_10010548	LG11:9856856-9968459	6.979	1.1569	0.74671	0.000430348	0.00113803
oan-miR-1386	2.66665	57.3903	-3.9379	7.5364e-17	2.8175e-15	XLOC_133064	XLOC_133064	LG7:18115938-18124600	22.9934	2.23883	1.48298	0.00160292	0.00377079
oan-miR-1386	2.66665	57.3903	-3.9379	7.5364e-17	2.8175e-15	Trachinotus_GLEAN_10001535	Trachinotus_GLEAN_10001535	LG1:28892871-28906433	41.5557	5.1638	1.19071	3.53889e-05	0.000111504
oan-miR-1386	2.66665	57.3903	-3.9379	7.5364e-17	2.8175e-15	Trachinotus_GLEAN_10007276	Trachinotus_GLEAN_10007276	LG5:11567094-11579629	1.55219	0.05466	2.93187	0.00438865	0.00936749
oan-miR-1386	2.66665	57.3903	-3.9379	7.5364e-17	2.8175e-15	Trachinotus_GLEAN_10006842	Trachinotus_GLEAN_10006842	LG13:4691550-4802465	9.77549	1.11954	1.26905	0.00109545	0.00267018
oan-miR-1386	2.66665	57.3903	-3.9379	7.5364e-17	2.8175e-15	Trachinotus_GLEAN_10004567	Trachinotus_GLEAN_10004567	LG16:8957667-8976775	8.96073	1.11138	1.18062	0.00036628	0.000980421
oan-miR-1386	2.66665	57.3903	-3.9379	7.5364e-17	2.8175e-15	Trachinotus_GLEAN_10002524	Trachinotus_GLEAN_10002524	LG6:22193905-22201661	19.1563	0.699724	2.92662	4.16077e-17	3.35158e-16
oan-miR-1386	2.66665	57.3903	-3.9379	7.5364e-17	2.8175e-15	Trachinotus_GLEAN_10010714	Trachinotus_GLEAN_10010714	LG8:19165681-19185891	37.0456	6.87849	0.581316	0.00561675	0.0116998
oan-miR-1386	2.66665	57.3903	-3.9379	7.5364e-17	2.8175e-15	Trachinotus_GLEAN_10018291	Trachinotus_GLEAN_10018291	LG10:1352195-1373199	18.9058	3.56967	0.563528	0.0091014	0.0180682
oan-miR-1386	2.66665	57.3903	-3.9379	7.5364e-17	2.8175e-15	Trachinotus_GLEAN_10014439	Trachinotus_GLEAN_10014439	LG13:9438819-9445424	7.29216	0.283121	2.83447	1.58046e-06	5.88747e-06
oan-miR-1386	2.66665	57.3903	-3.9379	7.5364e-17	2.8175e-15	Trachinotus_GLEAN_10006974	Trachinotus_GLEAN_10006974	LG4:21315243-21320712	11.0288	0.742921	2.03344	8.93617e-06	3.04614e-05
oan-miR-1386	2.66665	57.3903	-3.9379	7.5364e-17	2.8175e-15	XLOC_088976	XLOC_088976	LG21:1786820-1881078	14.8607	1.75832	1.74109	1.15913e-08	5.32567e-08
oan-miR-1386	2.66665	57.3903	-3.9379	7.5364e-17	2.8175e-15	Trachinotus_GLEAN_10006554	-	LG2:1838305-1855623	0.653376	0.0477617	2.00445	0.0254398	0.0448862
oan-miR-1386	2.66665	57.3903	-3.9379	7.5364e-17	2.8175e-15	Trachinotus_GLEAN_10015376	Trachinotus_GLEAN_10015376	LG2:18222485-18226567	1.64736	0.098135	2.21324	0.0104271	0.0203624
oan-miR-1386	2.66665	57.3903	-3.9379	7.5364e-17	2.8175e-15	Trachinotus_GLEAN_10005320	Trachinotus_GLEAN_10005320	LG4:18561233-18562072	7.26762	0.0104623	7.33534	8.61705e-08	3.65213e-07
oan-miR-1386	2.66665	57.3903	-3.9379	7.5364e-17	2.8175e-15	Trachinotus_GLEAN_10005881	Trachinotus_GLEAN_10005881	LG19:18174166-18210586	35.8456	4.85957	1.03809	1.31989e-06	4.97285e-06
oan-miR-1386	2.66665	57.3903	-3.9379	7.5364e-17	2.8175e-15	Trachinotus_GLEAN_10018292	Trachinotus_GLEAN_10018292	LG10:1377043-1440176	16.9756	1.32496	1.7544	2.60099e-09	1.26851e-08
oan-miR-1386	2.66665	57.3903	-3.9379	7.5364e-17	2.8175e-15	XLOC_062939	XLOC_062939	LG18:4949362-4960976	3.356	0.605135	1.16024	0.0240465	0.0427061
oan-miR-1386	2.66665	57.3903	-3.9379	7.5364e-17	2.8175e-15	XLOC_127408	XLOC_127408	LG6:25248097-25267228	4.9587	0.113562	3.34546	9.61051e-13	5.95571e-12
oan-miR-1386	2.66665	57.3903	-3.9379	7.5364e-17	2.8175e-15	Trachinotus_GLEAN_10004189	Trachinotus_GLEAN_10004189	LG15:17975828-17994855	31.669	0.202731	5.42077	1.27855e-39	2.80963e-38
oan-miR-1386	2.66665	57.3903	-3.9379	7.5364e-17	2.8175e-15	Trachinotus_GLEAN_10017007	Trachinotus_GLEAN_10017007	LG22:9650485-9661432	21.7828	4.16135	0.539409	0.0253184	0.0447008
oan-miR-1386	2.66665	57.3903	-3.9379	7.5364e-17	2.8175e-15	Trachinotus_GLEAN_10010221	Trachinotus_GLEAN_10010221	LG11:21747267-21752690	57.5546	8.25818	0.95602	3.23911e-05	0.000102629
oan-miR-1386	2.66665	57.3903	-3.9379	7.5364e-17	2.8175e-15	Trachinotus_GLEAN_10017342	Trachinotus_GLEAN_10017342	LG17:23204147-23225766	11.703	1.40552	1.24506	0.000948388	0.00234249
oan-miR-1386	2.66665	57.3903	-3.9379	7.5364e-17	2.8175e-15	Trachinotus_GLEAN_10016822	Trachinotus_GLEAN_10016822	LG19:2905591-2926204	11.076	2.12574	0.54241	0.02212	0.0396595
oan-miR-1386	2.66665	57.3903	-3.9379	7.5364e-17	2.8175e-15	Trachinotus_GLEAN_10004969	-	LG22:3555473-3568915	7.10248	1.05112	0.841457	0.0222823	0.039912
oan-miR-1386	2.66665	57.3903	-3.9379	7.5364e-17	2.8175e-15	XLOC_127461	XLOC_127461	LG6:25521133-25523561	7.92041	0.115484	4.12934	1.84939e-07	7.60242e-07
oan-miR-1386	2.66665	57.3903	-3.9379	7.5364e-17	2.8175e-15	Trachinotus_GLEAN_10016513	Trachinotus_GLEAN_10016513	LG7:17651771-17663026	62.3027	10.0487	0.819221	0.00362679	0.00788007
oan-miR-1386	2.66665	57.3903	-3.9379	7.5364e-17	2.8175e-15	Trachinotus_GLEAN_10012248	Trachinotus_GLEAN_10012248	LG11:11834118-11839714	0.434631	0	8.72515	3.47425e-05	0.000109617
oan-miR-1386	2.66665	57.3903	-3.9379	7.5364e-17	2.8175e-15	Trachinotus_GLEAN_10015490	Trachinotus_GLEAN_10015490	LG2:13928470-13972304	4.34246	0.154589	2.97313	5.87168e-21	5.72727e-20
oan-miR-1386	2.66665	57.3903	-3.9379	7.5364e-17	2.8175e-15	Trachinotus_GLEAN_10008524	-	LG7:14425362-14428307	1.51826	0.0349413	3.47083	0.00437142	0.00933468
oan-miR-1386	2.66665	57.3903	-3.9379	7.5364e-17	2.8175e-15	Trachinotus_GLEAN_10001540	Trachinotus_GLEAN_10001540	LG1:28982960-28995356	1.43325	0.0869097	2.14191	0.00782129	0.0157664
oan-miR-1386	2.66665	57.3903	-3.9379	7.5364e-17	2.8175e-15	Trachinotus_GLEAN_10003653	Trachinotus_GLEAN_10003653	LG1:30397939-30406963	2.6344	0.089407	2.89965	0.000599098	0.0015413
oan-miR-1386	2.66665	57.3903	-3.9379	7.5364e-17	2.8175e-15	Trachinotus_GLEAN_10005113	Trachinotus_GLEAN_10005113	LG18:1031346-1078169	18.043	2.59735	0.957053	1.13496e-05	3.81178e-05
oan-miR-1386	2.66665	57.3903	-3.9379	7.5364e-17	2.8175e-15	Trachinotus_GLEAN_10007653	Trachinotus_GLEAN_10007653	LG12:14583251-14624258	6.08815	0.775948	1.12992	1.11072e-05	3.73494e-05
oan-miR-1386	2.66665	57.3903	-3.9379	7.5364e-17	2.8175e-15	Trachinotus_GLEAN_10009787	Trachinotus_GLEAN_10009787	LG8:15370738-15398159	20.9642	2.01917	1.53378	4.03708e-12	2.40037e-11
oan-miR-1386	2.66665	57.3903	-3.9379	7.5364e-17	2.8175e-15	Trachinotus_GLEAN_10006897	-	LG10:13407753-13446602	6.3691	0.110257	3.61457	8.52913e-20	7.87962e-19
oan-miR-1386	2.66665	57.3903	-3.9379	7.5364e-17	2.8175e-15	Trachinotus_GLEAN_10013359	Trachinotus_GLEAN_10013359	LG14:14158759-14246339	24.4518	9.10615	1.39054	1.99227e-09	9.81507e-09
oan-miR-1386	2.66665	57.3903	-3.9379	7.5364e-17	2.8175e-15	Trachinotus_GLEAN_10001611	Trachinotus_GLEAN_10001611	LG14:8811411-8819155	44.8221	1.9578	2.67846	4.4305e-23	4.76188e-22
oan-miR-1386	2.66665	57.3903	-3.9379	7.5364e-17	2.8175e-15	Trachinotus_GLEAN_10010786	-	LG22:10468712-10486933	3.18125	0.0968533	2.82189	5.13626e-07	2.0258e-06
oan-miR-1386	2.66665	57.3903	-3.9379	7.5364e-17	2.8175e-15	Trachinotus_GLEAN_10006144	Trachinotus_GLEAN_10006144	LG9:7402419-7406139	2.93791	0.0770717	3.30847	0.00264357	0.0059214
oan-miR-1386	2.66665	57.3903	-3.9379	7.5364e-17	2.8175e-15	Trachinotus_GLEAN_10003812	Trachinotus_GLEAN_10003812	LG1:7131914-7136927	17.0076	2.54054	0.895171	0.0102109	0.0199883
oan-miR-1386	2.66665	57.3903	-3.9379	7.5364e-17	2.8175e-15	Trachinotus_GLEAN_10016727	Trachinotus_GLEAN_10016727	LG3:22899058-22997151	6.98838	1.87867	0.598425	0.00675118	0.0138149
oan-miR-1386	2.66665	57.3903	-3.9379	7.5364e-17	2.8175e-15	Trachinotus_GLEAN_10019075	-	LG20:4679267-4712992	2.67223	0.404592	0.874992	0.023357	0.0416144
oan-miR-1386	2.66665	57.3903	-3.9379	7.5364e-17	2.8175e-15	Trachinotus_GLEAN_10015741	Trachinotus_GLEAN_10015741	LG11:27978883-28005746	7.3292	0.262559	2.98263	1.57837e-10	8.47605e-10
oan-miR-1386	2.66665	57.3903	-3.9379	7.5364e-17	2.8175e-15	Trachinotus_GLEAN_10006674	Trachinotus_GLEAN_10006674	LG8:21293838-21294959	3.21756	0.125674	2.71324	0.00812901	0.0163112
oan-miR-1386	2.66665	57.3903	-3.9379	7.5364e-17	2.8175e-15	Trachinotus_GLEAN_10003764	-	LG20:18811398-18851059	2.32555	0.298924	1.10974	0.016294	0.0303057
oan-miR-1386	2.66665	57.3903	-3.9379	7.5364e-17	2.8175e-15	Trachinotus_GLEAN_10017461	Trachinotus_GLEAN_10017461	LG5:26575164-26588092	107.321	3.03923	3.17931	1.28716e-38	2.7154e-37
oan-miR-1386	2.66665	57.3903	-3.9379	7.5364e-17	2.8175e-15	Trachinotus_GLEAN_10012086	Trachinotus_GLEAN_10012086	LG21:1589839-1618225	0.55585	0.026998	2.46541	0.0214475	0.0386035
oan-miR-1386	2.66665	57.3903	-3.9379	7.5364e-17	2.8175e-15	Trachinotus_GLEAN_10002816	Trachinotus_GLEAN_10002816	LG1:2817659-2829433	28.8184	3.87127	1.04689	6.23709e-06	2.17114e-05
oan-miR-1386	2.66665	57.3903	-3.9379	7.5364e-17	2.8175e-15	Trachinotus_GLEAN_10003453	Trachinotus_GLEAN_10003453	LG5:10252976-10261124	0.0886223	0	6.98555	0.0105129	0.0205073
oan-miR-1386	2.66665	57.3903	-3.9379	7.5364e-17	2.8175e-15	Trachinotus_GLEAN_10004269	Trachinotus_GLEAN_10004269	LG20:16559339-16572589	45.7731	2.7842	2.2114	3.66652e-10	1.91959e-09
oan-miR-1386	2.66665	57.3903	-3.9379	7.5364e-17	2.8175e-15	XLOC_096092	XLOC_096092	LG22:22416721-22445017	5.0902	0.188785	3.22978	4.00712e-14	2.70701e-13
oan-miR-1386	2.66665	57.3903	-3.9379	7.5364e-17	2.8175e-15	Trachinotus_GLEAN_10003670	Trachinotus_GLEAN_10003670	LG15:13718399-13721654	25.0042	2.6669	1.39649	0.000392446	0.0010446
oan-miR-1386	2.66665	57.3903	-3.9379	7.5364e-17	2.8175e-15	Trachinotus_GLEAN_10014345	Trachinotus_GLEAN_10014345	LG21:18064829-18114450	18.0625	2.73582	0.865273	0.00131066	0.00314128
oan-miR-1386	2.66665	57.3903	-3.9379	7.5364e-17	2.8175e-15	Trachinotus_GLEAN_10002270	Trachinotus_GLEAN_10002270	LG2:17486870-17538953	31.3032	2.36849	1.87658	1.54038e-17	1.27073e-16
oan-miR-1386	2.66665	57.3903	-3.9379	7.5364e-17	2.8175e-15	Trachinotus_GLEAN_10004420	Trachinotus_GLEAN_10004420	LG19:19364659-19372356	19.717	1.10588	2.29351	5.34021e-10	2.7598e-09
oan-miR-1386	2.66665	57.3903	-3.9379	7.5364e-17	2.8175e-15	XLOC_121279	XLOC_121279	LG5:5575872-5599156	1.89619	0.0731333	2.49341	0.00094057	0.00232452
oan-miR-1386	2.66665	57.3903	-3.9379	7.5364e-17	2.8175e-15	Trachinotus_GLEAN_10001569	Trachinotus_GLEAN_10001569	LG11:17556855-17605786	10.3126	0.37745	2.92752	2.11773e-21	2.10179e-20
oan-miR-1386	2.66665	57.3903	-3.9379	7.5364e-17	2.8175e-15	Trachinotus_GLEAN_10009760	Trachinotus_GLEAN_10009760	LG19:3931398-3948368	1.53447	0.0277273	3.89498	8.91254e-05	0.000265014
oan-miR-1386	2.66665	57.3903	-3.9379	7.5364e-17	2.8175e-15	Trachinotus_GLEAN_10000723	-	LG12:4351296-4360739	14.7106	1.18321	1.79488	4.5069e-08	1.96357e-07
oan-miR-1386	2.66665	57.3903	-3.9379	7.5364e-17	2.8175e-15	XLOC_140058	XLOC_140058	LG8:3290756-3321870	4.92173	0.489819	1.71364	4.28363e-06	1.52036e-05
oan-miR-1386	2.66665	57.3903	-3.9379	7.5364e-17	2.8175e-15	Trachinotus_GLEAN_10007915	Trachinotus_GLEAN_10007915	LG2:5522412-5525076	63.6953	6.73081	1.39425	9.30274e-07	3.57118e-06
oan-miR-1386	2.66665	57.3903	-3.9379	7.5364e-17	2.8175e-15	Trachinotus_GLEAN_10009785	-	LG8:15274571-15357880	4.77993	0.172543	2.53569	2.47082e-07	1.00506e-06
oan-miR-1386	2.66665	57.3903	-3.9379	7.5364e-17	2.8175e-15	Trachinotus_GLEAN_10019594	Trachinotus_GLEAN_10019594	LG3:15499866-15504575	0.928833	0	9.56245	4.24677e-07	1.68871e-06
oan-miR-1386	2.66665	57.3903	-3.9379	7.5364e-17	2.8175e-15	Trachinotus_GLEAN_10004327	Trachinotus_GLEAN_10004327	LG17:18701764-18790016	9.46196	1.18463	1.15293	4.69314e-07	1.85541e-06
oan-miR-1386	2.66665	57.3903	-3.9379	7.5364e-17	2.8175e-15	Trachinotus_GLEAN_10002543	Trachinotus_GLEAN_10002543	LG15:10565644-10605778	20.0357	1.07049	2.39226	1.08947e-21	1.09648e-20
oan-miR-1386	2.66665	57.3903	-3.9379	7.5364e-17	2.8175e-15	Trachinotus_GLEAN_10015918	Trachinotus_GLEAN_10015918	LG23:12452010-12460876	44.2157	6.5195	0.915476	7.08879e-05	0.000213509
oan-miR-1386	2.66665	57.3903	-3.9379	7.5364e-17	2.8175e-15	Trachinotus_GLEAN_10012616	Trachinotus_GLEAN_10012616	LG4:11796508-11799609	27.2991	0.658615	3.514	2.96006e-13	1.89815e-12
oan-miR-1386	2.66665	57.3903	-3.9379	7.5364e-17	2.8175e-15	Trachinotus_GLEAN_10001069	Trachinotus_GLEAN_10001069	LG11:26709460-26720855	1.10812	0.0834707	1.89701	0.0284264	0.0494419
oan-miR-1386	2.66665	57.3903	-3.9379	7.5364e-17	2.8175e-15	Trachinotus_GLEAN_10011018	Trachinotus_GLEAN_10011018	LG6:9758264-9771942	3.78819	0.410162	1.45295	0.00169314	0.00396134
oan-miR-1386	2.66665	57.3903	-3.9379	7.5364e-17	2.8175e-15	XLOC_063752	XLOC_063752	LG18:9978434-9984308	6.29863	0.649874	1.43176	0.00502077	0.0105807
oan-miR-1386	2.66665	57.3903	-3.9379	7.5364e-17	2.8175e-15	Trachinotus_GLEAN_10006706	Trachinotus_GLEAN_10006706	LG1:11694342-11743541	0.757807	0.036453	2.54891	0.0165348	0.030706
oan-miR-1386	2.66665	57.3903	-3.9379	7.5364e-17	2.8175e-15	XLOC_027109	XLOC_027109	LG12:10561062-10574038	0.783552	0.035088	2.56407	0.0173841	0.0321048
oan-miR-1386	2.66665	57.3903	-3.9379	7.5364e-17	2.8175e-15	Trachinotus_GLEAN_10002453	Trachinotus_GLEAN_10002453	LG1:4124478-4127404	14.8994	0.498762	3.03256	6.04466e-08	2.60075e-07
oan-miR-1386	2.66665	57.3903	-3.9379	7.5364e-17	2.8175e-15	Trachinotus_GLEAN_10010143	Trachinotus_GLEAN_10010143	LG13:21395357-21429558	13.9639	1.2286	1.67072	3.28392e-12	1.96343e-11
oan-miR-1386	2.66665	57.3903	-3.9379	7.5364e-17	2.8175e-15	Trachinotus_GLEAN_10010651	Trachinotus_GLEAN_10010651	LG23:6581754-6645163	27.4893	2.17472	1.81672	1.02244e-17	8.50249e-17
oan-miR-1386	2.66665	57.3903	-3.9379	7.5364e-17	2.8175e-15	Trachinotus_GLEAN_10016839	Trachinotus_GLEAN_10016839	LG13:415597-430572	1.75316	0.161095	1.60263	0.0121465	0.0233173
oan-miR-1386	2.66665	57.3903	-3.9379	7.5364e-17	2.8175e-15	Trachinotus_GLEAN_10006112	Trachinotus_GLEAN_10006112	LG16:17684189-17764738	2.92721	0.461712	0.808935	0.00542414	0.0113456
oan-miR-1386	2.66665	57.3903	-3.9379	7.5364e-17	2.8175e-15	Trachinotus_GLEAN_10016279	-	LG6:3846011-3895661	90.3341	1.34338	2.62489	4.10912e-27	5.35683e-26
oan-miR-1386	2.66665	57.3903	-3.9379	7.5364e-17	2.8175e-15	Trachinotus_GLEAN_10017323	Trachinotus_GLEAN_10017323	LG17:22813118-22813858	78.2268	0.136899	7.11358	3.66342e-23	3.95581e-22
oan-miR-1386	2.66665	57.3903	-3.9379	7.5364e-17	2.8175e-15	XLOC_030883	XLOC_030883	LG12:12642403-12701685	0.800525	0.040381	2.48041	0.020161	0.0365738
oan-miR-1386	2.66665	57.3903	-3.9379	7.5364e-17	2.8175e-15	XLOC_127218	XLOC_127218	LG6:23632642-23641561	6.27918	0.595073	1.55639	0.00107469	0.00262341
oan-miR-1386	2.66665	57.3903	-3.9379	7.5364e-17	2.8175e-15	Trachinotus_GLEAN_10010520	Trachinotus_GLEAN_10010520	LG6:17172043-17219507	6.23367	0	15.6386	6.59164e-97	9.71362e-95
oan-miR-1386	2.66665	57.3903	-3.9379	7.5364e-17	2.8175e-15	Trachinotus_GLEAN_10001449	-	LG14:50585-69358	97.8948	0.827267	4.94491	3.38913e-81	3.19386e-79
oan-miR-1386	2.66665	57.3903	-3.9379	7.5364e-17	2.8175e-15	Trachinotus_GLEAN_10016352	Trachinotus_GLEAN_10016352	LG3:4424824-4434398	8.84517	0.709043	1.7795	2.66932e-05	8.54579e-05
oan-miR-1386	2.66665	57.3903	-3.9379	7.5364e-17	2.8175e-15	Trachinotus_GLEAN_10012969	Trachinotus_GLEAN_10012969	LG19:6331140-6340921	16.0422	2.15614	1.04801	0.000439522	0.00115954
oan-miR-1386	2.66665	57.3903	-3.9379	7.5364e-17	2.8175e-15	Trachinotus_GLEAN_10010546	Trachinotus_GLEAN_10010546	LG11:9797819-9819969	2.12089	0.20571	1.52691	0.000783511	0.00196774
oan-miR-1386	2.66665	57.3903	-3.9379	7.5364e-17	2.8175e-15	Trachinotus_GLEAN_10015547	-	LG17:1283054-1318889	1.68339	0.244263	1.6981	0.00283672	0.00630425
oan-miR-1386	2.66665	57.3903	-3.9379	7.5364e-17	2.8175e-15	Trachinotus_GLEAN_10008148	Trachinotus_GLEAN_10008148	LG8:13635333-13640233	0.0724313	0	6.05252	0.009529	0.0187942
oan-miR-1386	2.66665	57.3903	-3.9379	7.5364e-17	2.8175e-15	Trachinotus_GLEAN_10011681	Trachinotus_GLEAN_10011681	LG12:23898458-23922380	56.8604	1.70721	3.28977	5.83473e-36	1.11509e-34
oan-miR-1386	2.66665	57.3903	-3.9379	7.5364e-17	2.8175e-15	Trachinotus_GLEAN_10019296	-	LG5:7532758-7568738	5.71762	0.132912	3.0924	7.06915e-08	3.01736e-07
oan-miR-1386	2.66665	57.3903	-3.9379	7.5364e-17	2.8175e-15	Trachinotus_GLEAN_10002492	Trachinotus_GLEAN_10002492	LG12:7719346-7743925	10.9496	0.321536	3.25285	7.50663e-17	5.96207e-16
oan-miR-1386	2.66665	57.3903	-3.9379	7.5364e-17	2.8175e-15	Trachinotus_GLEAN_10006667	Trachinotus_GLEAN_10006667	LG8:21061411-21072091	106.871	5.49079	2.44013	1.58826e-30	2.41387e-29
oan-miR-1386	2.66665	57.3903	-3.9379	7.5364e-17	2.8175e-15	Trachinotus_GLEAN_10017710	Trachinotus_GLEAN_10017710	LG6:20587216-20677530	19.5261	1.37296	1.9906	1.29326e-18	1.12429e-17
oan-miR-1386	2.66665	57.3903	-3.9379	7.5364e-17	2.8175e-15	Trachinotus_GLEAN_10003076	Trachinotus_GLEAN_10003076	LG11:29721695-29733711	0.947771	0.0278973	3.19458	0.000113677	0.000332223
oan-miR-1386	2.66665	57.3903	-3.9379	7.5364e-17	2.8175e-15	Trachinotus_GLEAN_10016083	Trachinotus_GLEAN_10016083	LG17:15403390-15410549	8.73481	0.419336	2.51769	2.37093e-07	9.66307e-07
oan-miR-1386	2.66665	57.3903	-3.9379	7.5364e-17	2.8175e-15	Trachinotus_GLEAN_10016696	Trachinotus_GLEAN_10016696	LG3:23576241-23627168	4.78375	0.0900057	3.88426	3.22495e-37	6.4332e-36
oan-miR-1386	2.66665	57.3903	-3.9379	7.5364e-17	2.8175e-15	Trachinotus_GLEAN_10006683	Trachinotus_GLEAN_10006683	LG8:21426662-21493536	13.2488	2.35826	0.610548	0.00340143	0.00743935
oan-miR-1386	2.66665	57.3903	-3.9379	7.5364e-17	2.8175e-15	Trachinotus_GLEAN_10012486	-	LG12:5628643-5642986	4.45626	0.0323737	5.16446	1.65005e-15	1.21251e-14
oan-miR-1386	2.66665	57.3903	-3.9379	7.5364e-17	2.8175e-15	Trachinotus_GLEAN_10010751	Trachinotus_GLEAN_10010751	LG13:18444533-18453315	0.191005	0	8.18705	0.000476522	0.00124795
oan-miR-1386	2.66665	57.3903	-3.9379	7.5364e-17	2.8175e-15	Trachinotus_GLEAN_10009096	Trachinotus_GLEAN_10009096	LG22:16834700-16852562	70.9249	3.9341	2.32802	4.49762e-28	6.12908e-27
oan-miR-1386	2.66665	57.3903	-3.9379	7.5364e-17	2.8175e-15	Trachinotus_GLEAN_10000789	Trachinotus_GLEAN_10000789	LG23:15594160-15605016	32.1074	0.0474727	7.53108	1.10398e-16	8.68338e-16
oan-miR-1386	2.66665	57.3903	-3.9379	7.5364e-17	2.8175e-15	Trachinotus_GLEAN_10012938	Trachinotus_GLEAN_10012938	LG19:5575776-5579247	3.73874	0.0429223	4.42704	2.06359e-05	6.71671e-05
oan-miR-1386	2.66665	57.3903	-3.9379	7.5364e-17	2.8175e-15	Trachinotus_GLEAN_10017135	Trachinotus_GLEAN_10017135	LG15:1444390-1501792	18.7513	1.11155	2.22644	3.35207e-22	3.45813e-21
oan-miR-1386	2.66665	57.3903	-3.9379	7.5364e-17	2.8175e-15	Trachinotus_GLEAN_10008208	Trachinotus_GLEAN_10008208	LG6:2061969-2077926	218.442	12.4808	2.28529	1.15641e-28	1.61318e-27
oan-miR-1386	2.66665	57.3903	-3.9379	7.5364e-17	2.8175e-15	Trachinotus_GLEAN_10019614	Trachinotus_GLEAN_10019614	LG3:15010525-15086047	26.185	2.43605	1.34473	7.08472e-10	3.62274e-09
oan-miR-1386	2.66665	57.3903	-3.9379	7.5364e-17	2.8175e-15	Trachinotus_GLEAN_10015847	-	LG3:17152211-17194452	5.33224	0.433928	2.01124	2.7012e-10	1.42888e-09
oan-miR-1386	2.66665	57.3903	-3.9379	7.5364e-17	2.8175e-15	Trachinotus_GLEAN_10014718	Trachinotus_GLEAN_10014718	LG23:10253760-10357007	13.5626	0.677252	2.5017	4.82146e-13	3.05786e-12
oan-miR-1386	2.66665	57.3903	-3.9379	7.5364e-17	2.8175e-15	XLOC_039824	XLOC_039824	LG14:1727002-1768873	4.14622	0.523924	0.911737	0.0120784	0.0232029
oan-miR-1386	2.66665	57.3903	-3.9379	7.5364e-17	2.8175e-15	Trachinotus_GLEAN_10018377	Trachinotus_GLEAN_10018377	LG5:267760-325663	5.82318	1.12923	0.528429	0.0177338	0.0326782
oan-miR-1386	2.66665	57.3903	-3.9379	7.5364e-17	2.8175e-15	Trachinotus_GLEAN_10012878	-	LG16:3462839-3600222	2.98289	0.64131	1.06204	0.00460803	0.00978711
oan-miR-1386	2.66665	57.3903	-3.9379	7.5364e-17	2.8175e-15	Trachinotus_GLEAN_10011571	Trachinotus_GLEAN_10011571	LG18:12757581-12763269	4.62872	0.0551197	4.46181	3.39241e-06	1.21901e-05
oan-miR-1386	2.66665	57.3903	-3.9379	7.5364e-17	2.8175e-15	Trachinotus_GLEAN_10015021	Trachinotus_GLEAN_10015021	LG14:10239648-10353280	3.83465	0.419687	1.20465	4.11763e-07	1.63996e-06
oan-miR-1386	2.66665	57.3903	-3.9379	7.5364e-17	2.8175e-15	Trachinotus_GLEAN_10010490	-	LG22:12194274-12241204	9.34238	0.606172	1.93509	4.76985e-09	2.27497e-08
oan-miR-1386	2.66665	57.3903	-3.9379	7.5364e-17	2.8175e-15	Trachinotus_GLEAN_10015661	-	LG6:7455327-7457132	22.2607	1.34984	3.23638	7.03172e-08	3.00181e-07
oan-miR-1386	2.66665	57.3903	-3.9379	7.5364e-17	2.8175e-15	XLOC_050770	XLOC_050770	LG15:17795574-17811926	10.3978	0.864754	1.73267	2.35439e-09	1.15254e-08
oan-miR-1386	2.66665	57.3903	-3.9379	7.5364e-17	2.8175e-15	Trachinotus_GLEAN_10016590	Trachinotus_GLEAN_10016590	LG10:21328112-21480910	1.1072	0.094194	1.69962	1.55258e-07	6.42889e-07
oan-miR-1386	2.66665	57.3903	-3.9379	7.5364e-17	2.8175e-15	Trachinotus_GLEAN_10018747	Trachinotus_GLEAN_10018747	LG18:15590202-15592737	25.4982	0.0641293	6.65741	5.3195e-09	2.52471e-08
oan-miR-1386	2.66665	57.3903	-3.9379	7.5364e-17	2.8175e-15	Trachinotus_GLEAN_10011367	-	LG1:17489608-17574804	20.1984	0.969309	2.5665	3.67525e-22	3.78245e-21
oan-miR-1386	2.66665	57.3903	-3.9379	7.5364e-17	2.8175e-15	Trachinotus_GLEAN_10016847	Trachinotus_GLEAN_10016847	LG13:1011708-1022253	10.5006	1.38892	1.07369	0.000885569	0.0021985
oan-miR-1386	2.66665	57.3903	-3.9379	7.5364e-17	2.8175e-15	Trachinotus_GLEAN_10018948	Trachinotus_GLEAN_10018948	LG21:4306811-4350274	0.964421	0.00672667	5.28973	1.51564e-08	6.8977e-08
oan-miR-1386	2.66665	57.3903	-3.9379	7.5364e-17	2.8175e-15	Trachinotus_GLEAN_10002627	Trachinotus_GLEAN_10002627	LG3:26381851-26394997	12.1195	1.82235	1.1164	0.00615785	0.0127089
oan-miR-1386	2.66665	57.3903	-3.9379	7.5364e-17	2.8175e-15	Trachinotus_GLEAN_10007747	Trachinotus_GLEAN_10007747	LG20:15675155-15804577	2.19147	0.239675	1.33918	1.75346e-05	5.7622e-05
oan-miR-1386	2.66665	57.3903	-3.9379	7.5364e-17	2.8175e-15	XLOC_085008	XLOC_085008	LG20:16699617-16708551	1.41442	0.06584	2.5237	0.017956	0.0330392
oan-miR-1386	2.66665	57.3903	-3.9379	7.5364e-17	2.8175e-15	Trachinotus_GLEAN_10018882	Trachinotus_GLEAN_10018882	LG8:11929740-11944208	3.21519	0.160115	1.61605	0.0123674	0.0236944
oan-miR-1386	2.66665	57.3903	-3.9379	7.5364e-17	2.8175e-15	Trachinotus_GLEAN_10003072	Trachinotus_GLEAN_10003072	LG11:29537122-29563392	5.97341	0.301244	3.13445	1.20567e-12	7.44097e-12
oan-miR-1386	2.66665	57.3903	-3.9379	7.5364e-17	2.8175e-15	XLOC_118962	XLOC_118962	LG5:18108885-18190695	5.70833	0.451585	1.58542	4.64759e-08	2.02106e-07
oan-miR-1386	2.66665	57.3903	-3.9379	7.5364e-17	2.8175e-15	Trachinotus_GLEAN_10014659	Trachinotus_GLEAN_10014659	LG4:2178565-2196654	0.78656	0.0128213	4.13274	0.000113906	0.000332775
oan-miR-1386	2.66665	57.3903	-3.9379	7.5364e-17	2.8175e-15	Trachinotus_GLEAN_10008308	-	LG7:19705180-19716575	108.85	8.83169	1.15707	1.32578e-06	4.99137e-06
oan-miR-1386	2.66665	57.3903	-3.9379	7.5364e-17	2.8175e-15	Trachinotus_GLEAN_10001679	Trachinotus_GLEAN_10001679	LG4:23148089-23153401	86.648	0.804373	4.90341	1.05293e-50	3.62999e-49
oan-miR-1386	2.66665	57.3903	-3.9379	7.5364e-17	2.8175e-15	Trachinotus_GLEAN_10015247	Trachinotus_GLEAN_10015247	LG18:7913480-7925108	11.6619	0.29344	3.46104	2.09236e-16	1.61823e-15
oan-miR-1386	2.66665	57.3903	-3.9379	7.5364e-17	2.8175e-15	XLOC_040436	XLOC_040436	LG14:6750408-6764988	1.29849	0.0920813	1.96027	0.00179067	0.00416296
oan-miR-1386	2.66665	57.3903	-3.9379	7.5364e-17	2.8175e-15	Trachinotus_GLEAN_10003065	Trachinotus_GLEAN_10003065	LG2:31454246-31482462	1.53801	0.127064	1.73898	0.000733884	0.00185504
oan-miR-1386	2.66665	57.3903	-3.9379	7.5364e-17	2.8175e-15	Trachinotus_GLEAN_10006912	Trachinotus_GLEAN_10006912	LG16:6566525-6583336	6.56971	0.939745	0.959177	0.00221498	0.00504102
oan-miR-1386	2.66665	57.3903	-3.9379	7.5364e-17	2.8175e-15	Trachinotus_GLEAN_10006999	Trachinotus_GLEAN_10006999	LG23:3742663-3761855	4.41262	0.454885	1.42701	0.000146484	0.000419951
oan-miR-1386	2.66665	57.3903	-3.9379	7.5364e-17	2.8175e-15	Trachinotus_GLEAN_10019613	-	LG3:15087093-15100129	6.10557	0.0307497	5.35296	5.15728e-09	2.45275e-08
oan-miR-1386	2.66665	57.3903	-3.9379	7.5364e-17	2.8175e-15	Trachinotus_GLEAN_10019485	Trachinotus_GLEAN_10019485	LG12:11112019-11124480	217.543	33.7486	0.843435	4.88834e-05	0.000150953
oan-miR-1386	2.66665	57.3903	-3.9379	7.5364e-17	2.8175e-15	Trachinotus_GLEAN_10005420	Trachinotus_GLEAN_10005420	LG15:11000827-11023263	0.650756	0	11.3012	1.46926e-12	8.99389e-12
oan-miR-1386	2.66665	57.3903	-3.9379	7.5364e-17	2.8175e-15	Trachinotus_GLEAN_10004714	Trachinotus_GLEAN_10004714	LG17:25444426-25463676	7.17591	1.07386	0.903339	0.00198517	0.00456185
oan-miR-1386	2.66665	57.3903	-3.9379	7.5364e-17	2.8175e-15	Trachinotus_GLEAN_10013664	Trachinotus_GLEAN_10013664	LG21:9323999-9330543	21.8501	1.84968	1.70939	1.78899e-07	7.36419e-07
oan-miR-1386	2.66665	57.3903	-3.9379	7.5364e-17	2.8175e-15	Trachinotus_GLEAN_10011928	Trachinotus_GLEAN_10011928	LG6:4605369-4607004	20.9163	0	12.526	6.25542e-24	6.98553e-23
oan-miR-1386	2.66665	57.3903	-3.9379	7.5364e-17	2.8175e-15	Trachinotus_GLEAN_10010537	Trachinotus_GLEAN_10010537	LG11:9527147-9533745	44.4431	0.297437	5.35348	4.66323e-55	1.8325e-53
oan-miR-1386	2.66665	57.3903	-3.9379	7.5364e-17	2.8175e-15	Trachinotus_GLEAN_10007761	Trachinotus_GLEAN_10007761	LG2:26328922-26332860	0.366788	0	7.97107	0.000491302	0.00128464
oan-miR-1386	2.66665	57.3903	-3.9379	7.5364e-17	2.8175e-15	Trachinotus_GLEAN_10016643	Trachinotus_GLEAN_10016643	LG15:21545408-21635207	2.49331	0.401199	0.781172	0.00580473	0.0120471
oan-miR-1386	2.66665	57.3903	-3.9379	7.5364e-17	2.8175e-15	Trachinotus_GLEAN_10008703	Trachinotus_GLEAN_10008703	LG23:8077855-8279529	15.5664	1.6375	1.57342	1.79479e-07	7.38604e-07
oan-miR-1386	2.66665	57.3903	-3.9379	7.5364e-17	2.8175e-15	Trachinotus_GLEAN_10018896	Trachinotus_GLEAN_10018896	LG8:12218054-12220602	57.5479	5.75216	1.47942	3.66586e-07	1.46605e-06
oan-miR-1386	2.66665	57.3903	-3.9379	7.5364e-17	2.8175e-15	Trachinotus_GLEAN_10003572	Trachinotus_GLEAN_10003572	LG16:14957140-14959929	2.87867	0.106445	2.88997	0.0119298	0.0229482
oan-miR-1386	2.66665	57.3903	-3.9379	7.5364e-17	2.8175e-15	Trachinotus_GLEAN_10014682	Trachinotus_GLEAN_10014682	LG18:25154582-25246521	55.5301	0.806022	4.26009	4.07144e-72	2.93515e-70
oan-miR-1386	2.66665	57.3903	-3.9379	7.5364e-17	2.8175e-15	Trachinotus_GLEAN_10000203	-	LG7:18348295-18372455	24.7999	1.21195	2.43373	7.53228e-21	7.31144e-20
oan-miR-1386	2.66665	57.3903	-3.9379	7.5364e-17	2.8175e-15	Trachinotus_GLEAN_10016043	Trachinotus_GLEAN_10016043	LG17:14528452-14568689	2.54996	0.0917963	2.94952	4.54577e-13	2.88667e-12
oan-miR-1386	2.66665	57.3903	-3.9379	7.5364e-17	2.8175e-15	XLOC_096014	XLOC_096014	LG22:21258144-21260964	30.4442	1.64335	2.3682	2.10524e-09	1.03546e-08
oan-miR-1386	2.66665	57.3903	-3.9379	7.5364e-17	2.8175e-15	Trachinotus_GLEAN_10003903	Trachinotus_GLEAN_10003903	LG6:13640238-13674153	4.69643	0.462096	1.50562	1.08864e-06	4.14787e-06
oan-miR-1386	2.66665	57.3903	-3.9379	7.5364e-17	2.8175e-15	Trachinotus_GLEAN_10003389	Trachinotus_GLEAN_10003389	LG1:14915273-14922409	18.4843	1.11081	2.20736	5.67738e-11	3.14374e-10
oan-miR-1386	2.66665	57.3903	-3.9379	7.5364e-17	2.8175e-15	Trachinotus_GLEAN_10008571	Trachinotus_GLEAN_10008571	LG4:20219114-20233583	43.3781	8.69551	0.475537	0.0213895	0.0385175
oan-miR-1386	2.66665	57.3903	-3.9379	7.5364e-17	2.8175e-15	Trachinotus_GLEAN_10015566	Trachinotus_GLEAN_10015566	LG5:21210549-21211502	5.45247	0.189463	2.9084	0.00306454	0.00676504
oan-miR-1386	2.66665	57.3903	-3.9379	7.5364e-17	2.8175e-15	Trachinotus_GLEAN_10000459	Trachinotus_GLEAN_10000459	LG14:8596188-8603558	11.1745	1.29019	1.272	0.000592339	0.00152509
oan-miR-1386	2.66665	57.3903	-3.9379	7.5364e-17	2.8175e-15	Trachinotus_GLEAN_10008516	Trachinotus_GLEAN_10008516	LG7:14713641-14856783	11.632	1.02001	1.66473	5.78693e-16	4.37212e-15
oan-miR-1386	2.66665	57.3903	-3.9379	7.5364e-17	2.8175e-15	Trachinotus_GLEAN_10007804	Trachinotus_GLEAN_10007804	LG7:22147084-22163788	8.46566	0.514751	2.17699	3.44139e-08	1.51383e-07
oan-miR-1386	2.66665	57.3903	-3.9379	7.5364e-17	2.8175e-15	Trachinotus_GLEAN_10003354	-	LG10:12725424-12735623	1.05055	0.076437	2.45666	0.025257	0.0446108
oan-miR-1386	2.66665	57.3903	-3.9379	7.5364e-17	2.8175e-15	Trachinotus_GLEAN_10017384	Trachinotus_GLEAN_10017384	LG13:11558271-11586171	1.34083	0.0977857	1.96042	0.0105342	0.020541
oan-miR-1386	2.66665	57.3903	-3.9379	7.5364e-17	2.8175e-15	Trachinotus_GLEAN_10011574	Trachinotus_GLEAN_10011574	LG18:12692455-12732806	3.62659	0.475389	1.08536	0.0146105	0.0274899
oan-miR-1386	2.66665	57.3903	-3.9379	7.5364e-17	2.8175e-15	Trachinotus_GLEAN_10012839	Trachinotus_GLEAN_10012839	LG8:2073334-2074865	1.30067	0	8.44181	8.31677e-05	0.000248256
oan-miR-1386	2.66665	57.3903	-3.9379	7.5364e-17	2.8175e-15	Trachinotus_GLEAN_10006870	Trachinotus_GLEAN_10006870	LG11:12565499-12568476	11.2398	1.40866	1.13942	0.0256243	0.0451587
oan-miR-1386	2.66665	57.3903	-3.9379	7.5364e-17	2.8175e-15	Trachinotus_GLEAN_10003437	-	LG21:281099-317991	9.0621	1.22268	1.61287	3.32058e-06	1.19434e-05
oan-miR-1386	2.66665	57.3903	-3.9379	7.5364e-17	2.8175e-15	Trachinotus_GLEAN_10005592	Trachinotus_GLEAN_10005592	LG1:16099781-16153799	1.40148	0.102628	2.26953	0.000159618	0.000454741
oan-miR-1386	2.66665	57.3903	-3.9379	7.5364e-17	2.8175e-15	Trachinotus_GLEAN_10011197	Trachinotus_GLEAN_10011197	LG5:17018983-17039376	8.11306	0.923206	1.29036	8.93038e-06	3.04451e-05
oan-miR-1386	2.66665	57.3903	-3.9379	7.5364e-17	2.8175e-15	Trachinotus_GLEAN_10012662	Trachinotus_GLEAN_10012662	LG3:8521256-8525816	15.2968	1.56949	1.43965	0.000213653	0.000596807
oan-miR-1386	2.66665	57.3903	-3.9379	7.5364e-17	2.8175e-15	Trachinotus_GLEAN_10008550	Trachinotus_GLEAN_10008550	LG6:18447184-18592666	4.42406	0.589391	1.06324	3.41862e-06	1.22814e-05
oan-miR-1386	2.66665	57.3903	-3.9379	7.5364e-17	2.8175e-15	Trachinotus_GLEAN_10017712	Trachinotus_GLEAN_10017712	LG6:20557772-20567906	33.2475	4.59962	1.02851	0.000866398	0.00215628
oan-miR-1386	2.66665	57.3903	-3.9379	7.5364e-17	2.8175e-15	Trachinotus_GLEAN_10015990	Trachinotus_GLEAN_10015990	LG1:13976091-14088378	17.1379	2.95456	0.694501	0.000428583	0.00113391
oan-miR-1386	2.66665	57.3903	-3.9379	7.5364e-17	2.8175e-15	Trachinotus_GLEAN_10015257	Trachinotus_GLEAN_10015257	LG18:8405242-8440300	5.75978	0.654764	1.29029	1.96256e-06	7.24708e-06
oan-miR-1386	2.66665	57.3903	-3.9379	7.5364e-17	2.8175e-15	Trachinotus_GLEAN_10011674	Trachinotus_GLEAN_10011674	LG20:13958219-13970486	11.6609	1.33723	1.28425	3.63686e-05	0.000114375
oan-miR-1386	2.66665	57.3903	-3.9379	7.5364e-17	2.8175e-15	Trachinotus_GLEAN_10014902	-	LG12:16464516-16482745	10.5516	1.94506	0.695223	0.01954	0.0355876
oan-miR-1386	2.66665	57.3903	-3.9379	7.5364e-17	2.8175e-15	Trachinotus_GLEAN_10014599	Trachinotus_GLEAN_10014599	LG17:11541277-11613278	22.1113	4.33195	0.493704	0.0269397	0.0471344
oan-miR-1386	2.66665	57.3903	-3.9379	7.5364e-17	2.8175e-15	Trachinotus_GLEAN_10011023	Trachinotus_GLEAN_10011023	LG6:9651697-9692929	0.522803	0	11.8615	1.08658e-17	9.01847e-17
oan-miR-1386	2.66665	57.3903	-3.9379	7.5364e-17	2.8175e-15	Trachinotus_GLEAN_10011240	Trachinotus_GLEAN_10011240	LG5:16180748-16193343	11.7553	1.44999	1.17634	4.93357e-05	0.000152178
oan-miR-1386	2.66665	57.3903	-3.9379	7.5364e-17	2.8175e-15	Trachinotus_GLEAN_10007452	-	LG20:17428071-17734216	22.2493	6.96943	1.22321	0.000286333	0.000781741
oan-miR-1386	2.66665	57.3903	-3.9379	7.5364e-17	2.8175e-15	Trachinotus_GLEAN_10018317	Trachinotus_GLEAN_10018317	LG10:2053617-2057874	51.1186	4.90908	1.54691	4.04669e-07	1.61256e-06
oan-miR-1386	2.66665	57.3903	-3.9379	7.5364e-17	2.8175e-15	Trachinotus_GLEAN_10004341	Trachinotus_GLEAN_10004341	LG15:12669619-12695486	38.4192	2.23671	2.2544	1.57006e-24	1.80356e-23
oan-miR-1386	2.66665	57.3903	-3.9379	7.5364e-17	2.8175e-15	Trachinotus_GLEAN_10011000	Trachinotus_GLEAN_10011000	LG6:10085114-10090486	106.915	0.0314493	9.76338	1.79145e-91	2.21624e-89
oan-miR-1386	2.66665	57.3903	-3.9379	7.5364e-17	2.8175e-15	Trachinotus_GLEAN_10006384	Trachinotus_GLEAN_10006384	LG6:19408540-19427530	5.59054	0.370652	2.07758	8.35365e-07	3.22247e-06
oan-miR-1386	2.66665	57.3903	-3.9379	7.5364e-17	2.8175e-15	Trachinotus_GLEAN_10019797	Trachinotus_GLEAN_10019797	LG1:21340731-21344246	32.3334	3.81874	1.23218	0.000124414	0.000361435
oan-miR-1386	2.66665	57.3903	-3.9379	7.5364e-17	2.8175e-15	Trachinotus_GLEAN_10014618	Trachinotus_GLEAN_10014618	LG17:11231740-11246484	28.3599	3.47914	1.18814	1.12435e-07	4.71739e-07
oan-miR-1386	2.66665	57.3903	-3.9379	7.5364e-17	2.8175e-15	Trachinotus_GLEAN_10011185	Trachinotus_GLEAN_10011185	LG18:22782990-22792574	39.9933	4.39687	1.34718	7.11659e-09	3.33706e-08
oan-miR-1386	2.66665	57.3903	-3.9379	7.5364e-17	2.8175e-15	Trachinotus_GLEAN_10013896	Trachinotus_GLEAN_10013896	LG19:10230615-10247615	0.486789	0	10.4825	2.1259e-10	1.13233e-09
oan-miR-1386	2.66665	57.3903	-3.9379	7.5364e-17	2.8175e-15	Trachinotus_GLEAN_10013686	Trachinotus_GLEAN_10013686	LG19:7882133-8053330	9.75342	1.25817	1.11523	2.81169e-06	1.01923e-05
oan-miR-1386	2.66665	57.3903	-3.9379	7.5364e-17	2.8175e-15	Trachinotus_GLEAN_10002745	Trachinotus_GLEAN_10002745	LG8:21721217-21831957	12.0288	2.3794	0.500373	0.0228913	0.0408688
oan-miR-1386	2.66665	57.3903	-3.9379	7.5364e-17	2.8175e-15	Trachinotus_GLEAN_10010911	Trachinotus_GLEAN_10010911	LG23:1036033-1058160	14.4846	1.5959	1.33448	3.38663e-08	1.49083e-07
oan-miR-1386	2.66665	57.3903	-3.9379	7.5364e-17	2.8175e-15	Trachinotus_GLEAN_10013725	Trachinotus_GLEAN_10013725	LG20:22413054-22414694	4.59475	0.362939	1.77724	0.0215252	0.038727
oan-miR-1386	2.66665	57.3903	-3.9379	7.5364e-17	2.8175e-15	Trachinotus_GLEAN_10003666	Trachinotus_GLEAN_10003666	LG15:13645097-13651246	24.0433	2.78735	1.25437	5.44752e-05	0.000166867
oan-miR-1386	2.66665	57.3903	-3.9379	7.5364e-17	2.8175e-15	Trachinotus_GLEAN_10012564	Trachinotus_GLEAN_10012564	LG11:6095949-6114536	30.1534	1.59573	2.39336	2.42793e-25	2.89521e-24
oan-miR-1386	2.66665	57.3903	-3.9379	7.5364e-17	2.8175e-15	Trachinotus_GLEAN_10006513	Trachinotus_GLEAN_10006513	LG15:20120758-20129910	41.4909	5.17961	1.15535	2.98348e-07	1.20453e-06
oan-miR-1386	2.66665	57.3903	-3.9379	7.5364e-17	2.8175e-15	Trachinotus_GLEAN_10019323	-	LG5:8083981-8111690	1.93292	0.0681847	2.6808	3.53853e-06	1.26849e-05
oan-miR-1386	2.66665	57.3903	-3.9379	7.5364e-17	2.8175e-15	Trachinotus_GLEAN_10018206	Trachinotus_GLEAN_10018206	LG14:17119182-17185177	10.1563	1.693	0.736753	0.000807941	0.00202318
oan-miR-1386	2.66665	57.3903	-3.9379	7.5364e-17	2.8175e-15	Trachinotus_GLEAN_10015446	Trachinotus_GLEAN_10015446	LG22:13551573-13554753	34.1506	0.0565727	7.19482	3.81495e-33	6.48671e-32
oan-miR-1386	2.66665	57.3903	-3.9379	7.5364e-17	2.8175e-15	Trachinotus_GLEAN_10015390	Trachinotus_GLEAN_10015390	LG2:18040230-18043378	7.22237	0.571212	1.79756	0.00220542	0.00502001
oan-miR-1386	2.66665	57.3903	-3.9379	7.5364e-17	2.8175e-15	Trachinotus_GLEAN_10007471	Trachinotus_GLEAN_10007471	LG20:17043328-17077205	19.3944	0.459254	3.70509	5.35767e-16	4.06108e-15
oan-miR-1386	2.66665	57.3903	-3.9379	7.5364e-17	2.8175e-15	Trachinotus_GLEAN_10005553	Trachinotus_GLEAN_10005553	LG13:6398641-6400333	84.8093	2.94056	2.98875	2.45943e-16	1.89432e-15
oan-miR-1386	2.66665	57.3903	-3.9379	7.5364e-17	2.8175e-15	Trachinotus_GLEAN_10003830	Trachinotus_GLEAN_10003830	LG10:26657055-26669967	5.5958	0.038351	4.23738	1.50218e-05	4.97669e-05
oan-miR-1386	2.66665	57.3903	-3.9379	7.5364e-17	2.8175e-15	Trachinotus_GLEAN_10006692	Trachinotus_GLEAN_10006692	LG8:16873269-16876980	0.720658	0	8.85784	1.10558e-05	3.7189e-05
oan-miR-1386	2.66665	57.3903	-3.9379	7.5364e-17	2.8175e-15	Trachinotus_GLEAN_10006351	-	LG18:24299401-24400161	34.0038	5.9463	0.670193	0.00469277	0.00995513
oan-miR-1386	2.66665	57.3903	-3.9379	7.5364e-17	2.8175e-15	Trachinotus_GLEAN_10017191	Trachinotus_GLEAN_10017191	LG15:3247946-3250274	0.168554	0	6.16813	0.00561392	0.0116955
oan-miR-1386	2.66665	57.3903	-3.9379	7.5364e-17	2.8175e-15	Trachinotus_GLEAN_10001619	-	LG7:11322453-11366888	3.95869	0.155859	3.62335	1.14293e-11	6.58972e-11
oan-miR-1386	2.66665	57.3903	-3.9379	7.5364e-17	2.8175e-15	Trachinotus_GLEAN_10018009	Trachinotus_GLEAN_10018009	LG4:10222995-10236850	12.891	2.06735	0.797435	0.00208793	0.00477463
oan-miR-1386	2.66665	57.3903	-3.9379	7.5364e-17	2.8175e-15	Trachinotus_GLEAN_10016516	Trachinotus_GLEAN_10016516	LG10:23151447-23159367	31.1746	4.42655	0.970115	0.000208725	0.000584026
oan-miR-1386	2.66665	57.3903	-3.9379	7.5364e-17	2.8175e-15	XLOC_039447	XLOC_039447	LG13:23437985-23442511	1.02574	0	9.65235	1.99847e-07	8.18503e-07
oan-miR-1386	2.66665	57.3903	-3.9379	7.5364e-17	2.8175e-15	Trachinotus_GLEAN_10007305	-	LG6:11924308-11937013	4.25195	0.323995	1.86673	0.00119051	0.00288133
oan-miR-1386	2.66665	57.3903	-3.9379	7.5364e-17	2.8175e-15	XLOC_046298	XLOC_046298	LG15:2912919-2940017	12.8449	0.214639	3.75073	4.08823e-30	6.10534e-29
oan-miR-1386	2.66665	57.3903	-3.9379	7.5364e-17	2.8175e-15	Trachinotus_GLEAN_10011531	Trachinotus_GLEAN_10011531	LG4:25462144-25469260	57.615	3.61625	2.1461	4.27779e-20	4.00994e-19
oan-miR-1386	2.66665	57.3903	-3.9379	7.5364e-17	2.8175e-15	XLOC_129385	XLOC_129385	LG6:16083344-16097390	31.6372	1.46219	2.59779	3.00662e-26	3.75509e-25
oan-miR-1386	2.66665	57.3903	-3.9379	7.5364e-17	2.8175e-15	Trachinotus_GLEAN_10008728	Trachinotus_GLEAN_10008728	LG23:14063437-14069437	20.0989	2.65711	1.06945	0.000869332	0.00216286
oan-miR-1386	2.66665	57.3903	-3.9379	7.5364e-17	2.8175e-15	Trachinotus_GLEAN_10002660	Trachinotus_GLEAN_10002660	LG20:19174809-19225926	1.24282	0.153983	1.16916	0.0112799	0.0218476
oan-miR-1386	2.66665	57.3903	-3.9379	7.5364e-17	2.8175e-15	Trachinotus_GLEAN_10004740	Trachinotus_GLEAN_10004740	LG15:12994288-13006037	23.1462	2.6982	1.25602	2.39897e-07	9.77208e-07
oan-miR-1386	2.66665	57.3903	-3.9379	7.5364e-17	2.8175e-15	Trachinotus_GLEAN_10014630	Trachinotus_GLEAN_10014630	LG4:1190813-1228809	43.184	4.41514	1.46147	3.08763e-06	1.11523e-05
oan-miR-1386	2.66665	57.3903	-3.9379	7.5364e-17	2.8175e-15	Trachinotus_GLEAN_10012239	Trachinotus_GLEAN_10012239	LG11:11405188-11430763	11.978	1.49388	1.15446	1.6368e-06	6.09358e-06
oan-miR-1386	2.66665	57.3903	-3.9379	7.5364e-17	2.8175e-15	Trachinotus_GLEAN_10018451	Trachinotus_GLEAN_10018451	LG5:2488966-2512162	15.251	1.932	1.13122	1.08789e-06	4.14556e-06
oan-miR-1386	2.66665	57.3903	-3.9379	7.5364e-17	2.8175e-15	Trachinotus_GLEAN_10018613	Trachinotus_GLEAN_10018613	LG1:11150664-11167836	3.29906	0.423167	1.1101	0.0141622	0.0267578
oan-miR-1386	2.66665	57.3903	-3.9379	7.5364e-17	2.8175e-15	Trachinotus_GLEAN_10010155	Trachinotus_GLEAN_10010155	LG1:4749072-4788312	33.6015	3.35012	1.49792	1.35522e-06	5.09703e-06
oan-miR-1386	2.66665	57.3903	-3.9379	7.5364e-17	2.8175e-15	Trachinotus_GLEAN_10006273	Trachinotus_GLEAN_10006273	LG15:18380108-18392339	9.33829	1.62571	0.674233	0.0261459	0.0459423
oan-miR-1386	2.66665	57.3903	-3.9379	7.5364e-17	2.8175e-15	Trachinotus_GLEAN_10001127	Trachinotus_GLEAN_10001127	LG9:11536066-11558696	3.29449	0.142327	2.6734	8.82536e-08	3.73673e-07
oan-miR-1386	2.66665	57.3903	-3.9379	7.5364e-17	2.8175e-15	Trachinotus_GLEAN_10011890	Trachinotus_GLEAN_10011890	LG2:20408949-20418788	0.275444	0.00409633	3.91742	0.00486857	0.0102961
oan-miR-1386	2.66665	57.3903	-3.9379	7.5364e-17	2.8175e-15	Trachinotus_GLEAN_10017562	Trachinotus_GLEAN_10017562	LG10:19479399-19479791	1.17023	0	6.39386	0.0039422	0.00849841
oan-miR-1386	2.66665	57.3903	-3.9379	7.5364e-17	2.8175e-15	Trachinotus_GLEAN_10001764	-	LG16:17983977-18023214	3.18876	0.0792943	2.83639	0.00605544	0.0125203
oan-miR-1386	2.66665	57.3903	-3.9379	7.5364e-17	2.8175e-15	Trachinotus_GLEAN_10010049	Trachinotus_GLEAN_10010049	LG4:8378161-8409568	5.41004	0.541766	1.47813	6.07006e-06	2.11642e-05
oan-miR-1386	2.66665	57.3903	-3.9379	7.5364e-17	2.8175e-15	Trachinotus_GLEAN_10007325	-	LG6:11556859-11582963	6.52457	0.857076	1.00787	0.00189554	0.00437696
oan-miR-1386	2.66665	57.3903	-3.9379	7.5364e-17	2.8175e-15	Trachinotus_GLEAN_10006136	-	LG6:15569440-15683453	21.5698	1.00102	2.60623	6.73637e-11	3.70895e-10
oan-miR-1386	2.66665	57.3903	-3.9379	7.5364e-17	2.8175e-15	Trachinotus_GLEAN_10017911	Trachinotus_GLEAN_10017911	LG15:16715825-16945650	12.0844	8.99136	1.05596	1.85521e-06	6.86334e-06
oan-miR-1386	2.66665	57.3903	-3.9379	7.5364e-17	2.8175e-15	Trachinotus_GLEAN_10018750	Trachinotus_GLEAN_10018750	LG18:15607974-15632889	8.27624	0.191444	4.00419	1.34313e-29	1.95342e-28
oan-miR-1386	2.66665	57.3903	-3.9379	7.5364e-17	2.8175e-15	XLOC_003395	XLOC_003395	LG1:29945785-29951119	18.4392	0.337301	3.76368	2.01291e-14	1.38631e-13
oan-miR-1386	2.66665	57.3903	-3.9379	7.5364e-17	2.8175e-15	Trachinotus_GLEAN_10002476	Trachinotus_GLEAN_10002476	LG13:16881341-16973057	1.376	0.102407	1.40569	0.0118175	0.022754
oan-miR-1386	2.66665	57.3903	-3.9379	7.5364e-17	2.8175e-15	Trachinotus_GLEAN_10018590	Trachinotus_GLEAN_10018590	LG1:10103463-10344606	10.1284	1.17935	1.2159	4.24709e-05	0.000132403
dre-miR-731	124.072	525.235	-1.9869	7.3218e-10	9.3642e-09	XLOC_030358	XLOC_030358	LG12:7585330-7599906	25.4039	3.38591	1.10607	1.56605e-06	5.8403e-06
dre-miR-731	124.072	525.235	-1.9869	7.3218e-10	9.3642e-09	XLOC_109714	XLOC_109714	LG3:20341518-20345021	143.124	1.30739	5.13805	1.51954e-38	3.19443e-37
dre-miR-731	124.072	525.235	-1.9869	7.3218e-10	9.3642e-09	XLOC_120817	XLOC_120817	LG5:709397-731729	23.3526	3.2881	1.52408	2.51988e-08	1.12276e-07
dre-miR-731	124.072	525.235	-1.9869	7.3218e-10	9.3642e-09	XLOC_060353	XLOC_060353	LG17:8795173-8812770	12.7313	0.580594	2.61674	5.35394e-10	2.76547e-09
dre-miR-731	124.072	525.235	-1.9869	7.3218e-10	9.3642e-09	XLOC_125007	XLOC_125007	LG6:3825845-3842079	10.5717	0.878247	1.88128	4.70875e-05	0.000145722
dre-miR-731	124.072	525.235	-1.9869	7.3218e-10	9.3642e-09	XLOC_048716	XLOC_048716	LG15:1-36483	9.72685	0.235944	3.42193	4.82797e-23	5.17427e-22
dre-miR-731	124.072	525.235	-1.9869	7.3218e-10	9.3642e-09	XLOC_100271	XLOC_100271	LG23:3266444-3279634	9.66855	0.548108	2.297	4.02255e-12	2.3922e-11
dre-miR-731	124.072	525.235	-1.9869	7.3218e-10	9.3642e-09	XLOC_067135	XLOC_067135	LG18:8572739-8580044	67.4092	6.57262	1.51778	1.19834e-11	6.90388e-11
dre-miR-731	124.072	525.235	-1.9869	7.3218e-10	9.3642e-09	XLOC_135944	XLOC_135944	LG7:18526366-18607525	89.831	5.68314	2.59023	2.07455e-29	2.98827e-28
dre-miR-731	124.072	525.235	-1.9869	7.3218e-10	9.3642e-09	XLOC_052639	XLOC_052639	LG16:7986275-7998791	15.1798	0.829863	2.28249	1.72182e-10	9.21839e-10
dre-miR-731	124.072	525.235	-1.9869	7.3218e-10	9.3642e-09	XLOC_125388	XLOC_125388	LG6:7578616-7595772	424.185	24.623	2.14211	0.0198797	0.0361271
dre-miR-731	124.072	525.235	-1.9869	7.3218e-10	9.3642e-09	XLOC_025671	XLOC_025671	LG11:29735132-29745360	17.5719	1.8701	1.43068	0.000221207	0.00061659
dre-miR-731	124.072	525.235	-1.9869	7.3218e-10	9.3642e-09	XLOC_029438	XLOC_029438	LG12:889044-895788	1.26057	0.0676153	2.41032	0.0142116	0.0268411
dre-miR-731	124.072	525.235	-1.9869	7.3218e-10	9.3642e-09	XLOC_054393	XLOC_054393	LG16:3850469-3858843	69.9539	2.00482	2.87804	2.21265e-25	2.6427e-24
dre-miR-731	124.072	525.235	-1.9869	7.3218e-10	9.3642e-09	XLOC_130079	XLOC_130079	LG6:22736812-22809661	5.03556	0.184182	2.34421	0.000378401	0.00101008
dre-miR-731	124.072	525.235	-1.9869	7.3218e-10	9.3642e-09	XLOC_059448	XLOC_059448	LG17:1088404-1095681	46.6941	4.35246	1.60635	0.00681317	0.0139261
dre-miR-731	124.072	525.235	-1.9869	7.3218e-10	9.3642e-09	Trachinotus_GLEAN_10005118	Trachinotus_GLEAN_10005118	LG12:20015403-20016740	3.8292	0.0889687	3.53092	0.00168626	0.00394707
dre-miR-731	124.072	525.235	-1.9869	7.3218e-10	9.3642e-09	XLOC_137489	XLOC_137489	LG8:8403514-8483191	66.6844	8.00333	1.4383	4.43043e-12	2.62542e-11
dre-miR-731	124.072	525.235	-1.9869	7.3218e-10	9.3642e-09	XLOC_050007	XLOC_050007	LG15:10723580-10784932	10.7328	0.435055	3.56859	1.25631e-39	2.76682e-38
dre-miR-731	124.072	525.235	-1.9869	7.3218e-10	9.3642e-09	XLOC_095175	XLOC_095175	LG22:14714364-14909995	8.74045	1.8631	1.21143	0.000775386	0.00194848
dre-miR-731	124.072	525.235	-1.9869	7.3218e-10	9.3642e-09	XLOC_111535	XLOC_111535	LG4:4131425-4155263	1.292	0.0429217	2.41716	0.00156277	0.00368327
dre-miR-731	124.072	525.235	-1.9869	7.3218e-10	9.3642e-09	XLOC_003395	XLOC_003395	LG1:29945785-29951119	18.4392	0.337301	3.76368	2.01291e-14	1.38631e-13
dre-miR-731	124.072	525.235	-1.9869	7.3218e-10	9.3642e-09	XLOC_114646	XLOC_114646	LG4:5304719-5312890	8.55545	0.568117	2.18542	9.84804e-06	3.33655e-05
dre-miR-731	124.072	525.235	-1.9869	7.3218e-10	9.3642e-09	XLOC_056357	XLOC_056357	LG17:227763-248737	5.88258	0.519051	1.95932	0.000656872	0.0016746
dre-miR-731	124.072	525.235	-1.9869	7.3218e-10	9.3642e-09	XLOC_107802	XLOC_107802	LG3:1877838-1881073	7.75456	0.891764	1.27663	0.0197003	0.0358385
dre-miR-731	124.072	525.235	-1.9869	7.3218e-10	9.3642e-09	XLOC_120764	XLOC_120764	LG5:27817751-27880416	13.302	2.55545	1.35253	3.47035e-06	1.24538e-05
dre-miR-731	124.072	525.235	-1.9869	7.3218e-10	9.3642e-09	Trachinotus_GLEAN_10014308	Trachinotus_GLEAN_10014308	LG13:20482957-20492076	6.24814	0.65704	1.63301	0.00428503	0.00916778
dre-miR-731	124.072	525.235	-1.9869	7.3218e-10	9.3642e-09	XLOC_128419	XLOC_128419	LG6:7573450-7575083	145.853	4.82058	3.05001	0.00302064	0.00667939
dre-miR-731	124.072	525.235	-1.9869	7.3218e-10	9.3642e-09	XLOC_040509	XLOC_040509	LG14:7141772-7182821	4.53581	0.151942	3.07271	1.30125e-14	9.07614e-14
dre-miR-731	124.072	525.235	-1.9869	7.3218e-10	9.3642e-09	XLOC_088976	XLOC_088976	LG21:1786820-1881078	14.8607	1.75832	1.74109	1.15913e-08	5.32567e-08
dre-miR-731	124.072	525.235	-1.9869	7.3218e-10	9.3642e-09	XLOC_039824	XLOC_039824	LG14:1727002-1768873	4.14622	0.523924	0.911737	0.0120784	0.0232029
dre-miR-731	124.072	525.235	-1.9869	7.3218e-10	9.3642e-09	XLOC_094744	XLOC_094744	LG22:10312821-10328674	4.2741	0.4209	1.39895	0.0088031	0.0175292
dre-miR-731	124.072	525.235	-1.9869	7.3218e-10	9.3642e-09	XLOC_094223	XLOC_094223	LG22:5532343-5538513	2.56001	0.0718993	3.05691	4.45448e-05	0.000138352
dre-miR-731	124.072	525.235	-1.9869	7.3218e-10	9.3642e-09	XLOC_114950	XLOC_114950	LG4:7728104-7743942	15.6916	2.73495	1.5031	0.000350109	0.000940991
dre-miR-731	124.072	525.235	-1.9869	7.3218e-10	9.3642e-09	XLOC_070689	XLOC_070689	LG19:11262318-11275633	1.00784	0.0838633	1.71567	0.0158516	0.0295669
dre-miR-731	124.072	525.235	-1.9869	7.3218e-10	9.3642e-09	XLOC_099765	XLOC_099765	LG22:26808918-26820542	3.38869	0.28471	1.56425	0.00352221	0.0076778
dre-miR-731	124.072	525.235	-1.9869	7.3218e-10	9.3642e-09	XLOC_039653	XLOC_039653	LG14:19159-50190	11.7517	1.82779	1.36219	0.000219372	0.000611645
dre-miR-731	124.072	525.235	-1.9869	7.3218e-10	9.3642e-09	XLOC_116584	XLOC_116584	LG4:22958997-22965438	42.0409	6.12433	1.06732	0.00055331	0.00143211
dre-miR-731	124.072	525.235	-1.9869	7.3218e-10	9.3642e-09	XLOC_084886	XLOC_084886	LG20:15359492-15369104	1.37046	0.0982997	1.92606	0.00831233	0.0166435
dre-miR-731	124.072	525.235	-1.9869	7.3218e-10	9.3642e-09	XLOC_096346	XLOC_096346	LG22:24321256-24350523	5.90754	0.679329	1.31184	1.56173e-05	5.16431e-05
dre-miR-731	124.072	525.235	-1.9869	7.3218e-10	9.3642e-09	XLOC_130053	XLOC_130053	LG6:22506312-22521739	8.30817	0.339205	2.86177	9.00382e-08	3.80693e-07
dre-miR-731	124.072	525.235	-1.9869	7.3218e-10	9.3642e-09	XLOC_135104	XLOC_135104	LG7:11270643-11290926	3.15553	0.268938	1.73706	0.000229177	0.000637329
dre-miR-731	124.072	525.235	-1.9869	7.3218e-10	9.3642e-09	XLOC_146384	XLOC_146384	LG9:11059028-11116623	63.1126	5.2321	1.84426	3.95535e-14	2.67324e-13
dre-miR-731	124.072	525.235	-1.9869	7.3218e-10	9.3642e-09	XLOC_090076	XLOC_090076	LG21:10359654-10362426	1.55721	0.0326613	3.65161	0.00887992	0.0176693
dre-miR-731	124.072	525.235	-1.9869	7.3218e-10	9.3642e-09	XLOC_066352	XLOC_066352	LG18:4733412-4760364	0.949969	0.089586	1.55076	0.00529135	0.0110942
dre-miR-731	124.072	525.235	-1.9869	7.3218e-10	9.3642e-09	Trachinotus_GLEAN_10003663	Trachinotus_GLEAN_10003663	LG15:13543650-13563003	5.71595	0.705863	1.18616	0.00195171	0.00449287
dre-miR-731	124.072	525.235	-1.9869	7.3218e-10	9.3642e-09	XLOC_060633	XLOC_060633	LG17:11213140-11218857	20.6867	1.31895	1.96255	6.86586e-06	2.3779e-05
dre-miR-731	124.072	525.235	-1.9869	7.3218e-10	9.3642e-09	XLOC_100468	XLOC_100468	LG23:5172134-5173894	15.2289	0.414663	3.37014	5.85208e-07	2.29368e-06
dre-miR-731	124.072	525.235	-1.9869	7.3218e-10	9.3642e-09	XLOC_107081	XLOC_107081	LG3:26140115-26212392	22.1441	0.753392	3.45823	1.77187e-23	1.94543e-22
dre-miR-731	124.072	525.235	-1.9869	7.3218e-10	9.3642e-09	XLOC_004119	XLOC_004119	LG1:4149139-4160002	1.34907	0.0510803	2.77582	0.00900574	0.0178948
dre-miR-731	124.072	525.235	-1.9869	7.3218e-10	9.3642e-09	XLOC_129309	XLOC_129309	LG6:14651883-14672671	3.61427	0.206221	2.30023	9.94271e-08	4.19094e-07
dre-miR-731	124.072	525.235	-1.9869	7.3218e-10	9.3642e-09	XLOC_095442	XLOC_095442	LG22:17647176-17660710	37.4605	0.445851	4.49914	9.82621e-62	4.98979e-60
dre-miR-731	124.072	525.235	-1.9869	7.3218e-10	9.3642e-09	Trachinotus_GLEAN_10017315	-	LG17:22522146-22675588	25.8713	2.98449	1.54329	1.34302e-13	8.78077e-13
dre-miR-731	124.072	525.235	-1.9869	7.3218e-10	9.3642e-09	XLOC_014849	XLOC_014849	LG10:15366367-15368447	4.7909	0.0571017	4.54665	0.000509037	0.00132732
dre-miR-731	124.072	525.235	-1.9869	7.3218e-10	9.3642e-09	Trachinotus_GLEAN_10011506	Trachinotus_GLEAN_10011506	LG19:17529220-17548022	0.067631	0	7.81206	0.000562364	0.00145226
dre-miR-731	124.072	525.235	-1.9869	7.3218e-10	9.3642e-09	Trachinotus_GLEAN_10000898	Trachinotus_GLEAN_10000898	LG10:12146833-12156076	10.7157	1.0094	1.56977	1.48461e-05	4.92011e-05
dre-miR-731	124.072	525.235	-1.9869	7.3218e-10	9.3642e-09	XLOC_055998	XLOC_055998	LG16:16324102-16337527	1.97787	0.141557	1.96175	0.00273133	0.00609798
ola-miR-200a	2017.04	10373.9	-2.1383	2.0371e-06	1.5714e-05	XLOC_075686	XLOC_075686	LG2:1468461-1480805	13.2438	1.0256	2.06743	7.48623e-10	3.8222e-09
ola-miR-200a	2017.04	10373.9	-2.1383	2.0371e-06	1.5714e-05	XLOC_089134	XLOC_089134	LG21:2818696-2835511	12.5248	0.115197	4.90602	6.31312e-40	1.40895e-38
ola-miR-200a	2017.04	10373.9	-2.1383	2.0371e-06	1.5714e-05	XLOC_125227	XLOC_125227	LG6:6159376-6195522	15.5412	1.58723	1.51061	8.17915e-06	2.80143e-05
ola-miR-200a	2017.04	10373.9	-2.1383	2.0371e-06	1.5714e-05	XLOC_016449	XLOC_016449	LG10:26022807-26025148	2.17314	0.0946967	2.58412	0.00525623	0.0110313
ola-miR-200a	2017.04	10373.9	-2.1383	2.0371e-06	1.5714e-05	XLOC_010860	XLOC_010860	LG10:23744127-23864649	9.77068	1.18918	1.32744	4.98953e-08	2.16318e-07
ola-miR-200a	2017.04	10373.9	-2.1383	2.0371e-06	1.5714e-05	XLOC_072886	XLOC_072886	LG19:3856590-3865987	3.70611	0.115048	3.07196	2.23504e-07	9.12408e-07
ola-miR-200a	2017.04	10373.9	-2.1383	2.0371e-06	1.5714e-05	XLOC_102488	XLOC_102488	LG23:7019305-7026578	0.698506	0.045507	2.06124	0.0216812	0.0389727
ola-miR-200a	2017.04	10373.9	-2.1383	2.0371e-06	1.5714e-05	XLOC_111707	XLOC_111707	LG4:5407863-5430556	4.90029	0.706669	1.37331	0.0170402	0.031551
ola-miR-200a	2017.04	10373.9	-2.1383	2.0371e-06	1.5714e-05	XLOC_058543	XLOC_058543	LG17:20289501-20301515	10.8015	0.671688	2.1732	1.17386e-09	5.8873e-09
ola-miR-200a	2017.04	10373.9	-2.1383	2.0371e-06	1.5714e-05	XLOC_100271	XLOC_100271	LG23:3266444-3279634	9.66855	0.548108	2.297	4.02255e-12	2.3922e-11
ola-miR-200a	2017.04	10373.9	-2.1383	2.0371e-06	1.5714e-05	XLOC_032695	XLOC_032695	LG13:3-15731	4.80855	0.484465	1.45659	0.0153346	0.0286917
ola-miR-200a	2017.04	10373.9	-2.1383	2.0371e-06	1.5714e-05	XLOC_066004	XLOC_066004	LG18:1151785-1157530	4.15018	0.0462113	4.51145	4.1219e-06	1.4659e-05
ola-miR-200a	2017.04	10373.9	-2.1383	2.0371e-06	1.5714e-05	XLOC_026150	XLOC_026150	LG12:2945623-2952003	3.04252	0.262583	1.6735	0.00639234	0.0131468
ola-miR-200a	2017.04	10373.9	-2.1383	2.0371e-06	1.5714e-05	XLOC_101266	XLOC_101266	LG23:13209572-13220244	36.8276	3.48123	1.59994	7.86127e-07	3.04038e-06
ola-miR-200a	2017.04	10373.9	-2.1383	2.0371e-06	1.5714e-05	XLOC_080534	XLOC_080534	LG2:11009936-11022377	2.07211	0.09069	2.64152	1.38105e-05	4.5926e-05
ola-miR-200a	2017.04	10373.9	-2.1383	2.0371e-06	1.5714e-05	XLOC_104961	XLOC_104961	LG3:6076542-6412225	4.51471	0.304263	2.75697	1.2671e-25	1.52795e-24
ola-miR-200a	2017.04	10373.9	-2.1383	2.0371e-06	1.5714e-05	XLOC_023985	XLOC_023985	LG11:15853936-15863986	21.7758	1.00108	2.48421	4.10457e-10	2.13999e-09
ola-miR-200a	2017.04	10373.9	-2.1383	2.0371e-06	1.5714e-05	XLOC_102196	XLOC_102196	LG23:4289787-4305655	14.2227	2.04985	1.00919	0.000298183	0.000812176
ola-miR-200a	2017.04	10373.9	-2.1383	2.0371e-06	1.5714e-05	XLOC_110954	XLOC_110954	LG4:607523-652831	16.6941	1.62103	1.41929	6.28452e-10	3.22894e-09
ola-miR-200a	2017.04	10373.9	-2.1383	2.0371e-06	1.5714e-05	XLOC_015993	XLOC_015993	LG10:24061177-24066311	1.91328	0.122162	2.0525	0.0143987	0.0271381
ola-miR-200a	2017.04	10373.9	-2.1383	2.0371e-06	1.5714e-05	XLOC_135944	XLOC_135944	LG7:18526366-18607525	89.831	5.68314	2.59023	2.07455e-29	2.98827e-28
ola-miR-200a	2017.04	10373.9	-2.1383	2.0371e-06	1.5714e-05	XLOC_055883	XLOC_055883	LG16:15222409-15227513	32.1002	3.80167	1.23737	9.9854e-06	3.38004e-05
ola-miR-200a	2017.04	10373.9	-2.1383	2.0371e-06	1.5714e-05	XLOC_001312	XLOC_001312	LG1:10337778-10425458	2.37771	0.271795	1.26957	0.00109245	0.00266332
ola-miR-200a	2017.04	10373.9	-2.1383	2.0371e-06	1.5714e-05	XLOC_118724	XLOC_118724	LG5:15985149-15989431	5.01715	0.478901	1.57317	0.00911747	0.0180941
ola-miR-200a	2017.04	10373.9	-2.1383	2.0371e-06	1.5714e-05	XLOC_140298	XLOC_140298	LG8:5144239-5148829	16.7673	0.92929	2.40845	1.56056e-07	6.46102e-07
ola-miR-200a	2017.04	10373.9	-2.1383	2.0371e-06	1.5714e-05	XLOC_125388	XLOC_125388	LG6:7578616-7595772	424.185	24.623	2.14211	0.0198797	0.0361271
ola-miR-200a	2017.04	10373.9	-2.1383	2.0371e-06	1.5714e-05	XLOC_105880	XLOC_105880	LG3:13845419-13872028	4.70036	0.164108	2.81217	6.85617e-06	2.37509e-05
ola-miR-200a	2017.04	10373.9	-2.1383	2.0371e-06	1.5714e-05	XLOC_053410	XLOC_053410	LG16:13751424-13766563	4.45094	0.228425	2.05002	4.16867e-05	0.000130161
ola-miR-200a	2017.04	10373.9	-2.1383	2.0371e-06	1.5714e-05	Trachinotus_GLEAN_10014521	Trachinotus_GLEAN_10014521	LG2:14968470-14982234	57.7047	7.42843	1.11878	8.16152e-08	3.46934e-07
ola-miR-200a	2017.04	10373.9	-2.1383	2.0371e-06	1.5714e-05	XLOC_103330	XLOC_103330	LG23:14938288-14939986	1.48098	0.0218873	3.92564	0.00669207	0.0137088
ola-miR-200a	2017.04	10373.9	-2.1383	2.0371e-06	1.5714e-05	XLOC_133047	XLOC_133047	LG7:17910294-18406817	43.1335	3.22065	1.9185	1.22512e-19	1.12216e-18
ola-miR-200a	2017.04	10373.9	-2.1383	2.0371e-06	1.5714e-05	XLOC_137489	XLOC_137489	LG8:8403514-8483191	66.6844	8.00333	1.4383	4.43043e-12	2.62542e-11
ola-miR-200a	2017.04	10373.9	-2.1383	2.0371e-06	1.5714e-05	XLOC_100547	XLOC_100547	LG23:5885082-5945067	94.4857	0.783411	5.10267	1.37167e-44	3.73506e-43
ola-miR-200a	2017.04	10373.9	-2.1383	2.0371e-06	1.5714e-05	XLOC_133064	XLOC_133064	LG7:18115938-18124600	22.9934	2.23883	1.48298	0.00160292	0.00377079
ola-miR-200a	2017.04	10373.9	-2.1383	2.0371e-06	1.5714e-05	XLOC_087820	XLOC_087820	LG20:16471538-16545169	21.3211	4.39305	0.917183	0.0106445	0.0207412
ola-miR-200a	2017.04	10373.9	-2.1383	2.0371e-06	1.5714e-05	Trachinotus_GLEAN_10001542	Trachinotus_GLEAN_10001542	LG1:29011416-29017420	5.316	0.150718	3.24868	1.04722e-06	3.99867e-06
ola-miR-200a	2017.04	10373.9	-2.1383	2.0371e-06	1.5714e-05	XLOC_136090	XLOC_136090	LG7:20489483-20544347	52.4397	10.7916	0.672722	0.0126512	0.0241827
ola-miR-200a	2017.04	10373.9	-2.1383	2.0371e-06	1.5714e-05	XLOC_087195	XLOC_087195	LG20:11347828-11359780	28.9614	3.49593	1.24642	6.1786e-08	2.65648e-07
ola-miR-200a	2017.04	10373.9	-2.1383	2.0371e-06	1.5714e-05	XLOC_048017	XLOC_048017	LG15:17961255-17969319	2.26913	0.172729	1.84839	0.00306542	0.00676647
ola-miR-200a	2017.04	10373.9	-2.1383	2.0371e-06	1.5714e-05	XLOC_141335	XLOC_141335	LG8:14311993-14314405	1.81323	0.0138973	5.03106	0.000450403	0.00118533
ola-miR-200a	2017.04	10373.9	-2.1383	2.0371e-06	1.5714e-05	XLOC_096014	XLOC_096014	LG22:21258144-21260964	30.4442	1.64335	2.3682	2.10524e-09	1.03546e-08
ola-miR-200a	2017.04	10373.9	-2.1383	2.0371e-06	1.5714e-05	XLOC_129382	XLOC_129382	LG6:15884385-15892150	31.2221	1.32166	2.26536	2.10261e-13	1.3603e-12
ola-miR-200a	2017.04	10373.9	-2.1383	2.0371e-06	1.5714e-05	XLOC_140627	XLOC_140627	LG8:8081534-8199677	4.72523	0.629051	2.19732	1.18323e-16	9.28725e-16
ola-miR-200a	2017.04	10373.9	-2.1383	2.0371e-06	1.5714e-05	XLOC_027437	XLOC_027437	LG12:13568300-13581553	1.19042	0.101665	1.61555	0.0235607	0.0419425
ola-miR-200a	2017.04	10373.9	-2.1383	2.0371e-06	1.5714e-05	XLOC_060402	XLOC_060402	LG17:9141009-9153327	7.20668	0.275987	2.69309	6.47407e-06	2.24946e-05
ola-miR-200a	2017.04	10373.9	-2.1383	2.0371e-06	1.5714e-05	XLOC_015947	XLOC_015947	LG10:23387858-23398045	8.25256	0.113972	4.87482	1.41997e-15	1.04805e-14
ola-miR-200a	2017.04	10373.9	-2.1383	2.0371e-06	1.5714e-05	XLOC_073096	XLOC_073096	LG19:5539915-5544624	0.929007	0.0232207	3.33529	0.00394317	0.00849989
ola-miR-200a	2017.04	10373.9	-2.1383	2.0371e-06	1.5714e-05	XLOC_072040	XLOC_072040	LG19:21648666-21657035	11.5613	0.19676	3.99498	9.79003e-11	5.3307e-10
ola-miR-200a	2017.04	10373.9	-2.1383	2.0371e-06	1.5714e-05	XLOC_065759	XLOC_065759	LG18:27462623-27556641	27.9682	1.26615	2.90634	2.46276e-27	3.25145e-26
ola-miR-200a	2017.04	10373.9	-2.1383	2.0371e-06	1.5714e-05	XLOC_056357	XLOC_056357	LG17:227763-248737	5.88258	0.519051	1.95932	0.000656872	0.0016746
ola-miR-200a	2017.04	10373.9	-2.1383	2.0371e-06	1.5714e-05	XLOC_133160	XLOC_133160	LG7:19083065-19187874	64.7169	3.70312	3.12435	1.33949e-40	3.06126e-39
ola-miR-200a	2017.04	10373.9	-2.1383	2.0371e-06	1.5714e-05	XLOC_141253	XLOC_141253	LG8:13558421-13572661	0.918099	0	11.1416	3.45646e-13	2.20893e-12
ola-miR-200a	2017.04	10373.9	-2.1383	2.0371e-06	1.5714e-05	XLOC_061958	XLOC_061958	LG17:24120591-24144395	1.48529	0.084619	2.58818	2.72619e-05	8.71952e-05
ola-miR-200a	2017.04	10373.9	-2.1383	2.0371e-06	1.5714e-05	XLOC_003395	XLOC_003395	LG1:29945785-29951119	18.4392	0.337301	3.76368	2.01291e-14	1.38631e-13
ola-miR-200a	2017.04	10373.9	-2.1383	2.0371e-06	1.5714e-05	XLOC_068709	XLOC_068709	LG18:22104444-22124637	46.2188	6.68973	0.87205	0.00149146	0.00352931
ola-miR-200a	2017.04	10373.9	-2.1383	2.0371e-06	1.5714e-05	XLOC_035512	XLOC_035512	LG13:18383933-18387267	2.68575	0.0121073	5.32231	1.03937e-06	3.97019e-06
ola-miR-200a	2017.04	10373.9	-2.1383	2.0371e-06	1.5714e-05	XLOC_004262	XLOC_004262	LG1:5308161-5317532	7.75648	0.386987	2.32294	2.08383e-05	6.77601e-05
ola-miR-200a	2017.04	10373.9	-2.1383	2.0371e-06	1.5714e-05	XLOC_145909	XLOC_145909	LG9:7365178-7384350	9.28552	0.148104	3.86899	1.21283e-13	7.95726e-13
ola-miR-200a	2017.04	10373.9	-2.1383	2.0371e-06	1.5714e-05	XLOC_127408	XLOC_127408	LG6:25248097-25267228	4.9587	0.113562	3.34546	9.61051e-13	5.95571e-12
ola-miR-200a	2017.04	10373.9	-2.1383	2.0371e-06	1.5714e-05	XLOC_019698	XLOC_019698	LG11:13267914-13331746	3.36241	0.181907	2.22083	8.88568e-11	4.8541e-10
ola-miR-200a	2017.04	10373.9	-2.1383	2.0371e-06	1.5714e-05	XLOC_037581	XLOC_037581	LG13:7117797-7130150	18.7301	0.38465	4.09407	2.35592e-14	1.61514e-13
ola-miR-200a	2017.04	10373.9	-2.1383	2.0371e-06	1.5714e-05	XLOC_053948	XLOC_053948	LG16:17953624-17966097	5.56252	0.300072	2.26911	1.55244e-06	5.79314e-06
ola-miR-200a	2017.04	10373.9	-2.1383	2.0371e-06	1.5714e-05	XLOC_120764	XLOC_120764	LG5:27817751-27880416	13.302	2.55545	1.35253	3.47035e-06	1.24538e-05
ola-miR-200a	2017.04	10373.9	-2.1383	2.0371e-06	1.5714e-05	XLOC_021641	XLOC_021641	LG11:28740845-28746807	2.96034	0.0368187	4.44403	3.0964e-07	1.24844e-06
ola-miR-200a	2017.04	10373.9	-2.1383	2.0371e-06	1.5714e-05	XLOC_086158	XLOC_086158	LG20:3536289-3550782	27.6622	1.46489	2.38792	2.54488e-19	2.29054e-18
ola-miR-200a	2017.04	10373.9	-2.1383	2.0371e-06	1.5714e-05	XLOC_122486	XLOC_122486	LG5:16300169-16306494	4.52906	0.556602	1.47703	0.0180641	0.0332123
ola-miR-200a	2017.04	10373.9	-2.1383	2.0371e-06	1.5714e-05	XLOC_038627	XLOC_038627	LG13:16805134-16819272	44.5054	2.55409	2.21164	7.86139e-07	3.04038e-06
ola-miR-200a	2017.04	10373.9	-2.1383	2.0371e-06	1.5714e-05	XLOC_023191	XLOC_023191	LG11:10396294-10475547	7.52609	0.941112	1.34659	0.000386241	0.00102909
ola-miR-200a	2017.04	10373.9	-2.1383	2.0371e-06	1.5714e-05	XLOC_001442	XLOC_001442	LG1:11514509-11518747	6.37309	0.0807233	4.43902	2.51927e-11	1.42572e-10
ola-miR-200a	2017.04	10373.9	-2.1383	2.0371e-06	1.5714e-05	XLOC_130053	XLOC_130053	LG6:22506312-22521739	8.30817	0.339205	2.86177	9.00382e-08	3.80693e-07
ola-miR-200a	2017.04	10373.9	-2.1383	2.0371e-06	1.5714e-05	XLOC_116584	XLOC_116584	LG4:22958997-22965438	42.0409	6.12433	1.06732	0.00055331	0.00143211
ola-miR-200a	2017.04	10373.9	-2.1383	2.0371e-06	1.5714e-05	XLOC_039653	XLOC_039653	LG14:19159-50190	11.7517	1.82779	1.36219	0.000219372	0.000611645
ola-miR-200a	2017.04	10373.9	-2.1383	2.0371e-06	1.5714e-05	XLOC_036772	XLOC_036772	LG13:2021276-2042918	2.09544	0.270835	1.67997	0.00105191	0.00257177
ola-miR-200a	2017.04	10373.9	-2.1383	2.0371e-06	1.5714e-05	XLOC_142467	XLOC_142467	LG8:23322698-23355794	24.1908	4.5152	0.575091	0.00660237	0.0135426
ola-miR-200a	2017.04	10373.9	-2.1383	2.0371e-06	1.5714e-05	XLOC_107081	XLOC_107081	LG3:26140115-26212392	22.1441	0.753392	3.45823	1.77187e-23	1.94543e-22
ola-miR-200a	2017.04	10373.9	-2.1383	2.0371e-06	1.5714e-05	XLOC_092800	XLOC_092800	LG21:14416733-14434185	2.93302	0.23218	2.6407	5.64486e-07	2.21622e-06
ola-miR-200a	2017.04	10373.9	-2.1383	2.0371e-06	1.5714e-05	XLOC_006343	XLOC_006343	LG1:23066255-23144094	3.45354	0.275454	1.6594	1.85087e-08	8.35074e-08
ola-miR-200a	2017.04	10373.9	-2.1383	2.0371e-06	1.5714e-05	XLOC_117301	XLOC_117301	LG5:3249836-3260202	5.37354	0.307156	2.31392	1.7374e-06	6.45132e-06
ola-miR-200a	2017.04	10373.9	-2.1383	2.0371e-06	1.5714e-05	XLOC_146384	XLOC_146384	LG9:11059028-11116623	63.1126	5.2321	1.84426	3.95535e-14	2.67324e-13
ola-miR-200a	2017.04	10373.9	-2.1383	2.0371e-06	1.5714e-05	XLOC_084146	XLOC_084146	LG20:9257168-9263468	3.62692	0.131289	2.91036	8.58362e-05	0.000255815
ola-miR-200a	2017.04	10373.9	-2.1383	2.0371e-06	1.5714e-05	XLOC_048505	XLOC_048505	LG15:23238958-23261880	12.1587	1.52119	1.18689	3.41255e-06	1.2261e-05
ola-miR-200a	2017.04	10373.9	-2.1383	2.0371e-06	1.5714e-05	XLOC_029758	XLOC_029758	LG12:3076267-3114752	1.31867	0.116604	1.63944	0.000246107	0.000680569
ola-miR-200a	2017.04	10373.9	-2.1383	2.0371e-06	1.5714e-05	XLOC_116331	XLOC_116331	LG4:20549648-20569610	30.5838	4.12135	1.0812	0.00198187	0.00455497
ola-miR-200a	2017.04	10373.9	-2.1383	2.0371e-06	1.5714e-05	XLOC_056747	XLOC_056747	LG17:4473244-4478716	26.7565	4.15637	0.845331	0.00216968	0.00494465
ola-miR-200a	2017.04	10373.9	-2.1383	2.0371e-06	1.5714e-05	XLOC_108995	XLOC_108995	LG3:13253179-13274530	1.26727	0.175892	1.29748	0.0176332	0.0325268
ola-miR-200a	2017.04	10373.9	-2.1383	2.0371e-06	1.5714e-05	XLOC_047586	XLOC_047586	LG15:13239639-13249211	9.59569	0.838236	1.46158	0.00636476	0.0130954
ola-miR-200a	2017.04	10373.9	-2.1383	2.0371e-06	1.5714e-05	XLOC_029718	XLOC_029718	LG12:2852232-2869353	1.73224	0.102431	1.99134	0.00199738	0.00458817
ola-miR-200a	2017.04	10373.9	-2.1383	2.0371e-06	1.5714e-05	XLOC_035471	XLOC_035471	LG13:18189190-18210873	4.69809	0.667514	1.27164	0.00601657	0.012448
novel_66	54.7809	194.666	-1.7418	6.996e-08	7.0834e-07	Trachinotus_GLEAN_10013063	-	LG3:9813815-9831261	8.63588	1.0457	1.18212	0.00333316	0.00730278
novel_66	54.7809	194.666	-1.7418	6.996e-08	7.0834e-07	Trachinotus_GLEAN_10019654	Trachinotus_GLEAN_10019654	LG3:14209475-14214184	41.6299	2.4185	2.2467	6.85097e-12	4.01157e-11
novel_66	54.7809	194.666	-1.7418	6.996e-08	7.0834e-07	XLOC_026259	XLOC_026259	LG12:3293313-3319813	5.66227	0.322715	2.08008	7.13652e-08	3.04482e-07
novel_66	54.7809	194.666	-1.7418	6.996e-08	7.0834e-07	Trachinotus_GLEAN_10011101	Trachinotus_GLEAN_10011101	LG19:6486894-6499511	5.16363	0.22365	2.6604	4.44223e-06	1.57368e-05
novel_66	54.7809	194.666	-1.7418	6.996e-08	7.0834e-07	Trachinotus_GLEAN_10002247	Trachinotus_GLEAN_10002247	LG13:18022573-18049696	12.3483	0.758716	2.17556	6.87411e-18	5.75305e-17
novel_66	54.7809	194.666	-1.7418	6.996e-08	7.0834e-07	Trachinotus_GLEAN_10012230	Trachinotus_GLEAN_10012230	LG11:11083532-11096405	6.33731	0.478599	1.88074	9.7614e-05	0.000288287
novel_66	54.7809	194.666	-1.7418	6.996e-08	7.0834e-07	Trachinotus_GLEAN_10011709	Trachinotus_GLEAN_10011709	LG4:17139074-17140819	24.9439	0.558044	3.60384	2.75458e-10	1.4561e-09
novel_66	54.7809	194.666	-1.7418	6.996e-08	7.0834e-07	Trachinotus_GLEAN_10019191	Trachinotus_GLEAN_10019191	LG1:27989039-27993986	55.1295	2.64753	2.52692	2.82759e-18	2.4117e-17
novel_66	54.7809	194.666	-1.7418	6.996e-08	7.0834e-07	Trachinotus_GLEAN_10018647	Trachinotus_GLEAN_10018647	LG10:29717371-29726813	7.77758	0.626069	1.78317	9.31922e-06	3.16737e-05
novel_66	54.7809	194.666	-1.7418	6.996e-08	7.0834e-07	XLOC_050007	XLOC_050007	LG15:10723580-10784932	10.7328	0.435055	3.56859	1.25631e-39	2.76682e-38
novel_66	54.7809	194.666	-1.7418	6.996e-08	7.0834e-07	XLOC_038373	XLOC_038373	LG13:13836166-13839507	3.93807	0.19639	2.43384	0.00136235	0.00325245
novel_66	54.7809	194.666	-1.7418	6.996e-08	7.0834e-07	Trachinotus_GLEAN_10004420	Trachinotus_GLEAN_10004420	LG19:19364659-19372356	19.717	1.10588	2.29351	5.34021e-10	2.7598e-09
novel_66	54.7809	194.666	-1.7418	6.996e-08	7.0834e-07	Trachinotus_GLEAN_10000764	-	LG3:7120856-7135241	4.80774	0.571976	1.37774	0.00951072	0.018764
novel_66	54.7809	194.666	-1.7418	6.996e-08	7.0834e-07	Trachinotus_GLEAN_10011825	Trachinotus_GLEAN_10011825	LG13:15649434-15682946	14.5433	0.729805	2.47367	7.60859e-27	9.79569e-26
novel_66	54.7809	194.666	-1.7418	6.996e-08	7.0834e-07	XLOC_136004	XLOC_136004	LG7:19391448-19432607	38.4318	3.38461	2.01772	2.96058e-15	2.14253e-14
novel_66	54.7809	194.666	-1.7418	6.996e-08	7.0834e-07	Trachinotus_GLEAN_10000347	Trachinotus_GLEAN_10000347	LG10:24354633-24396350	2.68914	0.0484877	3.9504	7.98565e-19	7.01738e-18
novel_66	54.7809	194.666	-1.7418	6.996e-08	7.0834e-07	Trachinotus_GLEAN_10010291	Trachinotus_GLEAN_10010291	LG15:7829672-7879174	4.63947	0.329957	1.96993	1.02926e-12	6.36528e-12
novel_66	54.7809	194.666	-1.7418	6.996e-08	7.0834e-07	Trachinotus_GLEAN_10001154	Trachinotus_GLEAN_10001154	LG17:2609003-2622082	6.77878	1.01147	0.901905	0.0176846	0.0326037
novel_66	54.7809	194.666	-1.7418	6.996e-08	7.0834e-07	Trachinotus_GLEAN_10018985	Trachinotus_GLEAN_10018985	LG21:3053014-3093597	24.4118	2.5024	1.4455	8.51775e-11	4.65988e-10
novel_66	54.7809	194.666	-1.7418	6.996e-08	7.0834e-07	Trachinotus_GLEAN_10006406	Trachinotus_GLEAN_10006406	LG17:24784208-24818367	27.0102	0.641109	3.55584	4.28342e-38	8.84397e-37
novel_66	54.7809	194.666	-1.7418	6.996e-08	7.0834e-07	Trachinotus_GLEAN_10017105	Trachinotus_GLEAN_10017105	LG10:15619517-15626246	0.756992	0.0236097	3.21336	0.0210423	0.0379651
novel_66	54.7809	194.666	-1.7418	6.996e-08	7.0834e-07	XLOC_136090	XLOC_136090	LG7:20489483-20544347	52.4397	10.7916	0.672722	0.0126512	0.0241827
novel_66	54.7809	194.666	-1.7418	6.996e-08	7.0834e-07	Trachinotus_GLEAN_10018455	Trachinotus_GLEAN_10018455	LG5:2543214-2547201	0.184313	0	7.04347	0.00113249	0.00275199
novel_66	54.7809	194.666	-1.7418	6.996e-08	7.0834e-07	XLOC_099765	XLOC_099765	LG22:26808918-26820542	3.38869	0.28471	1.56425	0.00352221	0.0076778
novel_66	54.7809	194.666	-1.7418	6.996e-08	7.0834e-07	Trachinotus_GLEAN_10014442	-	LG13:9280596-9304039	5.51123	0.534465	1.69535	0.00077712	0.00195267
novel_66	54.7809	194.666	-1.7418	6.996e-08	7.0834e-07	Trachinotus_GLEAN_10013407	Trachinotus_GLEAN_10013407	LG23:1615951-1619508	89.779	15.3289	0.702103	0.00213813	0.00487719
novel_66	54.7809	194.666	-1.7418	6.996e-08	7.0834e-07	Trachinotus_GLEAN_10015925	Trachinotus_GLEAN_10015925	LG23:13064545-13147778	3.34152	0.191295	2.32539	1.92121e-12	1.16631e-11
novel_66	54.7809	194.666	-1.7418	6.996e-08	7.0834e-07	Trachinotus_GLEAN_10007169	Trachinotus_GLEAN_10007169	LG1:15380733-15382082	2.02576	0	8.89349	9.31417e-06	3.16638e-05
novel_66	54.7809	194.666	-1.7418	6.996e-08	7.0834e-07	Trachinotus_GLEAN_10009061	Trachinotus_GLEAN_10009061	LG19:15871887-15886921	11.0555	1.05027	1.55016	1.2056e-07	5.03999e-07
novel_66	54.7809	194.666	-1.7418	6.996e-08	7.0834e-07	Trachinotus_GLEAN_10000885	Trachinotus_GLEAN_10000885	LG17:24337375-24341836	4.8811	0.443565	1.60988	0.00499252	0.0105279
novel_66	54.7809	194.666	-1.7418	6.996e-08	7.0834e-07	Trachinotus_GLEAN_10013040	Trachinotus_GLEAN_10013040	LG3:9491686-9505161	0.555738	0.0439877	1.82004	0.0200974	0.0364681
novel_66	54.7809	194.666	-1.7418	6.996e-08	7.0834e-07	Trachinotus_GLEAN_10004610	Trachinotus_GLEAN_10004610	LG4:16560954-16571414	44.9251	1.10898	3.48944	3.02409e-35	5.62563e-34
novel_66	54.7809	194.666	-1.7418	6.996e-08	7.0834e-07	XLOC_040509	XLOC_040509	LG14:7141772-7182821	4.53581	0.151942	3.07271	1.30125e-14	9.07614e-14
novel_66	54.7809	194.666	-1.7418	6.996e-08	7.0834e-07	Trachinotus_GLEAN_10007126	Trachinotus_GLEAN_10007126	LG7:14190225-14192140	12.2631	1.20489	1.50629	0.00939213	0.018562
novel_66	54.7809	194.666	-1.7418	6.996e-08	7.0834e-07	Trachinotus_GLEAN_10009957	Trachinotus_GLEAN_10009957	LG23:11845640-11898506	2.96043	0.104479	2.96342	4.19015e-14	2.82621e-13
novel_66	54.7809	194.666	-1.7418	6.996e-08	7.0834e-07	Trachinotus_GLEAN_10011378	Trachinotus_GLEAN_10011378	LG1:17318177-17323752	40.6216	2.23813	2.32935	7.10601e-16	5.33518e-15
novel_66	54.7809	194.666	-1.7418	6.996e-08	7.0834e-07	Trachinotus_GLEAN_10014990	Trachinotus_GLEAN_10014990	LG20:11758447-11759064	27.7379	1.4847	2.33922	0.000558532	0.00144386
novel_66	54.7809	194.666	-1.7418	6.996e-08	7.0834e-07	Trachinotus_GLEAN_10009263	Trachinotus_GLEAN_10009263	LG22:18316617-18380245	15.354	2.64859	0.626454	0.00859971	0.0171675
novel_66	54.7809	194.666	-1.7418	6.996e-08	7.0834e-07	XLOC_045888	XLOC_045888	LG14:23519796-23534604	32.7108	5.87485	0.978999	2.09227e-05	6.79975e-05
novel_66	54.7809	194.666	-1.7418	6.996e-08	7.0834e-07	Trachinotus_GLEAN_10013146	Trachinotus_GLEAN_10013146	LG11:25357597-25360892	5.6885	0.640712	1.30574	0.0259811	0.0456831
novel_66	54.7809	194.666	-1.7418	6.996e-08	7.0834e-07	Trachinotus_GLEAN_10000549	Trachinotus_GLEAN_10000549	LG4:21418471-21432045	74.8615	2.58195	3.01416	1.66076e-42	4.16394e-41
novel_66	54.7809	194.666	-1.7418	6.996e-08	7.0834e-07	Trachinotus_GLEAN_10008731	Trachinotus_GLEAN_10008731	LG23:14082837-14084914	284.533	31.0734	1.34896	5.43054e-09	2.57619e-08
novel_66	54.7809	194.666	-1.7418	6.996e-08	7.0834e-07	Trachinotus_GLEAN_10000379	Trachinotus_GLEAN_10000379	LG8:3802895-3846717	2.11395	0.212902	1.11218	0.0141468	0.0267337
novel_66	54.7809	194.666	-1.7418	6.996e-08	7.0834e-07	Trachinotus_GLEAN_10017926	Trachinotus_GLEAN_10017926	LG15:17577996-17653054	1.81107	0.111841	2.1708	1.73978e-10	9.3129e-10
novel_66	54.7809	194.666	-1.7418	6.996e-08	7.0834e-07	Trachinotus_GLEAN_10014124	Trachinotus_GLEAN_10014124	LG22:696367-715166	34.1955	0.94812	3.33445	2.52494e-42	6.25245e-41
novel_66	54.7809	194.666	-1.7418	6.996e-08	7.0834e-07	Trachinotus_GLEAN_10005033	Trachinotus_GLEAN_10005033	LG11:6901251-6921381	18.525	2.84665	0.849065	0.000505981	0.00131992
novel_66	54.7809	194.666	-1.7418	6.996e-08	7.0834e-07	Trachinotus_GLEAN_10007747	Trachinotus_GLEAN_10007747	LG20:15675155-15804577	2.19147	0.239675	1.33918	1.75346e-05	5.7622e-05
novel_66	54.7809	194.666	-1.7418	6.996e-08	7.0834e-07	XLOC_113151	XLOC_113151	LG4:18549572-18561012	3.07454	0.0774343	2.81808	0.000151917	0.00043416
novel_66	54.7809	194.666	-1.7418	6.996e-08	7.0834e-07	Trachinotus_GLEAN_10010890	Trachinotus_GLEAN_10010890	LG23:571334-577620	48.0156	0.017279	7.17108	8.87854e-30	1.30773e-28
mmu-miR-200a-3p	2012.23	10354.6	-2.1378	2.1645e-06	1.6494e-05	XLOC_088976	XLOC_088976	LG21:1786820-1881078	14.8607	1.75832	1.74109	1.15913e-08	5.32567e-08
mmu-miR-200a-3p	2012.23	10354.6	-2.1378	2.1645e-06	1.6494e-05	XLOC_086965	XLOC_086965	LG20:9584155-9587012	14.7666	0.675648	2.60797	5.36226e-07	2.11106e-06
mmu-miR-200a-3p	2012.23	10354.6	-2.1378	2.1645e-06	1.6494e-05	XLOC_115846	XLOC_115846	LG4:16113445-16131343	4.99979	0.422776	1.6293	0.000767247	0.00192996
mmu-miR-200a-3p	2012.23	10354.6	-2.1378	2.1645e-06	1.6494e-05	XLOC_127408	XLOC_127408	LG6:25248097-25267228	4.9587	0.113562	3.34546	9.61051e-13	5.95571e-12
mmu-miR-200a-3p	2012.23	10354.6	-2.1378	2.1645e-06	1.6494e-05	XLOC_091486	XLOC_091486	LG21:2147214-2151962	3.22781	0.136446	2.66621	0.00112829	0.00274357
mmu-miR-200a-3p	2012.23	10354.6	-2.1378	2.1645e-06	1.6494e-05	XLOC_019698	XLOC_019698	LG11:13267914-13331746	3.36241	0.181907	2.22083	8.88568e-11	4.8541e-10
mmu-miR-200a-3p	2012.23	10354.6	-2.1378	2.1645e-06	1.6494e-05	XLOC_107681	XLOC_107681	LG3:1222366-1232678	2.31913	0.109367	2.51508	5.83928e-05	0.000177997
mmu-miR-200a-3p	2012.23	10354.6	-2.1378	2.1645e-06	1.6494e-05	XLOC_100858	XLOC_100858	LG23:9212619-9219251	45.0436	1.08475	3.5291	5.30711e-36	1.01627e-34
mmu-miR-200a-3p	2012.23	10354.6	-2.1378	2.1645e-06	1.6494e-05	XLOC_099765	XLOC_099765	LG22:26808918-26820542	3.38869	0.28471	1.56425	0.00352221	0.0076778
mmu-miR-200a-3p	2012.23	10354.6	-2.1378	2.1645e-06	1.6494e-05	XLOC_025111	XLOC_025111	LG11:25017340-25022088	7.09041	0.787765	1.32363	0.0109683	0.0213126
mmu-miR-200a-3p	2012.23	10354.6	-2.1378	2.1645e-06	1.6494e-05	XLOC_122486	XLOC_122486	LG5:16300169-16306494	4.52906	0.556602	1.47703	0.0180641	0.0332123
mmu-miR-200a-3p	2012.23	10354.6	-2.1378	2.1645e-06	1.6494e-05	XLOC_023031	XLOC_023031	LG11:9182491-9195718	1.97897	0.0746557	2.47096	0.000843351	0.0021037
mmu-miR-200a-3p	2012.23	10354.6	-2.1378	2.1645e-06	1.6494e-05	XLOC_090337	XLOC_090337	LG21:13528533-13541271	2.63305	0.075033	2.73473	0.000104682	0.00030789
mmu-miR-200a-3p	2012.23	10354.6	-2.1378	2.1645e-06	1.6494e-05	XLOC_079099	XLOC_079099	LG2:31191651-31204793	4.79287	0.177666	2.84933	8.55991e-10	4.34456e-09
mmu-miR-200a-3p	2012.23	10354.6	-2.1378	2.1645e-06	1.6494e-05	XLOC_108995	XLOC_108995	LG3:13253179-13274530	1.26727	0.175892	1.29748	0.0176332	0.0325268
mmu-miR-200a-3p	2012.23	10354.6	-2.1378	2.1645e-06	1.6494e-05	XLOC_041446	XLOC_041446	LG14:16501113-16564291	2.31174	0.267832	1.55556	0.0024037	0.00543186
mmu-miR-200a-3p	2012.23	10354.6	-2.1378	2.1645e-06	1.6494e-05	XLOC_029718	XLOC_029718	LG12:2852232-2869353	1.73224	0.102431	1.99134	0.00199738	0.00458817
mmu-miR-200a-3p	2012.23	10354.6	-2.1378	2.1645e-06	1.6494e-05	XLOC_045888	XLOC_045888	LG14:23519796-23534604	32.7108	5.87485	0.978999	2.09227e-05	6.79975e-05
mmu-miR-200a-3p	2012.23	10354.6	-2.1378	2.1645e-06	1.6494e-05	XLOC_066160	XLOC_066160	LG18:2225066-2231021	2.84337	0.120013	2.60687	0.000797719	0.00200075
mmu-miR-200a-3p	2012.23	10354.6	-2.1378	2.1645e-06	1.6494e-05	XLOC_004119	XLOC_004119	LG1:4149139-4160002	1.34907	0.0510803	2.77582	0.00900574	0.0178948
mmu-miR-200a-3p	2012.23	10354.6	-2.1378	2.1645e-06	1.6494e-05	XLOC_032695	XLOC_032695	LG13:3-15731	4.80855	0.484465	1.45659	0.0153346	0.0286917
mmu-miR-200a-3p	2012.23	10354.6	-2.1378	2.1645e-06	1.6494e-05	XLOC_104961	XLOC_104961	LG3:6076542-6412225	4.51471	0.304263	2.75697	1.2671e-25	1.52795e-24
mmu-miR-200a-3p	2012.23	10354.6	-2.1378	2.1645e-06	1.6494e-05	XLOC_044235	XLOC_044235	LG14:12408797-12473423	17.4745	0.448945	3.58937	6.37213e-40	1.42106e-38
mmu-miR-200a-3p	2012.23	10354.6	-2.1378	2.1645e-06	1.6494e-05	XLOC_135997	XLOC_135997	LG7:19147757-19155768	4.50504	0.184649	2.40035	0.000182447	0.00051524
mmu-miR-200a-3p	2012.23	10354.6	-2.1378	2.1645e-06	1.6494e-05	XLOC_125007	XLOC_125007	LG6:3825845-3842079	10.5717	0.878247	1.88128	4.70875e-05	0.000145722
mmu-miR-200a-3p	2012.23	10354.6	-2.1378	2.1645e-06	1.6494e-05	XLOC_076243	XLOC_076243	LG2:6576185-6613010	11.1005	0.806873	1.65837	2.45547e-05	7.89226e-05
mmu-miR-200a-3p	2012.23	10354.6	-2.1378	2.1645e-06	1.6494e-05	XLOC_015993	XLOC_015993	LG10:24061177-24066311	1.91328	0.122162	2.0525	0.0143987	0.0271381
mmu-miR-200a-3p	2012.23	10354.6	-2.1378	2.1645e-06	1.6494e-05	XLOC_103710	XLOC_103710	LG24:1559315-1564319	20.8976	2.09681	1.48013	0.000294596	0.000803206
mmu-miR-200a-3p	2012.23	10354.6	-2.1378	2.1645e-06	1.6494e-05	XLOC_125227	XLOC_125227	LG6:6159376-6195522	15.5412	1.58723	1.51061	8.17915e-06	2.80143e-05
mmu-miR-200a-3p	2012.23	10354.6	-2.1378	2.1645e-06	1.6494e-05	XLOC_131242	XLOC_131242	LG7:4871002-4894428	7.07429	1.01197	0.855498	0.00705677	0.0143727
mmu-miR-200a-3p	2012.23	10354.6	-2.1378	2.1645e-06	1.6494e-05	XLOC_116414	XLOC_116414	LG4:21489140-21537851	9.01201	1.40066	1.15768	0.00148362	0.00351185
mmu-miR-200a-3p	2012.23	10354.6	-2.1378	2.1645e-06	1.6494e-05	XLOC_003496	XLOC_003496	LG1:30672130-30686672	128.021	12.1929	1.50776	3.73917e-07	1.49438e-06
mmu-miR-200a-3p	2012.23	10354.6	-2.1378	2.1645e-06	1.6494e-05	XLOC_100547	XLOC_100547	LG23:5885082-5945067	94.4857	0.783411	5.10267	1.37167e-44	3.73506e-43
mmu-miR-200a-3p	2012.23	10354.6	-2.1378	2.1645e-06	1.6494e-05	XLOC_087820	XLOC_087820	LG20:16471538-16545169	21.3211	4.39305	0.917183	0.0106445	0.0207412
mmu-miR-200a-3p	2012.23	10354.6	-2.1378	2.1645e-06	1.6494e-05	XLOC_034118	XLOC_034118	LG13:7977595-7985289	26.3123	2.2345	1.70817	5.87322e-08	2.52916e-07
mmu-miR-200a-3p	2012.23	10354.6	-2.1378	2.1645e-06	1.6494e-05	XLOC_121679	XLOC_121679	LG5:9443395-9447472	15.4032	0.649107	2.71876	1.02029e-08	4.7108e-08
mmu-miR-200a-3p	2012.23	10354.6	-2.1378	2.1645e-06	1.6494e-05	XLOC_048017	XLOC_048017	LG15:17961255-17969319	2.26913	0.172729	1.84839	0.00306542	0.00676647
mmu-miR-200a-3p	2012.23	10354.6	-2.1378	2.1645e-06	1.6494e-05	XLOC_053410	XLOC_053410	LG16:13751424-13766563	4.45094	0.228425	2.05002	4.16867e-05	0.000130161
mmu-miR-200a-3p	2012.23	10354.6	-2.1378	2.1645e-06	1.6494e-05	XLOC_066402	XLOC_066402	LG18:4948876-4960977	14.8567	1.34739	1.73593	1.1819e-06	4.48048e-06
mmu-miR-200a-3p	2012.23	10354.6	-2.1378	2.1645e-06	1.6494e-05	XLOC_090376	XLOC_090376	LG21:13805819-13865730	20.6134	1.13985	2.48498	9.28155e-27	1.18834e-25
mmu-miR-200a-3p	2012.23	10354.6	-2.1378	2.1645e-06	1.6494e-05	XLOC_059448	XLOC_059448	LG17:1088404-1095681	46.6941	4.35246	1.60635	0.00681317	0.0139261
mmu-miR-200a-3p	2012.23	10354.6	-2.1378	2.1645e-06	1.6494e-05	XLOC_119948	XLOC_119948	LG5:23665602-23677750	1.75527	0.0846623	2.35076	0.00064699	0.00165207
mmu-miR-200a-3p	2012.23	10354.6	-2.1378	2.1645e-06	1.6494e-05	XLOC_130079	XLOC_130079	LG6:22736812-22809661	5.03556	0.184182	2.34421	0.000378401	0.00101008
mmu-miR-200a-3p	2012.23	10354.6	-2.1378	2.1645e-06	1.6494e-05	XLOC_118363	XLOC_118363	LG5:12567028-12632909	17.0667	0.405837	3.81009	3.01701e-32	4.93995e-31
mmu-miR-200a-3p	2012.23	10354.6	-2.1378	2.1645e-06	1.6494e-05	XLOC_133047	XLOC_133047	LG7:17910294-18406817	43.1335	3.22065	1.9185	1.22512e-19	1.12216e-18
mmu-miR-200a-3p	2012.23	10354.6	-2.1378	2.1645e-06	1.6494e-05	XLOC_056357	XLOC_056357	LG17:227763-248737	5.88258	0.519051	1.95932	0.000656872	0.0016746
mmu-miR-200a-3p	2012.23	10354.6	-2.1378	2.1645e-06	1.6494e-05	XLOC_141253	XLOC_141253	LG8:13558421-13572661	0.918099	0	11.1416	3.45646e-13	2.20893e-12
mmu-miR-200a-3p	2012.23	10354.6	-2.1378	2.1645e-06	1.6494e-05	XLOC_068709	XLOC_068709	LG18:22104444-22124637	46.2188	6.68973	0.87205	0.00149146	0.00352931
mmu-miR-200a-3p	2012.23	10354.6	-2.1378	2.1645e-06	1.6494e-05	XLOC_004262	XLOC_004262	LG1:5308161-5317532	7.75648	0.386987	2.32294	2.08383e-05	6.77601e-05
mmu-miR-200a-3p	2012.23	10354.6	-2.1378	2.1645e-06	1.6494e-05	XLOC_129382	XLOC_129382	LG6:15884385-15892150	31.2221	1.32166	2.26536	2.10261e-13	1.3603e-12
mmu-miR-200a-3p	2012.23	10354.6	-2.1378	2.1645e-06	1.6494e-05	XLOC_140627	XLOC_140627	LG8:8081534-8199677	4.72523	0.629051	2.19732	1.18323e-16	9.28725e-16
mmu-miR-200a-3p	2012.23	10354.6	-2.1378	2.1645e-06	1.6494e-05	XLOC_027437	XLOC_027437	LG12:13568300-13581553	1.19042	0.101665	1.61555	0.0235607	0.0419425
mmu-miR-200a-3p	2012.23	10354.6	-2.1378	2.1645e-06	1.6494e-05	XLOC_015947	XLOC_015947	LG10:23387858-23398045	8.25256	0.113972	4.87482	1.41997e-15	1.04805e-14
mmu-miR-200a-3p	2012.23	10354.6	-2.1378	2.1645e-06	1.6494e-05	XLOC_072040	XLOC_072040	LG19:21648666-21657035	11.5613	0.19676	3.99498	9.79003e-11	5.3307e-10
mmu-miR-200a-3p	2012.23	10354.6	-2.1378	2.1645e-06	1.6494e-05	XLOC_121278	XLOC_121278	LG5:5559880-5565934	27.3046	1.19115	2.66591	1.58951e-08	7.21634e-08
mmu-miR-200a-3p	2012.23	10354.6	-2.1378	2.1645e-06	1.6494e-05	XLOC_009587	XLOC_009587	LG10:14953983-14962874	11.2048	0.902182	1.84468	2.40596e-05	7.73976e-05
mmu-miR-200a-3p	2012.23	10354.6	-2.1378	2.1645e-06	1.6494e-05	XLOC_037096	XLOC_037096	LG13:3793208-3799486	10.277	0.94708	1.46489	0.00243775	0.00550218
mmu-miR-200a-3p	2012.23	10354.6	-2.1378	2.1645e-06	1.6494e-05	XLOC_021641	XLOC_021641	LG11:28740845-28746807	2.96034	0.0368187	4.44403	3.0964e-07	1.24844e-06
mmu-miR-200a-3p	2012.23	10354.6	-2.1378	2.1645e-06	1.6494e-05	XLOC_014468	XLOC_014468	LG10:12229482-12249276	5.78006	0.590014	1.50601	0.00332637	0.00728897
mmu-miR-200a-3p	2012.23	10354.6	-2.1378	2.1645e-06	1.6494e-05	XLOC_145909	XLOC_145909	LG9:7365178-7384350	9.28552	0.148104	3.86899	1.21283e-13	7.95726e-13
mmu-miR-200a-3p	2012.23	10354.6	-2.1378	2.1645e-06	1.6494e-05	XLOC_037581	XLOC_037581	LG13:7117797-7130150	18.7301	0.38465	4.09407	2.35592e-14	1.61514e-13
mmu-miR-200a-3p	2012.23	10354.6	-2.1378	2.1645e-06	1.6494e-05	XLOC_001442	XLOC_001442	LG1:11514509-11518747	6.37309	0.0807233	4.43902	2.51927e-11	1.42572e-10
mmu-miR-200a-3p	2012.23	10354.6	-2.1378	2.1645e-06	1.6494e-05	XLOC_107505	XLOC_107505	LG3:30686136-30703673	1.72431	0.153809	1.62618	0.00260409	0.00583905
mmu-miR-200a-3p	2012.23	10354.6	-2.1378	2.1645e-06	1.6494e-05	XLOC_107081	XLOC_107081	LG3:26140115-26212392	22.1441	0.753392	3.45823	1.77187e-23	1.94543e-22
mmu-miR-200a-3p	2012.23	10354.6	-2.1378	2.1645e-06	1.6494e-05	XLOC_113151	XLOC_113151	LG4:18549572-18561012	3.07454	0.0774343	2.81808	0.000151917	0.00043416
mmu-miR-200a-3p	2012.23	10354.6	-2.1378	2.1645e-06	1.6494e-05	XLOC_092800	XLOC_092800	LG21:14416733-14434185	2.93302	0.23218	2.6407	5.64486e-07	2.21622e-06
mmu-miR-200a-3p	2012.23	10354.6	-2.1378	2.1645e-06	1.6494e-05	XLOC_117301	XLOC_117301	LG5:3249836-3260202	5.37354	0.307156	2.31392	1.7374e-06	6.45132e-06
mmu-miR-200a-3p	2012.23	10354.6	-2.1378	2.1645e-06	1.6494e-05	XLOC_006343	XLOC_006343	LG1:23066255-23144094	3.45354	0.275454	1.6594	1.85087e-08	8.35074e-08
mmu-miR-200a-3p	2012.23	10354.6	-2.1378	2.1645e-06	1.6494e-05	XLOC_146384	XLOC_146384	LG9:11059028-11116623	63.1126	5.2321	1.84426	3.95535e-14	2.67324e-13
mmu-miR-200a-3p	2012.23	10354.6	-2.1378	2.1645e-06	1.6494e-05	XLOC_066352	XLOC_066352	LG18:4733412-4760364	0.949969	0.089586	1.55076	0.00529135	0.0110942
mmu-miR-200a-3p	2012.23	10354.6	-2.1378	2.1645e-06	1.6494e-05	XLOC_084146	XLOC_084146	LG20:9257168-9263468	3.62692	0.131289	2.91036	8.58362e-05	0.000255815
mmu-miR-200a-3p	2012.23	10354.6	-2.1378	2.1645e-06	1.6494e-05	XLOC_084886	XLOC_084886	LG20:15359492-15369104	1.37046	0.0982997	1.92606	0.00831233	0.0166435
mmu-miR-200a-3p	2012.23	10354.6	-2.1378	2.1645e-06	1.6494e-05	XLOC_116584	XLOC_116584	LG4:22958997-22965438	42.0409	6.12433	1.06732	0.00055331	0.00143211
mmu-miR-200a-3p	2012.23	10354.6	-2.1378	2.1645e-06	1.6494e-05	XLOC_036772	XLOC_036772	LG13:2021276-2042918	2.09544	0.270835	1.67997	0.00105191	0.00257177
mmu-miR-200a-3p	2012.23	10354.6	-2.1378	2.1645e-06	1.6494e-05	XLOC_103051	XLOC_103051	LG23:12192125-12211211	37.796	4.4306	1.2532	1.68497e-07	6.95312e-07
mmu-miR-200a-3p	2012.23	10354.6	-2.1378	2.1645e-06	1.6494e-05	XLOC_004930	XLOC_004930	LG1:8646226-8700620	4.69735	0.130429	2.9036	6.61797e-13	4.15517e-12
mmu-miR-200a-3p	2012.23	10354.6	-2.1378	2.1645e-06	1.6494e-05	XLOC_055998	XLOC_055998	LG16:16324102-16337527	1.97787	0.141557	1.96175	0.00273133	0.00609798
mmu-miR-200a-3p	2012.23	10354.6	-2.1378	2.1645e-06	1.6494e-05	Trachinotus_GLEAN_10009190	Trachinotus_GLEAN_10009190	LG14:11117645-11152770	2.13123	0.0127873	5.45697	3.2989e-05	0.000104369
mmu-miR-200a-3p	2012.23	10354.6	-2.1378	2.1645e-06	1.6494e-05	XLOC_116597	XLOC_116597	LG4:23055395-23063584	7.57778	0.159273	3.58475	9.57484e-08	4.04098e-07
mmu-miR-200a-3p	2012.23	10354.6	-2.1378	2.1645e-06	1.6494e-05	XLOC_067135	XLOC_067135	LG18:8572739-8580044	67.4092	6.57262	1.51778	1.19834e-11	6.90388e-11
mmu-miR-200a-3p	2012.23	10354.6	-2.1378	2.1645e-06	1.6494e-05	XLOC_030883	XLOC_030883	LG12:12642403-12701685	0.800525	0.040381	2.48041	0.020161	0.0365738
mmu-miR-200a-3p	2012.23	10354.6	-2.1378	2.1645e-06	1.6494e-05	XLOC_066004	XLOC_066004	LG18:1151785-1157530	4.15018	0.0462113	4.51145	4.1219e-06	1.4659e-05
mmu-miR-200a-3p	2012.23	10354.6	-2.1378	2.1645e-06	1.6494e-05	XLOC_086167	XLOC_086167	LG20:3605154-3614679	1.90457	0.115903	2.13466	0.00149814	0.00354343
mmu-miR-200a-3p	2012.23	10354.6	-2.1378	2.1645e-06	1.6494e-05	XLOC_089134	XLOC_089134	LG21:2818696-2835511	12.5248	0.115197	4.90602	6.31312e-40	1.40895e-38
mmu-miR-200a-3p	2012.23	10354.6	-2.1378	2.1645e-06	1.6494e-05	XLOC_072680	XLOC_072680	LG19:1511088-1562672	11.1582	2.4078	0.594757	0.00532087	0.0111483
mmu-miR-200a-3p	2012.23	10354.6	-2.1378	2.1645e-06	1.6494e-05	XLOC_008645	XLOC_008645	LG10:9675973-9683331	34.9087	5.55192	0.814361	0.00238527	0.00539549
mmu-miR-200a-3p	2012.23	10354.6	-2.1378	2.1645e-06	1.6494e-05	XLOC_010860	XLOC_010860	LG10:23744127-23864649	9.77068	1.18918	1.32744	4.98953e-08	2.16318e-07
mmu-miR-200a-3p	2012.23	10354.6	-2.1378	2.1645e-06	1.6494e-05	XLOC_072886	XLOC_072886	LG19:3856590-3865987	3.70611	0.115048	3.07196	2.23504e-07	9.12408e-07
mmu-miR-200a-3p	2012.23	10354.6	-2.1378	2.1645e-06	1.6494e-05	XLOC_009129	XLOC_009129	LG10:12087133-12093734	3.10711	0.209955	2.02186	0.00145905	0.0034586
mmu-miR-200a-3p	2012.23	10354.6	-2.1378	2.1645e-06	1.6494e-05	XLOC_058543	XLOC_058543	LG17:20289501-20301515	10.8015	0.671688	2.1732	1.17386e-09	5.8873e-09
mmu-miR-200a-3p	2012.23	10354.6	-2.1378	2.1645e-06	1.6494e-05	XLOC_091994	XLOC_091994	LG21:6517676-6601470	15.3834	6.28962	0.903701	0.000104337	0.000306967
mmu-miR-200a-3p	2012.23	10354.6	-2.1378	2.1645e-06	1.6494e-05	XLOC_140298	XLOC_140298	LG8:5144239-5148829	16.7673	0.92929	2.40845	1.56056e-07	6.46102e-07
mmu-miR-200a-3p	2012.23	10354.6	-2.1378	2.1645e-06	1.6494e-05	XLOC_029438	XLOC_029438	LG12:889044-895788	1.26057	0.0676153	2.41032	0.0142116	0.0268411
mmu-miR-200a-3p	2012.23	10354.6	-2.1378	2.1645e-06	1.6494e-05	XLOC_092194	XLOC_092194	LG21:8208208-8239798	3.29784	0.544922	0.759695	0.0198981	0.0361524
mmu-miR-200a-3p	2012.23	10354.6	-2.1378	2.1645e-06	1.6494e-05	XLOC_135944	XLOC_135944	LG7:18526366-18607525	89.831	5.68314	2.59023	2.07455e-29	2.98827e-28
mmu-miR-200a-3p	2012.23	10354.6	-2.1378	2.1645e-06	1.6494e-05	XLOC_001312	XLOC_001312	LG1:10337778-10425458	2.37771	0.271795	1.26957	0.00109245	0.00266332
mmu-miR-200a-3p	2012.23	10354.6	-2.1378	2.1645e-06	1.6494e-05	XLOC_117046	XLOC_117046	LG5:585386-598663	7.03876	0.187059	3.31839	8.70525e-14	5.75032e-13
mmu-miR-200a-3p	2012.23	10354.6	-2.1378	2.1645e-06	1.6494e-05	XLOC_133064	XLOC_133064	LG7:18115938-18124600	22.9934	2.23883	1.48298	0.00160292	0.00377079
mmu-miR-200a-3p	2012.23	10354.6	-2.1378	2.1645e-06	1.6494e-05	XLOC_136090	XLOC_136090	LG7:20489483-20544347	52.4397	10.7916	0.672722	0.0126512	0.0241827
mmu-miR-200a-3p	2012.23	10354.6	-2.1378	2.1645e-06	1.6494e-05	XLOC_103330	XLOC_103330	LG23:14938288-14939986	1.48098	0.0218873	3.92564	0.00669207	0.0137088
mmu-miR-200a-3p	2012.23	10354.6	-2.1378	2.1645e-06	1.6494e-05	XLOC_054393	XLOC_054393	LG16:3850469-3858843	69.9539	2.00482	2.87804	2.21265e-25	2.6427e-24
mmu-miR-200a-3p	2012.23	10354.6	-2.1378	2.1645e-06	1.6494e-05	XLOC_026538	XLOC_026538	LG12:5543257-5545104	2.00794	0	9.33237	3.50083e-06	1.25557e-05
mmu-miR-200a-3p	2012.23	10354.6	-2.1378	2.1645e-06	1.6494e-05	XLOC_061958	XLOC_061958	LG17:24120591-24144395	1.48529	0.084619	2.58818	2.72619e-05	8.71952e-05
mmu-miR-200a-3p	2012.23	10354.6	-2.1378	2.1645e-06	1.6494e-05	XLOC_114646	XLOC_114646	LG4:5304719-5312890	8.55545	0.568117	2.18542	9.84804e-06	3.33655e-05
mmu-miR-200a-3p	2012.23	10354.6	-2.1378	2.1645e-06	1.6494e-05	XLOC_087822	XLOC_087822	LG20:16551880-16557366	27.9134	0.569832	3.68821	6.48094e-12	3.7986e-11
mmu-miR-200a-3p	2012.23	10354.6	-2.1378	2.1645e-06	1.6494e-05	XLOC_050007	XLOC_050007	LG15:10723580-10784932	10.7328	0.435055	3.56859	1.25631e-39	2.76682e-38
mmu-miR-200a-3p	2012.23	10354.6	-2.1378	2.1645e-06	1.6494e-05	XLOC_060402	XLOC_060402	LG17:9141009-9153327	7.20668	0.275987	2.69309	6.47407e-06	2.24946e-05
sha-miR-92a	1561.33	3300.19	-1.0371	0.00052532	0.0027751	XLOC_120764	XLOC_120764	LG5:27817751-27880416	13.302	2.55545	1.35253	3.47035e-06	1.24538e-05
sha-miR-92a	1561.33	3300.19	-1.0371	0.00052532	0.0027751	XLOC_025952	XLOC_025952	LG12:1667075-1672735	0.82115	0.0202623	3.44974	0.0124298	0.0237926
sha-miR-92a	1561.33	3300.19	-1.0371	0.00052532	0.0027751	XLOC_035878	XLOC_035878	LG13:20756616-20781455	47.0873	2.66882	2.38631	1.84652e-23	2.02444e-22
sha-miR-92a	1561.33	3300.19	-1.0371	0.00052532	0.0027751	XLOC_088976	XLOC_088976	LG21:1786820-1881078	14.8607	1.75832	1.74109	1.15913e-08	5.32567e-08
sha-miR-92a	1561.33	3300.19	-1.0371	0.00052532	0.0027751	Trachinotus_GLEAN_10016216	Trachinotus_GLEAN_10016216	LG3:29926874-29927840	917.401	83.1385	1.62939	1.20029e-10	6.49561e-10
sha-miR-92a	1561.33	3300.19	-1.0371	0.00052532	0.0027751	XLOC_076275	XLOC_076275	LG2:7241585-7258418	2.31308	0.177083	1.67193	0.00123273	0.0029706
sha-miR-92a	1561.33	3300.19	-1.0371	0.00052532	0.0027751	XLOC_044235	XLOC_044235	LG14:12408797-12473423	17.4745	0.448945	3.58937	6.37213e-40	1.42106e-38
sha-miR-92a	1561.33	3300.19	-1.0371	0.00052532	0.0027751	XLOC_074461	XLOC_074461	LG19:16536740-16557549	1.86774	0.080642	2.58884	3.89732e-06	1.39113e-05
sha-miR-92a	1561.33	3300.19	-1.0371	0.00052532	0.0027751	XLOC_091521	XLOC_091521	LG21:2497875-2512119	69.5358	5.03065	2.28931	8.37247e-16	6.25947e-15
sha-miR-92a	1561.33	3300.19	-1.0371	0.00052532	0.0027751	XLOC_000289	XLOC_000289	LG1:2556629-2561857	1.17263	0.0779807	2.00921	0.0170808	0.0316164
sha-miR-92a	1561.33	3300.19	-1.0371	0.00052532	0.0027751	XLOC_145922	XLOC_145922	LG9:7518576-7529943	1.56455	0.0892163	2.3013	0.00193619	0.00445964
sha-miR-92a	1561.33	3300.19	-1.0371	0.00052532	0.0027751	XLOC_040407	XLOC_040407	LG14:6636976-6643245	19.2618	2.13053	1.12121	0.00564587	0.0117514
sha-miR-92a	1561.33	3300.19	-1.0371	0.00052532	0.0027751	XLOC_027977	XLOC_027977	LG12:18248742-18263247	0.531501	0.00993867	3.90223	0.00387211	0.00836291
sha-miR-92a	1561.33	3300.19	-1.0371	0.00052532	0.0027751	Trachinotus_GLEAN_10004164	-	LG2:17367070-17393155	2.23752	0.131552	2.08136	0.000431988	0.00114176
sha-miR-92a	1561.33	3300.19	-1.0371	0.00052532	0.0027751	XLOC_136090	XLOC_136090	LG7:20489483-20544347	52.4397	10.7916	0.672722	0.0126512	0.0241827
sha-miR-92a	1561.33	3300.19	-1.0371	0.00052532	0.0027751	XLOC_135104	XLOC_135104	LG7:11270643-11290926	3.15553	0.268938	1.73706	0.000229177	0.000637329
sha-miR-92a	1561.33	3300.19	-1.0371	0.00052532	0.0027751	Trachinotus_GLEAN_10007417	-	LG2:16471404-16828975	8.3033	0.163196	3.65057	1.05738e-38	2.24325e-37
sha-miR-92a	1561.33	3300.19	-1.0371	0.00052532	0.0027751	XLOC_006343	XLOC_006343	LG1:23066255-23144094	3.45354	0.275454	1.6594	1.85087e-08	8.35074e-08
sha-miR-92a	1561.33	3300.19	-1.0371	0.00052532	0.0027751	XLOC_079099	XLOC_079099	LG2:31191651-31204793	4.79287	0.177666	2.84933	8.55991e-10	4.34456e-09
sha-miR-92a	1561.33	3300.19	-1.0371	0.00052532	0.0027751	XLOC_113939	XLOC_113939	LG4:25997512-26031003	15.9743	0.724401	2.5437	1.73853e-09	8.62721e-09
sha-miR-92a	1561.33	3300.19	-1.0371	0.00052532	0.0027751	XLOC_035512	XLOC_035512	LG13:18383933-18387267	2.68575	0.0121073	5.32231	1.03937e-06	3.97019e-06
sha-miR-92a	1561.33	3300.19	-1.0371	0.00052532	0.0027751	Trachinotus_GLEAN_10004655	Trachinotus_GLEAN_10004655	LG19:11100229-11105364	26.5503	3.57001	1.05765	0.000489558	0.00128042
sha-miR-92a	1561.33	3300.19	-1.0371	0.00052532	0.0027751	XLOC_021661	XLOC_021661	LG11:28929523-28938778	42.9683	7.08552	1.35689	0.0032241	0.00708604
sha-miR-92a	1561.33	3300.19	-1.0371	0.00052532	0.0027751	XLOC_067335	XLOC_067335	LG18:10358227-10418427	26.0947	1.21581	2.36293	4.56446e-26	5.64214e-25
sha-miR-92a	1561.33	3300.19	-1.0371	0.00052532	0.0027751	XLOC_065759	XLOC_065759	LG18:27462623-27556641	27.9682	1.26615	2.90634	2.46276e-27	3.25145e-26
sha-miR-92a	1561.33	3300.19	-1.0371	0.00052532	0.0027751	XLOC_114307	XLOC_114307	LG4:2330033-2342474	4.01661	0.335794	1.9397	0.00138455	0.00329864
tgu-miR-489-3p	7.6741	62.5047	-2.6709	1.2462e-08	1.3459e-07	XLOC_099346	XLOC_099346	LG22:23275024-23368823	10.2856	0.420665	2.50404	2.41897e-14	1.65647e-13
tgu-miR-489-3p	7.6741	62.5047	-2.6709	1.2462e-08	1.3459e-07	Trachinotus_GLEAN_10008866	Trachinotus_GLEAN_10008866	LG4:7304022-7307301	32.6448	3.44203	1.39428	3.39302e-05	0.000107189
tgu-miR-489-3p	7.6741	62.5047	-2.6709	1.2462e-08	1.3459e-07	XLOC_062891	XLOC_062891	LG18:4763707-4773371	9.56096	0.561989	2.09809	2.32687e-05	7.50219e-05
tgu-miR-489-3p	7.6741	62.5047	-2.6709	1.2462e-08	1.3459e-07	XLOC_053948	XLOC_053948	LG16:17953624-17966097	5.56252	0.300072	2.26911	1.55244e-06	5.79314e-06
tgu-miR-489-3p	7.6741	62.5047	-2.6709	1.2462e-08	1.3459e-07	Trachinotus_GLEAN_10003142	Trachinotus_GLEAN_10003142	LG14:4208406-4215282	2.12431	0.149777	1.95324	0.00455126	0.00968107
tgu-miR-489-3p	7.6741	62.5047	-2.6709	1.2462e-08	1.3459e-07	XLOC_088976	XLOC_088976	LG21:1786820-1881078	14.8607	1.75832	1.74109	1.15913e-08	5.32567e-08
tgu-miR-489-3p	7.6741	62.5047	-2.6709	1.2462e-08	1.3459e-07	XLOC_140058	XLOC_140058	LG8:3290756-3321870	4.92173	0.489819	1.71364	4.28363e-06	1.52036e-05
tgu-miR-489-3p	7.6741	62.5047	-2.6709	1.2462e-08	1.3459e-07	Trachinotus_GLEAN_10013644	Trachinotus_GLEAN_10013644	LG21:9819208-9862205	5.25826	0.693078	1.088	5.68494e-05	0.000173556
tgu-miR-489-3p	7.6741	62.5047	-2.6709	1.2462e-08	1.3459e-07	XLOC_120764	XLOC_120764	LG5:27817751-27880416	13.302	2.55545	1.35253	3.47035e-06	1.24538e-05
tgu-miR-489-3p	7.6741	62.5047	-2.6709	1.2462e-08	1.3459e-07	XLOC_037096	XLOC_037096	LG13:3793208-3799486	10.277	0.94708	1.46489	0.00243775	0.00550218
tgu-miR-489-3p	7.6741	62.5047	-2.6709	1.2462e-08	1.3459e-07	XLOC_062939	XLOC_062939	LG18:4949362-4960976	3.356	0.605135	1.16024	0.0240465	0.0427061
tgu-miR-489-3p	7.6741	62.5047	-2.6709	1.2462e-08	1.3459e-07	Trachinotus_GLEAN_10010983	Trachinotus_GLEAN_10010983	LG6:10315131-10333249	1.27612	0.053889	2.69395	2.72704e-05	8.72132e-05
tgu-miR-489-3p	7.6741	62.5047	-2.6709	1.2462e-08	1.3459e-07	XLOC_052751	XLOC_052751	LG16:9394818-9416570	9.97672	0.419157	1.86987	9.64451e-05	0.000285143
tgu-miR-489-3p	7.6741	62.5047	-2.6709	1.2462e-08	1.3459e-07	XLOC_079051	XLOC_079051	LG2:30744927-30798800	2.95826	0.429689	1.40631	5.41166e-05	0.000165836
tgu-miR-489-3p	7.6741	62.5047	-2.6709	1.2462e-08	1.3459e-07	XLOC_037581	XLOC_037581	LG13:7117797-7130150	18.7301	0.38465	4.09407	2.35592e-14	1.61514e-13
tgu-miR-489-3p	7.6741	62.5047	-2.6709	1.2462e-08	1.3459e-07	Trachinotus_GLEAN_10012726	Trachinotus_GLEAN_10012726	LG16:1683833-1693604	6.30437	0.694897	1.34393	0.00123127	0.00296757
tgu-miR-489-3p	7.6741	62.5047	-2.6709	1.2462e-08	1.3459e-07	XLOC_110939	XLOC_110939	LG4:526228-531972	1.086	0.0743897	1.90695	0.0208569	0.0376694
tgu-miR-489-3p	7.6741	62.5047	-2.6709	1.2462e-08	1.3459e-07	XLOC_056747	XLOC_056747	LG17:4473244-4478716	26.7565	4.15637	0.845331	0.00216968	0.00494465
tgu-miR-489-3p	7.6741	62.5047	-2.6709	1.2462e-08	1.3459e-07	XLOC_145467	XLOC_145467	LG9:4192157-4200367	22.1643	2.61673	1.44977	2.14302e-07	8.76035e-07
tgu-miR-489-3p	7.6741	62.5047	-2.6709	1.2462e-08	1.3459e-07	XLOC_044057	XLOC_044057	LG14:11079065-11281757	16.9336	0.167859	4.95532	8.33295e-14	5.50924e-13
tgu-miR-489-3p	7.6741	62.5047	-2.6709	1.2462e-08	1.3459e-07	XLOC_127094	XLOC_127094	LG6:22999262-23029649	1.52136	0.184313	2.19274	0.0138342	0.0261991
tgu-miR-489-3p	7.6741	62.5047	-2.6709	1.2462e-08	1.3459e-07	XLOC_011809	XLOC_011809	LG10:27959651-27966051	5.73733	0.123925	3.40721	6.38144e-07	2.49239e-06
tgu-miR-489-3p	7.6741	62.5047	-2.6709	1.2462e-08	1.3459e-07	XLOC_036960	XLOC_036960	LG13:3267773-3273808	65.3421	4.55938	1.90278	6.44963e-09	3.03615e-08
tgu-miR-489-3p	7.6741	62.5047	-2.6709	1.2462e-08	1.3459e-07	Trachinotus_GLEAN_10006565	Trachinotus_GLEAN_10006565	LG10:14412821-14414644	0.251325	0	6.36301	0.0252528	0.0446059
tgu-miR-489-3p	7.6741	62.5047	-2.6709	1.2462e-08	1.3459e-07	XLOC_023031	XLOC_023031	LG11:9182491-9195718	1.97897	0.0746557	2.47096	0.000843351	0.0021037
tgu-miR-489-3p	7.6741	62.5047	-2.6709	1.2462e-08	1.3459e-07	XLOC_092800	XLOC_092800	LG21:14416733-14434185	2.93302	0.23218	2.6407	5.64486e-07	2.21622e-06
tgu-miR-489-3p	7.6741	62.5047	-2.6709	1.2462e-08	1.3459e-07	XLOC_135104	XLOC_135104	LG7:11270643-11290926	3.15553	0.268938	1.73706	0.000229177	0.000637329
tgu-miR-489-3p	7.6741	62.5047	-2.6709	1.2462e-08	1.3459e-07	XLOC_090076	XLOC_090076	LG21:10359654-10362426	1.55721	0.0326613	3.65161	0.00887992	0.0176693
tgu-miR-489-3p	7.6741	62.5047	-2.6709	1.2462e-08	1.3459e-07	XLOC_066352	XLOC_066352	LG18:4733412-4760364	0.949969	0.089586	1.55076	0.00529135	0.0110942
tgu-miR-489-3p	7.6741	62.5047	-2.6709	1.2462e-08	1.3459e-07	Trachinotus_GLEAN_10014086	Trachinotus_GLEAN_10014086	LG16:8003457-8068910	6.3983	1.23693	0.520294	0.0238523	0.0424006
tgu-miR-489-3p	7.6741	62.5047	-2.6709	1.2462e-08	1.3459e-07	XLOC_036772	XLOC_036772	LG13:2021276-2042918	2.09544	0.270835	1.67997	0.00105191	0.00257177
tgu-miR-489-3p	7.6741	62.5047	-2.6709	1.2462e-08	1.3459e-07	XLOC_043544	XLOC_043544	LG14:6713482-6750194	3.09827	0.162212	2.39989	1.37079e-07	5.70046e-07
tgu-miR-489-3p	7.6741	62.5047	-2.6709	1.2462e-08	1.3459e-07	XLOC_029438	XLOC_029438	LG12:889044-895788	1.26057	0.0676153	2.41032	0.0142116	0.0268411
tgu-miR-489-3p	7.6741	62.5047	-2.6709	1.2462e-08	1.3459e-07	XLOC_135899	XLOC_135899	LG7:17687635-17703786	58.6831	2.99175	2.47851	1.18105e-26	1.50444e-25
tgu-miR-489-3p	7.6741	62.5047	-2.6709	1.2462e-08	1.3459e-07	XLOC_056213	XLOC_056213	LG16:17745628-17749103	13.4453	0.812794	2.19315	4.88551e-06	1.72239e-05
tgu-miR-489-3p	7.6741	62.5047	-2.6709	1.2462e-08	1.3459e-07	Trachinotus_GLEAN_10005130	Trachinotus_GLEAN_10005130	LG11:23495255-23507498	39.6062	3.7827	1.54509	7.66677e-11	4.20504e-10
tgu-miR-489-3p	7.6741	62.5047	-2.6709	1.2462e-08	1.3459e-07	XLOC_113567	XLOC_113567	LG4:23033308-23051434	1.8143	0.0607073	3.01929	5.89281e-07	2.30904e-06
tgu-miR-489-3p	7.6741	62.5047	-2.6709	1.2462e-08	1.3459e-07	XLOC_061974	XLOC_061974	LG17:24305965-24309405	0.584526	0	8.45381	6.02508e-05	0.000183214
tgu-miR-489-3p	7.6741	62.5047	-2.6709	1.2462e-08	1.3459e-07	XLOC_092194	XLOC_092194	LG21:8208208-8239798	3.29784	0.544922	0.759695	0.0198981	0.0361524
tgu-miR-489-3p	7.6741	62.5047	-2.6709	1.2462e-08	1.3459e-07	XLOC_135944	XLOC_135944	LG7:18526366-18607525	89.831	5.68314	2.59023	2.07455e-29	2.98827e-28
tgu-miR-489-3p	7.6741	62.5047	-2.6709	1.2462e-08	1.3459e-07	XLOC_080322	XLOC_080322	LG2:9463204-9469405	2.34894	0.0898987	2.78261	0.000369044	0.000987028
tgu-miR-489-3p	7.6741	62.5047	-2.6709	1.2462e-08	1.3459e-07	XLOC_100271	XLOC_100271	LG23:3266444-3279634	9.66855	0.548108	2.297	4.02255e-12	2.3922e-11
tgu-miR-489-3p	7.6741	62.5047	-2.6709	1.2462e-08	1.3459e-07	XLOC_130491	XLOC_130491	LG6:25238288-25263858	4.36333	0.152712	2.77966	1.0692e-08	4.92602e-08
tgu-miR-489-3p	7.6741	62.5047	-2.6709	1.2462e-08	1.3459e-07	XLOC_076243	XLOC_076243	LG2:6576185-6613010	11.1005	0.806873	1.65837	2.45547e-05	7.89226e-05
tgu-miR-489-3p	7.6741	62.5047	-2.6709	1.2462e-08	1.3459e-07	XLOC_120817	XLOC_120817	LG5:709397-731729	23.3526	3.2881	1.52408	2.51988e-08	1.12276e-07
tgu-miR-489-3p	7.6741	62.5047	-2.6709	1.2462e-08	1.3459e-07	Trachinotus_GLEAN_10012901	Trachinotus_GLEAN_10012901	LG16:2599600-2603828	0.354059	0	8.03587	0.000229717	0.000638711
tgu-miR-489-3p	7.6741	62.5047	-2.6709	1.2462e-08	1.3459e-07	XLOC_035438	XLOC_035438	LG13:17866462-17888558	67.262	0.317532	5.89127	1.75275e-103	3.04573e-101
tgu-miR-489-3p	7.6741	62.5047	-2.6709	1.2462e-08	1.3459e-07	XLOC_114051	XLOC_114051	LG4:713086-718420	7.86476	0.510167	2.09523	2.17809e-05	7.05655e-05
tgu-miR-489-3p	7.6741	62.5047	-2.6709	1.2462e-08	1.3459e-07	XLOC_139308	XLOC_139308	LG8:25641874-25667800	22.2586	3.2289	1.47201	2.60649e-08	1.15912e-07
tgu-miR-489-3p	7.6741	62.5047	-2.6709	1.2462e-08	1.3459e-07	XLOC_016449	XLOC_016449	LG10:26022807-26025148	2.17314	0.0946967	2.58412	0.00525623	0.0110313
tgu-miR-489-3p	7.6741	62.5047	-2.6709	1.2462e-08	1.3459e-07	XLOC_007317	XLOC_007317	LG1:30305426-30313780	1.9014	0.121607	2.10073	0.00179639	0.00417463
tgu-miR-489-3p	7.6741	62.5047	-2.6709	1.2462e-08	1.3459e-07	XLOC_103710	XLOC_103710	LG24:1559315-1564319	20.8976	2.09681	1.48013	0.000294596	0.000803206
tgu-miR-489-3p	7.6741	62.5047	-2.6709	1.2462e-08	1.3459e-07	XLOC_010860	XLOC_010860	LG10:23744127-23864649	9.77068	1.18918	1.32744	4.98953e-08	2.16318e-07
tgu-miR-489-3p	7.6741	62.5047	-2.6709	1.2462e-08	1.3459e-07	Trachinotus_GLEAN_10004654	Trachinotus_GLEAN_10004654	LG19:11087593-11095524	36.4496	5.95821	0.768421	0.000872525	0.00216955
tgu-miR-489-3p	7.6741	62.5047	-2.6709	1.2462e-08	1.3459e-07	XLOC_136004	XLOC_136004	LG7:19391448-19432607	38.4318	3.38461	2.01772	2.96058e-15	2.14253e-14
tgu-miR-489-3p	7.6741	62.5047	-2.6709	1.2462e-08	1.3459e-07	XLOC_133160	XLOC_133160	LG7:19083065-19187874	64.7169	3.70312	3.12435	1.33949e-40	3.06126e-39
tgu-miR-489-3p	7.6741	62.5047	-2.6709	1.2462e-08	1.3459e-07	XLOC_087822	XLOC_087822	LG20:16551880-16557366	27.9134	0.569832	3.68821	6.48094e-12	3.7986e-11
tgu-miR-489-3p	7.6741	62.5047	-2.6709	1.2462e-08	1.3459e-07	Trachinotus_GLEAN_10003235	Trachinotus_GLEAN_10003235	LG8:7126729-7132767	8.67117	0.606677	2.01148	0.000371456	0.000993127
tgu-miR-489-3p	7.6741	62.5047	-2.6709	1.2462e-08	1.3459e-07	XLOC_140627	XLOC_140627	LG8:8081534-8199677	4.72523	0.629051	2.19732	1.18323e-16	9.28725e-16
tgu-miR-489-3p	7.6741	62.5047	-2.6709	1.2462e-08	1.3459e-07	XLOC_135916	XLOC_135916	LG7:18030748-18043435	16.0511	1.01811	1.61692	0.00376372	0.00814871
tgu-miR-489-3p	7.6741	62.5047	-2.6709	1.2462e-08	1.3459e-07	XLOC_073096	XLOC_073096	LG19:5539915-5544624	0.929007	0.0232207	3.33529	0.00394317	0.00849989
tgu-miR-489-3p	7.6741	62.5047	-2.6709	1.2462e-08	1.3459e-07	XLOC_065759	XLOC_065759	LG18:27462623-27556641	27.9682	1.26615	2.90634	2.46276e-27	3.25145e-26
tgu-miR-489-3p	7.6741	62.5047	-2.6709	1.2462e-08	1.3459e-07	XLOC_060402	XLOC_060402	LG17:9141009-9153327	7.20668	0.275987	2.69309	6.47407e-06	2.24946e-05
tgu-miR-489-3p	7.6741	62.5047	-2.6709	1.2462e-08	1.3459e-07	XLOC_136090	XLOC_136090	LG7:20489483-20544347	52.4397	10.7916	0.672722	0.0126512	0.0241827
tgu-miR-489-3p	7.6741	62.5047	-2.6709	1.2462e-08	1.3459e-07	XLOC_133064	XLOC_133064	LG7:18115938-18124600	22.9934	2.23883	1.48298	0.00160292	0.00377079
tgu-miR-489-3p	7.6741	62.5047	-2.6709	1.2462e-08	1.3459e-07	XLOC_053410	XLOC_053410	LG16:13751424-13766563	4.45094	0.228425	2.05002	4.16867e-05	0.000130161
tgu-miR-489-3p	7.6741	62.5047	-2.6709	1.2462e-08	1.3459e-07	XLOC_133047	XLOC_133047	LG7:17910294-18406817	43.1335	3.22065	1.9185	1.22512e-19	1.12216e-18
tgu-miR-489-3p	7.6741	62.5047	-2.6709	1.2462e-08	1.3459e-07	XLOC_103330	XLOC_103330	LG23:14938288-14939986	1.48098	0.0218873	3.92564	0.00669207	0.0137088
tgu-miR-489-3p	7.6741	62.5047	-2.6709	1.2462e-08	1.3459e-07	XLOC_113939	XLOC_113939	LG4:25997512-26031003	15.9743	0.724401	2.5437	1.73853e-09	8.62721e-09
tgu-miR-489-3p	7.6741	62.5047	-2.6709	1.2462e-08	1.3459e-07	XLOC_080168	XLOC_080168	LG2:7865158-7900357	10.9174	1.55702	0.964766	0.000198918	0.000558344
tgu-miR-489-3p	7.6741	62.5047	-2.6709	1.2462e-08	1.3459e-07	XLOC_144678	XLOC_144678	LG9:12344250-12370477	2.60149	0.157455	2.08048	4.37867e-06	1.55226e-05
novel_114	7.93947	59.3619	-2.709	2.7001e-12	5.9647e-11	XLOC_113151	XLOC_113151	LG4:18549572-18561012	3.07454	0.0774343	2.81808	0.000151917	0.00043416
novel_114	7.93947	59.3619	-2.709	2.7001e-12	5.9647e-11	XLOC_036960	XLOC_036960	LG13:3267773-3273808	65.3421	4.55938	1.90278	6.44963e-09	3.03615e-08
novel_114	7.93947	59.3619	-2.709	2.7001e-12	5.9647e-11	XLOC_031683	XLOC_031683	LG12:20513057-20596639	10.3083	2.30861	1.38323	7.35088e-05	0.000220828
novel_114	7.93947	59.3619	-2.709	2.7001e-12	5.9647e-11	XLOC_053707	XLOC_053707	LG16:16163235-16285525	13.4495	2.2534	0.816645	0.000260143	0.000716156
novel_114	7.93947	59.3619	-2.709	2.7001e-12	5.9647e-11	XLOC_039653	XLOC_039653	LG14:19159-50190	11.7517	1.82779	1.36219	0.000219372	0.000611645
novel_114	7.93947	59.3619	-2.709	2.7001e-12	5.9647e-11	XLOC_088028	XLOC_088028	LG20:18187513-18201151	1.72677	0.165276	1.53333	0.00735982	0.0149394
novel_114	7.93947	59.3619	-2.709	2.7001e-12	5.9647e-11	XLOC_144678	XLOC_144678	LG9:12344250-12370477	2.60149	0.157455	2.08048	4.37867e-06	1.55226e-05
novel_114	7.93947	59.3619	-2.709	2.7001e-12	5.9647e-11	XLOC_116584	XLOC_116584	LG4:22958997-22965438	42.0409	6.12433	1.06732	0.00055331	0.00143211
novel_114	7.93947	59.3619	-2.709	2.7001e-12	5.9647e-11	XLOC_084886	XLOC_084886	LG20:15359492-15369104	1.37046	0.0982997	1.92606	0.00831233	0.0166435
novel_114	7.93947	59.3619	-2.709	2.7001e-12	5.9647e-11	XLOC_044057	XLOC_044057	LG14:11079065-11281757	16.9336	0.167859	4.95532	8.33295e-14	5.50924e-13
novel_114	7.93947	59.3619	-2.709	2.7001e-12	5.9647e-11	XLOC_004262	XLOC_004262	LG1:5308161-5317532	7.75648	0.386987	2.32294	2.08383e-05	6.77601e-05
novel_114	7.93947	59.3619	-2.709	2.7001e-12	5.9647e-11	XLOC_114789	XLOC_114789	LG4:6416806-6506490	5.48851	0.100062	4.13947	1.63007e-41	3.89223e-40
novel_114	7.93947	59.3619	-2.709	2.7001e-12	5.9647e-11	Trachinotus_GLEAN_10005102	Trachinotus_GLEAN_10005102	LG23:7798403-7806763	16.4609	1.51668	1.59102	4.21995e-06	1.49864e-05
novel_114	7.93947	59.3619	-2.709	2.7001e-12	5.9647e-11	XLOC_003395	XLOC_003395	LG1:29945785-29951119	18.4392	0.337301	3.76368	2.01291e-14	1.38631e-13
novel_114	7.93947	59.3619	-2.709	2.7001e-12	5.9647e-11	XLOC_068709	XLOC_068709	LG18:22104444-22124637	46.2188	6.68973	0.87205	0.00149146	0.00352931
novel_114	7.93947	59.3619	-2.709	2.7001e-12	5.9647e-11	XLOC_025300	XLOC_025300	LG11:26314730-26319556	2.81555	0.107066	2.43289	0.00192112	0.00442786
novel_114	7.93947	59.3619	-2.709	2.7001e-12	5.9647e-11	XLOC_133160	XLOC_133160	LG7:19083065-19187874	64.7169	3.70312	3.12435	1.33949e-40	3.06126e-39
novel_114	7.93947	59.3619	-2.709	2.7001e-12	5.9647e-11	XLOC_052753	XLOC_052753	LG16:9448760-9476886	16.7725	1.69622	1.31818	5.33334e-07	2.10022e-06
novel_114	7.93947	59.3619	-2.709	2.7001e-12	5.9647e-11	XLOC_041461	XLOC_041461	LG14:16581758-16623383	3.14406	0.167229	2.49265	1.09106e-07	4.58349e-07
novel_114	7.93947	59.3619	-2.709	2.7001e-12	5.9647e-11	XLOC_133164	XLOC_133164	LG7:19121608-19125998	2.39875	0.090411	3.17623	0.000104844	0.000308229
novel_114	7.93947	59.3619	-2.709	2.7001e-12	5.9647e-11	XLOC_015947	XLOC_015947	LG10:23387858-23398045	8.25256	0.113972	4.87482	1.41997e-15	1.04805e-14
novel_114	7.93947	59.3619	-2.709	2.7001e-12	5.9647e-11	XLOC_111535	XLOC_111535	LG4:4131425-4155263	1.292	0.0429217	2.41716	0.00156277	0.00368327
novel_114	7.93947	59.3619	-2.709	2.7001e-12	5.9647e-11	XLOC_141335	XLOC_141335	LG8:14311993-14314405	1.81323	0.0138973	5.03106	0.000450403	0.00118533
novel_114	7.93947	59.3619	-2.709	2.7001e-12	5.9647e-11	Trachinotus_GLEAN_10017507	-	LG21:11579874-11682073	9.56997	0.768053	1.88367	4.21176e-17	3.38993e-16
novel_114	7.93947	59.3619	-2.709	2.7001e-12	5.9647e-11	XLOC_096014	XLOC_096014	LG22:21258144-21260964	30.4442	1.64335	2.3682	2.10524e-09	1.03546e-08
novel_114	7.93947	59.3619	-2.709	2.7001e-12	5.9647e-11	XLOC_015993	XLOC_015993	LG10:24061177-24066311	1.91328	0.122162	2.0525	0.0143987	0.0271381
novel_114	7.93947	59.3619	-2.709	2.7001e-12	5.9647e-11	XLOC_115846	XLOC_115846	LG4:16113445-16131343	4.99979	0.422776	1.6293	0.000767247	0.00192996
novel_114	7.93947	59.3619	-2.709	2.7001e-12	5.9647e-11	XLOC_050531	XLOC_050531	LG15:15045783-15047798	3.05762	0	10.0599	9.52094e-09	4.40947e-08
novel_114	7.93947	59.3619	-2.709	2.7001e-12	5.9647e-11	XLOC_035878	XLOC_035878	LG13:20756616-20781455	47.0873	2.66882	2.38631	1.84652e-23	2.02444e-22
novel_114	7.93947	59.3619	-2.709	2.7001e-12	5.9647e-11	XLOC_044235	XLOC_044235	LG14:12408797-12473423	17.4745	0.448945	3.58937	6.37213e-40	1.42106e-38
novel_114	7.93947	59.3619	-2.709	2.7001e-12	5.9647e-11	XLOC_053022	XLOC_053022	LG16:11045490-11053532	15.1074	0	13.6046	9.91134e-39	2.10718e-37
novel_114	7.93947	59.3619	-2.709	2.7001e-12	5.9647e-11	XLOC_088976	XLOC_088976	LG21:1786820-1881078	14.8607	1.75832	1.74109	1.15913e-08	5.32567e-08
novel_114	7.93947	59.3619	-2.709	2.7001e-12	5.9647e-11	XLOC_140058	XLOC_140058	LG8:3290756-3321870	4.92173	0.489819	1.71364	4.28363e-06	1.52036e-05
novel_114	7.93947	59.3619	-2.709	2.7001e-12	5.9647e-11	XLOC_125227	XLOC_125227	LG6:6159376-6195522	15.5412	1.58723	1.51061	8.17915e-06	2.80143e-05
novel_114	7.93947	59.3619	-2.709	2.7001e-12	5.9647e-11	XLOC_010451	XLOC_010451	LG10:20724170-20743379	22.2825	0.080441	6.10535	5.45456e-60	2.59865e-58
novel_114	7.93947	59.3619	-2.709	2.7001e-12	5.9647e-11	XLOC_089134	XLOC_089134	LG21:2818696-2835511	12.5248	0.115197	4.90602	6.31312e-40	1.40895e-38
novel_114	7.93947	59.3619	-2.709	2.7001e-12	5.9647e-11	XLOC_003496	XLOC_003496	LG1:30672130-30686672	128.021	12.1929	1.50776	3.73917e-07	1.49438e-06
novel_114	7.93947	59.3619	-2.709	2.7001e-12	5.9647e-11	XLOC_105880	XLOC_105880	LG3:13845419-13872028	4.70036	0.164108	2.81217	6.85617e-06	2.37509e-05
novel_114	7.93947	59.3619	-2.709	2.7001e-12	5.9647e-11	XLOC_122486	XLOC_122486	LG5:16300169-16306494	4.52906	0.556602	1.47703	0.0180641	0.0332123
novel_114	7.93947	59.3619	-2.709	2.7001e-12	5.9647e-11	XLOC_135944	XLOC_135944	LG7:18526366-18607525	89.831	5.68314	2.59023	2.07455e-29	2.98827e-28
ola-miR-455-5p	878.537	1795.44	-1.0194	2.6306e-11	3.9953e-10	XLOC_141335	XLOC_141335	LG8:14311993-14314405	1.81323	0.0138973	5.03106	0.000450403	0.00118533
ola-miR-455-5p	878.537	1795.44	-1.0194	2.6306e-11	3.9953e-10	XLOC_030617	XLOC_030617	LG12:10320576-10325271	44.0424	4.86933	1.49719	2.60029e-05	8.33368e-05
ola-miR-455-5p	878.537	1795.44	-1.0194	2.6306e-11	3.9953e-10	XLOC_133160	XLOC_133160	LG7:19083065-19187874	64.7169	3.70312	3.12435	1.33949e-40	3.06126e-39
ola-miR-455-5p	878.537	1795.44	-1.0194	2.6306e-11	3.9953e-10	XLOC_015898	XLOC_015898	LG10:23237714-23239172	7.21235	0.112013	4.08611	0.000156849	0.000447321
ola-miR-455-5p	878.537	1795.44	-1.0194	2.6306e-11	3.9953e-10	XLOC_044057	XLOC_044057	LG14:11079065-11281757	16.9336	0.167859	4.95532	8.33295e-14	5.50924e-13
ola-miR-455-5p	878.537	1795.44	-1.0194	2.6306e-11	3.9953e-10	XLOC_087822	XLOC_087822	LG20:16551880-16557366	27.9134	0.569832	3.68821	6.48094e-12	3.7986e-11
ola-miR-455-5p	878.537	1795.44	-1.0194	2.6306e-11	3.9953e-10	XLOC_059448	XLOC_059448	LG17:1088404-1095681	46.6941	4.35246	1.60635	0.00681317	0.0139261
ola-miR-455-5p	878.537	1795.44	-1.0194	2.6306e-11	3.9953e-10	XLOC_115581	XLOC_115581	LG4:13778942-13804510	3.9644	0.100835	3.44992	3.53139e-14	2.3937e-13
ola-miR-455-5p	878.537	1795.44	-1.0194	2.6306e-11	3.9953e-10	XLOC_051072	XLOC_051072	LG15:20910857-20993588	5.17958	0.835247	0.75601	0.00490897	0.0103684
ola-miR-455-5p	878.537	1795.44	-1.0194	2.6306e-11	3.9953e-10	XLOC_084887	XLOC_084887	LG20:15370248-15382276	5.19704	0.007349	7.34235	3.68553e-13	2.35132e-12
ola-miR-455-5p	878.537	1795.44	-1.0194	2.6306e-11	3.9953e-10	XLOC_053707	XLOC_053707	LG16:16163235-16285525	13.4495	2.2534	0.816645	0.000260143	0.000716156
ola-miR-455-5p	878.537	1795.44	-1.0194	2.6306e-11	3.9953e-10	XLOC_117301	XLOC_117301	LG5:3249836-3260202	5.37354	0.307156	2.31392	1.7374e-06	6.45132e-06
ola-miR-455-5p	878.537	1795.44	-1.0194	2.6306e-11	3.9953e-10	XLOC_027977	XLOC_027977	LG12:18248742-18263247	0.531501	0.00993867	3.90223	0.00387211	0.00836291
ola-miR-455-5p	878.537	1795.44	-1.0194	2.6306e-11	3.9953e-10	XLOC_108364	XLOC_108364	LG3:7200656-7238988	7.31823	0.941914	1.0377	0.00293204	0.00650214
ola-miR-455-5p	878.537	1795.44	-1.0194	2.6306e-11	3.9953e-10	XLOC_055883	XLOC_055883	LG16:15222409-15227513	32.1002	3.80167	1.23737	9.9854e-06	3.38004e-05
ola-miR-455-5p	878.537	1795.44	-1.0194	2.6306e-11	3.9953e-10	XLOC_057648	XLOC_057648	LG17:11625177-11751105	15.0145	5.1792	0.936676	1.28111e-05	4.27634e-05
ola-miR-455-5p	878.537	1795.44	-1.0194	2.6306e-11	3.9953e-10	XLOC_062078	XLOC_062078	LG17:25094558-25103510	2.21332	0.1578	2.02253	0.0161148	0.0300021
ola-miR-455-5p	878.537	1795.44	-1.0194	2.6306e-11	3.9953e-10	XLOC_020926	XLOC_020926	LG11:22109643-22131236	21.3087	3.59172	0.896692	5.70687e-05	0.000174173
ola-miR-455-5p	878.537	1795.44	-1.0194	2.6306e-11	3.9953e-10	XLOC_103794	XLOC_103794	LG24:2101463-2170655	27.9341	4.2367	1.05204	1.92489e-06	7.11061e-06
ola-miR-455-5p	878.537	1795.44	-1.0194	2.6306e-11	3.9953e-10	XLOC_120055	XLOC_120055	LG5:24189194-24204044	2.3031	0.210205	1.73958	0.00108841	0.00265411
ola-miR-455-5p	878.537	1795.44	-1.0194	2.6306e-11	3.9953e-10	XLOC_025926	XLOC_025926	LG12:1258377-1269746	9.82205	1.69078	1.42444	0.00488363	0.0103239
ola-miR-455-5p	878.537	1795.44	-1.0194	2.6306e-11	3.9953e-10	XLOC_010451	XLOC_010451	LG10:20724170-20743379	22.2825	0.080441	6.10535	5.45456e-60	2.59865e-58
ola-miR-455-5p	878.537	1795.44	-1.0194	2.6306e-11	3.9953e-10	XLOC_014809	XLOC_014809	LG10:14807374-14837739	3.47856	0.869727	1.62071	0.000495438	0.00129433
ola-miR-455-5p	878.537	1795.44	-1.0194	2.6306e-11	3.9953e-10	XLOC_040509	XLOC_040509	LG14:7141772-7182821	4.53581	0.151942	3.07271	1.30125e-14	9.07614e-14
ola-miR-455-5p	878.537	1795.44	-1.0194	2.6306e-11	3.9953e-10	XLOC_030883	XLOC_030883	LG12:12642403-12701685	0.800525	0.040381	2.48041	0.020161	0.0365738
ola-miR-455-5p	878.537	1795.44	-1.0194	2.6306e-11	3.9953e-10	XLOC_104961	XLOC_104961	LG3:6076542-6412225	4.51471	0.304263	2.75697	1.2671e-25	1.52795e-24
ola-miR-455-5p	878.537	1795.44	-1.0194	2.6306e-11	3.9953e-10	XLOC_037096	XLOC_037096	LG13:3793208-3799486	10.277	0.94708	1.46489	0.00243775	0.00550218
ola-miR-455-5p	878.537	1795.44	-1.0194	2.6306e-11	3.9953e-10	XLOC_063381	XLOC_063381	LG18:6703413-6708226	3.60057	0.204592	2.24198	0.00112764	0.00274221
ola-miR-455-5p	878.537	1795.44	-1.0194	2.6306e-11	3.9953e-10	XLOC_035878	XLOC_035878	LG13:20756616-20781455	47.0873	2.66882	2.38631	1.84652e-23	2.02444e-22
ola-miR-455-5p	878.537	1795.44	-1.0194	2.6306e-11	3.9953e-10	XLOC_109714	XLOC_109714	LG3:20341518-20345021	143.124	1.30739	5.13805	1.51954e-38	3.19443e-37
xtr-let-7g	884.494	1236.8	-0.47663	0.0075154	0.027881	Trachinotus_GLEAN_10005293	Trachinotus_GLEAN_10005293	LG19:21636843-21641718	9.68481	1.3097	1.04142	0.0220911	0.0396182
xtr-let-7g	884.494	1236.8	-0.47663	0.0075154	0.027881	XLOC_107505	XLOC_107505	LG3:30686136-30703673	1.72431	0.153809	1.62618	0.00260409	0.00583905
xtr-let-7g	884.494	1236.8	-0.47663	0.0075154	0.027881	XLOC_070426	XLOC_070426	LG19:8159684-8174035	3.15073	0.423393	1.04419	0.0180645	0.0332123
xtr-let-7g	884.494	1236.8	-0.47663	0.0075154	0.027881	XLOC_094744	XLOC_094744	LG22:10312821-10328674	4.2741	0.4209	1.39895	0.0088031	0.0175292
xtr-let-7g	884.494	1236.8	-0.47663	0.0075154	0.027881	XLOC_025671	XLOC_025671	LG11:29735132-29745360	17.5719	1.8701	1.43068	0.000221207	0.00061659
xtr-let-7g	884.494	1236.8	-0.47663	0.0075154	0.027881	XLOC_140298	XLOC_140298	LG8:5144239-5148829	16.7673	0.92929	2.40845	1.56056e-07	6.46102e-07
xtr-let-7g	884.494	1236.8	-0.47663	0.0075154	0.027881	Trachinotus_GLEAN_10019305	Trachinotus_GLEAN_10019305	LG5:7714534-7718302	23.7522	3.13177	1.07652	0.00163225	0.00383166
xtr-let-7g	884.494	1236.8	-0.47663	0.0075154	0.027881	XLOC_101381	XLOC_101381	LG23:14880123-14905080	17.4467	2.73236	0.907986	0.00024615	0.000680625
xtr-let-7g	884.494	1236.8	-0.47663	0.0075154	0.027881	Trachinotus_GLEAN_10004051	Trachinotus_GLEAN_10004051	LG1:5683040-5698021	4.60518	0.472311	1.43584	0.000328453	0.000887785
xtr-let-7g	884.494	1236.8	-0.47663	0.0075154	0.027881	XLOC_140920	XLOC_140920	LG8:9656232-9664171	1.773	0.165608	1.57797	0.0172531	0.0318942
xtr-let-7g	884.494	1236.8	-0.47663	0.0075154	0.027881	Trachinotus_GLEAN_10010461	Trachinotus_GLEAN_10010461	LG5:3261034-3294358	6.83206	1.19773	0.673756	0.00589488	0.0122173
xtr-let-7g	884.494	1236.8	-0.47663	0.0075154	0.027881	XLOC_066004	XLOC_066004	LG18:1151785-1157530	4.15018	0.0462113	4.51145	4.1219e-06	1.4659e-05
xtr-let-7g	884.494	1236.8	-0.47663	0.0075154	0.027881	XLOC_120817	XLOC_120817	LG5:709397-731729	23.3526	3.2881	1.52408	2.51988e-08	1.12276e-07
xtr-let-7g	884.494	1236.8	-0.47663	0.0075154	0.027881	XLOC_118837	XLOC_118837	LG5:17133944-17145298	18.5365	0.558735	3.26701	1.20654e-25	1.45667e-24
xtr-let-7g	884.494	1236.8	-0.47663	0.0075154	0.027881	XLOC_074972	XLOC_074972	LG19:21112471-21280649	15.2265	2.71806	0.620703	0.00942306	0.0186145
xtr-let-7g	884.494	1236.8	-0.47663	0.0075154	0.027881	Trachinotus_GLEAN_10007736	Trachinotus_GLEAN_10007736	LG4:23268132-23292062	432.501	4.63761	5.46038	3.55376e-97	5.26271e-95
xtr-let-7g	884.494	1236.8	-0.47663	0.0075154	0.027881	XLOC_133164	XLOC_133164	LG7:19121608-19125998	2.39875	0.090411	3.17623	0.000104844	0.000308229
xtr-let-7g	884.494	1236.8	-0.47663	0.0075154	0.027881	XLOC_141253	XLOC_141253	LG8:13558421-13572661	0.918099	0	11.1416	3.45646e-13	2.20893e-12
xtr-let-7g	884.494	1236.8	-0.47663	0.0075154	0.027881	Trachinotus_GLEAN_10012564	Trachinotus_GLEAN_10012564	LG11:6095949-6114536	30.1534	1.59573	2.39336	2.42793e-25	2.89521e-24
xtr-let-7g	884.494	1236.8	-0.47663	0.0075154	0.027881	XLOC_086499	XLOC_086499	LG20:6272338-6279444	28.4407	2.28119	2.01368	6.97134e-05	0.000210182
xtr-let-7g	884.494	1236.8	-0.47663	0.0075154	0.027881	Trachinotus_GLEAN_10006012	Trachinotus_GLEAN_10006012	LG7:808576-832954	3.28035	0.484943	0.907402	0.010895	0.0211854
xtr-let-7g	884.494	1236.8	-0.47663	0.0075154	0.027881	Trachinotus_GLEAN_10007245	Trachinotus_GLEAN_10007245	LG19:21746680-21754464	2.12958	0.0476783	3.59538	3.4634e-06	1.24303e-05
xtr-let-7g	884.494	1236.8	-0.47663	0.0075154	0.027881	XLOC_116584	XLOC_116584	LG4:22958997-22965438	42.0409	6.12433	1.06732	0.00055331	0.00143211
xtr-let-7g	884.494	1236.8	-0.47663	0.0075154	0.027881	XLOC_145944	XLOC_145944	LG9:7912432-7952821	10.7361	1.61409	1.14174	0.00281942	0.00627228
xtr-let-7g	884.494	1236.8	-0.47663	0.0075154	0.027881	XLOC_124020	XLOC_124020	LG5:25255729-25265703	2.15898	0.0529137	3.44641	8.14263e-06	2.78988e-05
xtr-let-7g	884.494	1236.8	-0.47663	0.0075154	0.027881	Trachinotus_GLEAN_10005828	Trachinotus_GLEAN_10005828	LG14:11012177-11012489	60.5517	0.0676907	7.60032	1.39822e-12	8.5782e-12
xtr-let-7g	884.494	1236.8	-0.47663	0.0075154	0.027881	XLOC_036960	XLOC_036960	LG13:3267773-3273808	65.3421	4.55938	1.90278	6.44963e-09	3.03615e-08
xtr-let-7g	884.494	1236.8	-0.47663	0.0075154	0.027881	XLOC_137489	XLOC_137489	LG8:8403514-8483191	66.6844	8.00333	1.4383	4.43043e-12	2.62542e-11
xtr-let-7g	884.494	1236.8	-0.47663	0.0075154	0.027881	XLOC_053707	XLOC_053707	LG16:16163235-16285525	13.4495	2.2534	0.816645	0.000260143	0.000716156
xtr-let-7g	884.494	1236.8	-0.47663	0.0075154	0.027881	XLOC_090076	XLOC_090076	LG21:10359654-10362426	1.55721	0.0326613	3.65161	0.00887992	0.0176693
xtr-let-7g	884.494	1236.8	-0.47663	0.0075154	0.027881	Trachinotus_GLEAN_10003596	Trachinotus_GLEAN_10003596	LG12:15000555-15008852	1.81911	0.147778	1.76374	0.00731209	0.0148484
xtr-let-7g	884.494	1236.8	-0.47663	0.0075154	0.027881	XLOC_034118	XLOC_034118	LG13:7977595-7985289	26.3123	2.2345	1.70817	5.87322e-08	2.52916e-07
xtr-let-7g	884.494	1236.8	-0.47663	0.0075154	0.027881	Trachinotus_GLEAN_10011626	Trachinotus_GLEAN_10011626	LG20:13083596-13088028	92.1233	11.2646	1.18481	8.41667e-08	3.57174e-07
gga-miR-1388b-5p	70.9631	259.337	-1.8149	2.9534e-12	6.1734e-11	Trachinotus_GLEAN_10016060	Trachinotus_GLEAN_10016060	LG17:14998207-15010779	0.618292	0.0161313	3.34147	0.000148375	0.000424885
gga-miR-1388b-5p	70.9631	259.337	-1.8149	2.9534e-12	6.1734e-11	XLOC_019698	XLOC_019698	LG11:13267914-13331746	3.36241	0.181907	2.22083	8.88568e-11	4.8541e-10
gga-miR-1388b-5p	70.9631	259.337	-1.8149	2.9534e-12	6.1734e-11	XLOC_107681	XLOC_107681	LG3:1222366-1232678	2.31913	0.109367	2.51508	5.83928e-05	0.000177997
gga-miR-1388b-5p	70.9631	259.337	-1.8149	2.9534e-12	6.1734e-11	Trachinotus_GLEAN_10014728	Trachinotus_GLEAN_10014728	LG23:10563670-10597062	7.59161	0.168054	3.65684	1.38655e-20	1.32577e-19
gga-miR-1388b-5p	70.9631	259.337	-1.8149	2.9534e-12	6.1734e-11	XLOC_044235	XLOC_044235	LG14:12408797-12473423	17.4745	0.448945	3.58937	6.37213e-40	1.42106e-38
gga-miR-1388b-5p	70.9631	259.337	-1.8149	2.9534e-12	6.1734e-11	Trachinotus_GLEAN_10003860	-	LG12:3357994-3362971	1.63359	0.0465327	2.7936	0.012512	0.0239349
gga-miR-1388b-5p	70.9631	259.337	-1.8149	2.9534e-12	6.1734e-11	XLOC_140058	XLOC_140058	LG8:3290756-3321870	4.92173	0.489819	1.71364	4.28363e-06	1.52036e-05
gga-miR-1388b-5p	70.9631	259.337	-1.8149	2.9534e-12	6.1734e-11	XLOC_026259	XLOC_026259	LG12:3293313-3319813	5.66227	0.322715	2.08008	7.13652e-08	3.04482e-07
gga-miR-1388b-5p	70.9631	259.337	-1.8149	2.9534e-12	6.1734e-11	XLOC_135944	XLOC_135944	LG7:18526366-18607525	89.831	5.68314	2.59023	2.07455e-29	2.98827e-28
gga-miR-1388b-5p	70.9631	259.337	-1.8149	2.9534e-12	6.1734e-11	Trachinotus_GLEAN_10016010	Trachinotus_GLEAN_10016010	LG1:14434258-14461645	1.16997	0.0636143	2.32646	0.025046	0.044285
gga-miR-1388b-5p	70.9631	259.337	-1.8149	2.9534e-12	6.1734e-11	XLOC_118363	XLOC_118363	LG5:12567028-12632909	17.0667	0.405837	3.81009	3.01701e-32	4.93995e-31
gga-miR-1388b-5p	70.9631	259.337	-1.8149	2.9534e-12	6.1734e-11	Trachinotus_GLEAN_10014704	Trachinotus_GLEAN_10014704	LG23:9867551-9868356	7.61145	0.0313817	5.91402	3.62886e-06	1.29947e-05
gga-miR-1388b-5p	70.9631	259.337	-1.8149	2.9534e-12	6.1734e-11	XLOC_057290	XLOC_057290	LG17:9144781-9161772	1.55534	0.10863	1.98385	0.000472271	0.00123779
gga-miR-1388b-5p	70.9631	259.337	-1.8149	2.9534e-12	6.1734e-11	XLOC_026189	XLOC_026189	LG12:3088688-3114752	1.34821	0.147348	1.3305	0.00885879	0.0176308
gga-miR-1388b-5p	70.9631	259.337	-1.8149	2.9534e-12	6.1734e-11	Trachinotus_GLEAN_10019213	-	LG1:27076585-27357743	8.17489	0.60193	2.64988	2.4183e-12	1.45748e-11
gga-miR-1388b-5p	70.9631	259.337	-1.8149	2.9534e-12	6.1734e-11	XLOC_100468	XLOC_100468	LG23:5172134-5173894	15.2289	0.414663	3.37014	5.85208e-07	2.29368e-06
gga-miR-1388b-5p	70.9631	259.337	-1.8149	2.9534e-12	6.1734e-11	XLOC_127462	XLOC_127462	LG6:25523773-25555397	5.44345	0.313957	1.99693	2.31393e-05	7.46447e-05
gga-miR-1388b-5p	70.9631	259.337	-1.8149	2.9534e-12	6.1734e-11	Trachinotus_GLEAN_10011057	Trachinotus_GLEAN_10011057	LG19:7271428-7278406	13.1259	1.10603	1.7309	4.08972e-06	1.45514e-05
gga-miR-1388b-5p	70.9631	259.337	-1.8149	2.9534e-12	6.1734e-11	Trachinotus_GLEAN_10008421	Trachinotus_GLEAN_10008421	LG11:15638341-15647452	0.241201	0	8.57745	0.000139735	0.000402136
gga-miR-1388b-5p	70.9631	259.337	-1.8149	2.9534e-12	6.1734e-11	XLOC_118837	XLOC_118837	LG5:17133944-17145298	18.5365	0.558735	3.26701	1.20654e-25	1.45667e-24
gga-miR-1388b-5p	70.9631	259.337	-1.8149	2.9534e-12	6.1734e-11	XLOC_044057	XLOC_044057	LG14:11079065-11281757	16.9336	0.167859	4.95532	8.33295e-14	5.50924e-13
gga-miR-1388b-5p	70.9631	259.337	-1.8149	2.9534e-12	6.1734e-11	XLOC_026538	XLOC_026538	LG12:5543257-5545104	2.00794	0	9.33237	3.50083e-06	1.25557e-05
gga-miR-1388b-5p	70.9631	259.337	-1.8149	2.9534e-12	6.1734e-11	XLOC_133160	XLOC_133160	LG7:19083065-19187874	64.7169	3.70312	3.12435	1.33949e-40	3.06126e-39
gga-miR-1388b-5p	70.9631	259.337	-1.8149	2.9534e-12	6.1734e-11	Trachinotus_GLEAN_10004113	-	LG8:19789751-19801425	3.97937	0.799418	1.13556	0.0184662	0.033864
gga-miR-1388b-5p	70.9631	259.337	-1.8149	2.9534e-12	6.1734e-11	Trachinotus_GLEAN_10008682	Trachinotus_GLEAN_10008682	LG20:10262197-10263346	0.428153	0	6.4898	0.00373144	0.00808466
dre-miR-126a-3p	13947.4	20105.3	-0.52493	1.729e-06	1.4122e-05	XLOC_119948	XLOC_119948	LG5:23665602-23677750	1.75527	0.0846623	2.35076	0.00064699	0.00165207
chi-miR-96	26.224	105.896	-1.8604	1.9407e-06	1.5213e-05	XLOC_046298	XLOC_046298	LG15:2912919-2940017	12.8449	0.214639	3.75073	4.08823e-30	6.10534e-29
chi-miR-96	26.224	105.896	-1.8604	1.9407e-06	1.5213e-05	XLOC_123840	XLOC_123840	LG5:24421051-24476933	4.86119	0.247027	2.38458	9.82616e-11	5.34843e-10
chi-miR-96	26.224	105.896	-1.8604	1.9407e-06	1.5213e-05	Trachinotus_GLEAN_10006183	Trachinotus_GLEAN_10006183	LG18:6579424-6592641	0.958786	0.025216	3.30541	0.0142496	0.0268992
chi-miR-96	26.224	105.896	-1.8604	1.9407e-06	1.5213e-05	XLOC_124984	XLOC_124984	LG6:3489800-3495066	2.34054	0.181672	1.81731	0.0136428	0.0258773
chi-miR-96	26.224	105.896	-1.8604	1.9407e-06	1.5213e-05	XLOC_119948	XLOC_119948	LG5:23665602-23677750	1.75527	0.0846623	2.35076	0.00064699	0.00165207
chi-miR-96	26.224	105.896	-1.8604	1.9407e-06	1.5213e-05	XLOC_057290	XLOC_057290	LG17:9144781-9161772	1.55534	0.10863	1.98385	0.000472271	0.00123779
chi-miR-96	26.224	105.896	-1.8604	1.9407e-06	1.5213e-05	XLOC_049633	XLOC_049633	LG15:7002006-7022326	6.99733	1.16945	0.882473	0.0172044	0.031812
chi-miR-96	26.224	105.896	-1.8604	1.9407e-06	1.5213e-05	XLOC_006145	XLOC_006145	LG1:21293089-21301376	4.38738	0.711431	1.43732	0.0180675	0.0332158
chi-miR-96	26.224	105.896	-1.8604	1.9407e-06	1.5213e-05	XLOC_087195	XLOC_087195	LG20:11347828-11359780	28.9614	3.49593	1.24642	6.1786e-08	2.65648e-07
chi-miR-96	26.224	105.896	-1.8604	1.9407e-06	1.5213e-05	XLOC_090337	XLOC_090337	LG21:13528533-13541271	2.63305	0.075033	2.73473	0.000104682	0.00030789
chi-miR-96	26.224	105.896	-1.8604	1.9407e-06	1.5213e-05	XLOC_141335	XLOC_141335	LG8:14311993-14314405	1.81323	0.0138973	5.03106	0.000450403	0.00118533
chi-miR-96	26.224	105.896	-1.8604	1.9407e-06	1.5213e-05	XLOC_047026	XLOC_047026	LG15:8087329-8104438	19.7978	0.271008	4.40234	1.76156e-35	3.31183e-34
chi-miR-96	26.224	105.896	-1.8604	1.9407e-06	1.5213e-05	Trachinotus_GLEAN_10015200	Trachinotus_GLEAN_10015200	LG14:22184471-22190789	0.61257	0.008487	4.28172	0.00217767	0.00496136
chi-miR-96	26.224	105.896	-1.8604	1.9407e-06	1.5213e-05	XLOC_144028	XLOC_144028	LG9:6250718-6491484	6.26902	0.616314	1.75657	7.72891e-08	3.28916e-07
chi-miR-96	26.224	105.896	-1.8604	1.9407e-06	1.5213e-05	XLOC_114646	XLOC_114646	LG4:5304719-5312890	8.55545	0.568117	2.18542	9.84804e-06	3.33655e-05
chi-miR-96	26.224	105.896	-1.8604	1.9407e-06	1.5213e-05	Trachinotus_GLEAN_10014875	Trachinotus_GLEAN_10014875	LG12:15326870-15357234	5.65996	0.992043	0.670065	0.0133252	0.0253452
chi-miR-96	26.224	105.896	-1.8604	1.9407e-06	1.5213e-05	XLOC_060440	XLOC_060440	LG17:9600186-9623145	1.82299	0.0941223	2.41913	2.27588e-06	8.34362e-06
chi-miR-96	26.224	105.896	-1.8604	1.9407e-06	1.5213e-05	XLOC_088976	XLOC_088976	LG21:1786820-1881078	14.8607	1.75832	1.74109	1.15913e-08	5.32567e-08
chi-miR-96	26.224	105.896	-1.8604	1.9407e-06	1.5213e-05	XLOC_050531	XLOC_050531	LG15:15045783-15047798	3.05762	0	10.0599	9.52094e-09	4.40947e-08
chi-miR-96	26.224	105.896	-1.8604	1.9407e-06	1.5213e-05	XLOC_120764	XLOC_120764	LG5:27817751-27880416	13.302	2.55545	1.35253	3.47035e-06	1.24538e-05
chi-miR-96	26.224	105.896	-1.8604	1.9407e-06	1.5213e-05	XLOC_039295	XLOC_039295	LG13:22025690-22066210	240.216	23.9978	1.43441	2.48246e-08	1.10674e-07
chi-miR-96	26.224	105.896	-1.8604	1.9407e-06	1.5213e-05	XLOC_025111	XLOC_025111	LG11:25017340-25022088	7.09041	0.787765	1.32363	0.0109683	0.0213126
chi-miR-96	26.224	105.896	-1.8604	1.9407e-06	1.5213e-05	Trachinotus_GLEAN_10019567	Trachinotus_GLEAN_10019567	LG3:15824280-15825724	1.98347	0.058023	3.10589	0.0124295	0.0237926
gmo-miR-7550-5p	5.95951	1671.08	-7.3309	2.4926e-59	4.8456e-57	XLOC_039653	XLOC_039653	LG14:19159-50190	11.7517	1.82779	1.36219	0.000219372	0.000611645
gmo-miR-7550-5p	5.95951	1671.08	-7.3309	2.4926e-59	4.8456e-57	XLOC_123840	XLOC_123840	LG5:24421051-24476933	4.86119	0.247027	2.38458	9.82616e-11	5.34843e-10
gmo-miR-7550-5p	5.95951	1671.08	-7.3309	2.4926e-59	4.8456e-57	Trachinotus_GLEAN_10015384	Trachinotus_GLEAN_10015384	LG2:18076847-18079682	35.033	0.966329	3.34755	1.26537e-14	8.8341e-14
gmo-miR-7550-5p	5.95951	1671.08	-7.3309	2.4926e-59	4.8456e-57	XLOC_044057	XLOC_044057	LG14:11079065-11281757	16.9336	0.167859	4.95532	8.33295e-14	5.50924e-13
gmo-miR-7550-5p	5.95951	1671.08	-7.3309	2.4926e-59	4.8456e-57	XLOC_047586	XLOC_047586	LG15:13239639-13249211	9.59569	0.838236	1.46158	0.00636476	0.0130954
gmo-miR-7550-5p	5.95951	1671.08	-7.3309	2.4926e-59	4.8456e-57	Trachinotus_GLEAN_10002121	-	LG9:12370534-12395364	9.25298	1.12849	1.28692	0.00415499	0.00891178
gmo-miR-7550-5p	5.95951	1671.08	-7.3309	2.4926e-59	4.8456e-57	XLOC_053948	XLOC_053948	LG16:17953624-17966097	5.56252	0.300072	2.26911	1.55244e-06	5.79314e-06
gmo-miR-7550-5p	5.95951	1671.08	-7.3309	2.4926e-59	4.8456e-57	Trachinotus_GLEAN_10000540	Trachinotus_GLEAN_10000540	LG8:950265-951173	51.0025	0.315514	5.40951	8.44412e-15	5.95885e-14
gmo-miR-7550-5p	5.95951	1671.08	-7.3309	2.4926e-59	4.8456e-57	XLOC_088976	XLOC_088976	LG21:1786820-1881078	14.8607	1.75832	1.74109	1.15913e-08	5.32567e-08
gmo-miR-7550-5p	5.95951	1671.08	-7.3309	2.4926e-59	4.8456e-57	Trachinotus_GLEAN_10016769	-	LG19:1700797-1732436	3.21003	0.224408	1.55495	0.00800168	0.0160836
gmo-miR-7550-5p	5.95951	1671.08	-7.3309	2.4926e-59	4.8456e-57	Trachinotus_GLEAN_10016505	Trachinotus_GLEAN_10016505	LG7:17480969-17515537	2.5722	0.205003	2.85848	3.7555e-07	1.5007e-06
gmo-miR-7550-5p	5.95951	1671.08	-7.3309	2.4926e-59	4.8456e-57	Trachinotus_GLEAN_10005228	-	LG18:1481841-1498088	13.6717	1.66406	1.19319	0.000123379	0.000358635
gmo-miR-7550-5p	5.95951	1671.08	-7.3309	2.4926e-59	4.8456e-57	Trachinotus_GLEAN_10008450	Trachinotus_GLEAN_10008450	LG12:20752256-20793310	3.32172	0.318723	1.47415	0.0133233	0.0253433
gmo-miR-7550-5p	5.95951	1671.08	-7.3309	2.4926e-59	4.8456e-57	Trachinotus_GLEAN_10012948	Trachinotus_GLEAN_10012948	LG19:5900507-5901946	6.77419	0.171652	3.37182	0.000215211	0.000600768
gmo-miR-7550-5p	5.95951	1671.08	-7.3309	2.4926e-59	4.8456e-57	Trachinotus_GLEAN_10016973	-	LG22:25057502-25191508	4.58609	0.346669	1.85578	2.79086e-12	1.67563e-11
gmo-miR-7550-5p	5.95951	1671.08	-7.3309	2.4926e-59	4.8456e-57	Trachinotus_GLEAN_10000790	-	LG23:15607419-15685457	13.6778	0.772521	2.37273	9.73659e-25	1.12925e-23
gmo-miR-7550-5p	5.95951	1671.08	-7.3309	2.4926e-59	4.8456e-57	Trachinotus_GLEAN_10006649	-	LG13:22329980-22352631	20.4101	3.6204	0.752568	0.010394	0.020303
gmo-miR-7550-5p	5.95951	1671.08	-7.3309	2.4926e-59	4.8456e-57	Trachinotus_GLEAN_10019251	Trachinotus_GLEAN_10019251	LG5:6073843-6103249	41.4629	3.07582	1.91184	8.15167e-20	7.54713e-19
gmo-miR-7550-5p	5.95951	1671.08	-7.3309	2.4926e-59	4.8456e-57	Trachinotus_GLEAN_10017198	Trachinotus_GLEAN_10017198	LG15:3522637-3523698	1.65494	0.0300277	3.78338	0.00465051	0.00987105
gmo-miR-7550-5p	5.95951	1671.08	-7.3309	2.4926e-59	4.8456e-57	Trachinotus_GLEAN_10002322	-	LG11:23950694-23990104	3.81195	0.364021	1.5572	0.000422837	0.00112004
gmo-miR-7550-5p	5.95951	1671.08	-7.3309	2.4926e-59	4.8456e-57	Trachinotus_GLEAN_10018875	Trachinotus_GLEAN_10018875	LG8:11753097-11765693	40.6561	4.52224	1.3282	9.97774e-09	4.6125e-08
gmo-miR-7550-5p	5.95951	1671.08	-7.3309	2.4926e-59	4.8456e-57	XLOC_038373	XLOC_038373	LG13:13836166-13839507	3.93807	0.19639	2.43384	0.00136235	0.00325245
gmo-miR-7550-5p	5.95951	1671.08	-7.3309	2.4926e-59	4.8456e-57	Trachinotus_GLEAN_10015432	Trachinotus_GLEAN_10015432	LG22:13993868-13995416	22.5279	0	12.5543	1.37824e-24	1.58564e-23
gmo-miR-7550-5p	5.95951	1671.08	-7.3309	2.4926e-59	4.8456e-57	Trachinotus_GLEAN_10007234	Trachinotus_GLEAN_10007234	LG19:22186003-22186309	4.18162	0	7.7994	0.000399358	0.00106131
gmo-miR-7550-5p	5.95951	1671.08	-7.3309	2.4926e-59	4.8456e-57	Trachinotus_GLEAN_10014644	Trachinotus_GLEAN_10014644	LG4:1599989-1607184	12.318	1.06364	1.69158	4.75602e-06	1.6793e-05
gmo-miR-7550-5p	5.95951	1671.08	-7.3309	2.4926e-59	4.8456e-57	Trachinotus_GLEAN_10012671	Trachinotus_GLEAN_10012671	LG2:21742663-21746886	0.12814	0	6.56585	0.0136886	0.0259527
gmo-miR-7550-5p	5.95951	1671.08	-7.3309	2.4926e-59	4.8456e-57	XLOC_017374	XLOC_017374	LG10:29382479-29401677	22.6964	2.39788	1.30473	0.00882635	0.0175732
gmo-miR-7550-5p	5.95951	1671.08	-7.3309	2.4926e-59	4.8456e-57	Trachinotus_GLEAN_10007136	Trachinotus_GLEAN_10007136	LG4:14332708-14336793	20.038	0.894954	2.6258	1.84573e-09	9.12904e-09
gmo-miR-7550-5p	5.95951	1671.08	-7.3309	2.4926e-59	4.8456e-57	XLOC_103794	XLOC_103794	LG24:2101463-2170655	27.9341	4.2367	1.05204	1.92489e-06	7.11061e-06
gmo-miR-7550-5p	5.95951	1671.08	-7.3309	2.4926e-59	4.8456e-57	Trachinotus_GLEAN_10010332	Trachinotus_GLEAN_10010332	LG4:6077779-6081291	0.354206	0	7.75707	0.000456759	0.00120111
gmo-miR-7550-5p	5.95951	1671.08	-7.3309	2.4926e-59	4.8456e-57	XLOC_092194	XLOC_092194	LG21:8208208-8239798	3.29784	0.544922	0.759695	0.0198981	0.0361524
dre-miR-200c-3p	272.81	2344.17	-2.758	1.0208e-08	1.1673e-07	XLOC_040509	XLOC_040509	LG14:7141772-7182821	4.53581	0.151942	3.07271	1.30125e-14	9.07614e-14
dre-miR-200c-3p	272.81	2344.17	-2.758	1.0208e-08	1.1673e-07	XLOC_049634	XLOC_049634	LG15:7023814-7060254	9.44056	1.63616	0.754181	0.00302906	0.00669408
dre-miR-200c-3p	272.81	2344.17	-2.758	1.0208e-08	1.1673e-07	XLOC_062939	XLOC_062939	LG18:4949362-4960976	3.356	0.605135	1.16024	0.0240465	0.0427061
dre-miR-200c-3p	272.81	2344.17	-2.758	1.0208e-08	1.1673e-07	XLOC_107681	XLOC_107681	LG3:1222366-1232678	2.31913	0.109367	2.51508	5.83928e-05	0.000177997
dre-miR-200c-3p	272.81	2344.17	-2.758	1.0208e-08	1.1673e-07	XLOC_110939	XLOC_110939	LG4:526228-531972	1.086	0.0743897	1.90695	0.0208569	0.0376694
dre-miR-200c-3p	272.81	2344.17	-2.758	1.0208e-08	1.1673e-07	XLOC_037581	XLOC_037581	LG13:7117797-7130150	18.7301	0.38465	4.09407	2.35592e-14	1.61514e-13
dre-miR-200c-3p	272.81	2344.17	-2.758	1.0208e-08	1.1673e-07	XLOC_070689	XLOC_070689	LG19:11262318-11275633	1.00784	0.0838633	1.71567	0.0158516	0.0295669
dre-miR-200c-3p	272.81	2344.17	-2.758	1.0208e-08	1.1673e-07	XLOC_057648	XLOC_057648	LG17:11625177-11751105	15.0145	5.1792	0.936676	1.28111e-05	4.27634e-05
dre-miR-200c-3p	272.81	2344.17	-2.758	1.0208e-08	1.1673e-07	XLOC_133233	XLOC_133233	LG7:20143141-20151361	42.8606	2.69302	2.28526	4.02714e-09	1.92961e-08
dre-miR-200c-3p	272.81	2344.17	-2.758	1.0208e-08	1.1673e-07	XLOC_023031	XLOC_023031	LG11:9182491-9195718	1.97897	0.0746557	2.47096	0.000843351	0.0021037
dre-miR-200c-3p	272.81	2344.17	-2.758	1.0208e-08	1.1673e-07	XLOC_039653	XLOC_039653	LG14:19159-50190	11.7517	1.82779	1.36219	0.000219372	0.000611645
dre-miR-200c-3p	272.81	2344.17	-2.758	1.0208e-08	1.1673e-07	XLOC_123840	XLOC_123840	LG5:24421051-24476933	4.86119	0.247027	2.38458	9.82616e-11	5.34843e-10
dre-miR-200c-3p	272.81	2344.17	-2.758	1.0208e-08	1.1673e-07	XLOC_133164	XLOC_133164	LG7:19121608-19125998	2.39875	0.090411	3.17623	0.000104844	0.000308229
dre-miR-200c-3p	272.81	2344.17	-2.758	1.0208e-08	1.1673e-07	XLOC_067335	XLOC_067335	LG18:10358227-10418427	26.0947	1.21581	2.36293	4.56446e-26	5.64214e-25
dre-miR-200c-3p	272.81	2344.17	-2.758	1.0208e-08	1.1673e-07	XLOC_114789	XLOC_114789	LG4:6416806-6506490	5.48851	0.100062	4.13947	1.63007e-41	3.89223e-40
dre-miR-200c-3p	272.81	2344.17	-2.758	1.0208e-08	1.1673e-07	Trachinotus_GLEAN_10010143	Trachinotus_GLEAN_10010143	LG13:21395357-21429558	13.9639	1.2286	1.67072	3.28392e-12	1.96343e-11
dre-miR-200c-3p	272.81	2344.17	-2.758	1.0208e-08	1.1673e-07	XLOC_048505	XLOC_048505	LG15:23238958-23261880	12.1587	1.52119	1.18689	3.41255e-06	1.2261e-05
dre-miR-200c-3p	272.81	2344.17	-2.758	1.0208e-08	1.1673e-07	XLOC_004119	XLOC_004119	LG1:4149139-4160002	1.34907	0.0510803	2.77582	0.00900574	0.0178948
dre-miR-200c-3p	272.81	2344.17	-2.758	1.0208e-08	1.1673e-07	XLOC_067135	XLOC_067135	LG18:8572739-8580044	67.4092	6.57262	1.51778	1.19834e-11	6.90388e-11
dre-miR-200c-3p	272.81	2344.17	-2.758	1.0208e-08	1.1673e-07	XLOC_080322	XLOC_080322	LG2:9463204-9469405	2.34894	0.0898987	2.78261	0.000369044	0.000987028
dre-miR-200c-3p	272.81	2344.17	-2.758	1.0208e-08	1.1673e-07	XLOC_060353	XLOC_060353	LG17:8795173-8812770	12.7313	0.580594	2.61674	5.35394e-10	2.76547e-09
dre-miR-200c-3p	272.81	2344.17	-2.758	1.0208e-08	1.1673e-07	XLOC_102196	XLOC_102196	LG23:4289787-4305655	14.2227	2.04985	1.00919	0.000298183	0.000812176
dre-miR-200c-3p	272.81	2344.17	-2.758	1.0208e-08	1.1673e-07	Trachinotus_GLEAN_10001708	Trachinotus_GLEAN_10001708	LG14:3885982-3887230	0.735008	0	7.32672	0.00153369	0.00361984
dre-miR-200c-3p	272.81	2344.17	-2.758	1.0208e-08	1.1673e-07	XLOC_016449	XLOC_016449	LG10:26022807-26025148	2.17314	0.0946967	2.58412	0.00525623	0.0110313
dre-miR-200c-3p	272.81	2344.17	-2.758	1.0208e-08	1.1673e-07	XLOC_010860	XLOC_010860	LG10:23744127-23864649	9.77068	1.18918	1.32744	4.98953e-08	2.16318e-07
dre-miR-200c-3p	272.81	2344.17	-2.758	1.0208e-08	1.1673e-07	XLOC_072886	XLOC_072886	LG19:3856590-3865987	3.70611	0.115048	3.07196	2.23504e-07	9.12408e-07
dre-miR-200c-3p	272.81	2344.17	-2.758	1.0208e-08	1.1673e-07	XLOC_102195	XLOC_102195	LG23:4271793-4289691	33.8208	3.93219	1.29146	4.53021e-09	2.16411e-08
dre-miR-200c-3p	272.81	2344.17	-2.758	1.0208e-08	1.1673e-07	XLOC_000005	XLOC_000005	LG1:107631-117335	13.0725	0.784558	2.48829	5.13076e-08	2.22249e-07
dre-miR-200c-3p	272.81	2344.17	-2.758	1.0208e-08	1.1673e-07	XLOC_140298	XLOC_140298	LG8:5144239-5148829	16.7673	0.92929	2.40845	1.56056e-07	6.46102e-07
dre-miR-200c-3p	272.81	2344.17	-2.758	1.0208e-08	1.1673e-07	XLOC_121318	XLOC_121318	LG5:6367343-6378355	2.64061	0.29873	1.30548	0.0229449	0.0409529
dre-miR-200c-3p	272.81	2344.17	-2.758	1.0208e-08	1.1673e-07	XLOC_103794	XLOC_103794	LG24:2101463-2170655	27.9341	4.2367	1.05204	1.92489e-06	7.11061e-06
dre-miR-200c-3p	272.81	2344.17	-2.758	1.0208e-08	1.1673e-07	XLOC_125388	XLOC_125388	LG6:7578616-7595772	424.185	24.623	2.14211	0.0198797	0.0361271
dre-miR-200c-3p	272.81	2344.17	-2.758	1.0208e-08	1.1673e-07	XLOC_117351	XLOC_117351	LG5:3673961-3716533	14.426	1.40826	1.27804	0.000321418	0.000870493
dre-miR-200c-3p	272.81	2344.17	-2.758	1.0208e-08	1.1673e-07	XLOC_135944	XLOC_135944	LG7:18526366-18607525	89.831	5.68314	2.59023	2.07455e-29	2.98827e-28
dre-miR-200c-3p	272.81	2344.17	-2.758	1.0208e-08	1.1673e-07	XLOC_109067	XLOC_109067	LG3:13761562-13776868	0.870955	0.024369	3.7435	0.000428602	0.00113391
dre-miR-200c-3p	272.81	2344.17	-2.758	1.0208e-08	1.1673e-07	XLOC_031683	XLOC_031683	LG12:20513057-20596639	10.3083	2.30861	1.38323	7.35088e-05	0.000220828
dre-miR-200c-3p	272.81	2344.17	-2.758	1.0208e-08	1.1673e-07	XLOC_091878	XLOC_091878	LG21:5715699-5723349	2.7355	0.0469617	4.0006	0.000323994	0.000876916
dre-miR-200c-3p	272.81	2344.17	-2.758	1.0208e-08	1.1673e-07	XLOC_136090	XLOC_136090	LG7:20489483-20544347	52.4397	10.7916	0.672722	0.0126512	0.0241827
dre-miR-200c-3p	272.81	2344.17	-2.758	1.0208e-08	1.1673e-07	XLOC_048017	XLOC_048017	LG15:17961255-17969319	2.26913	0.172729	1.84839	0.00306542	0.00676647
dre-miR-200c-3p	272.81	2344.17	-2.758	1.0208e-08	1.1673e-07	XLOC_068568	XLOC_068568	LG18:21217685-21221611	1.39716	0.025907	3.6114	0.000549492	0.00142269
dre-miR-200c-3p	272.81	2344.17	-2.758	1.0208e-08	1.1673e-07	XLOC_066402	XLOC_066402	LG18:4948876-4960977	14.8567	1.34739	1.73593	1.1819e-06	4.48048e-06
dre-miR-200c-3p	272.81	2344.17	-2.758	1.0208e-08	1.1673e-07	XLOC_114056	XLOC_114056	LG4:725077-735321	1.30568	0.101296	1.73413	0.0242651	0.0430486
dre-miR-200c-3p	272.81	2344.17	-2.758	1.0208e-08	1.1673e-07	XLOC_119948	XLOC_119948	LG5:23665602-23677750	1.75527	0.0846623	2.35076	0.00064699	0.00165207
dre-miR-200c-3p	272.81	2344.17	-2.758	1.0208e-08	1.1673e-07	XLOC_144678	XLOC_144678	LG9:12344250-12370477	2.60149	0.157455	2.08048	4.37867e-06	1.55226e-05
dre-miR-200c-3p	272.81	2344.17	-2.758	1.0208e-08	1.1673e-07	XLOC_088028	XLOC_088028	LG20:18187513-18201151	1.72677	0.165276	1.53333	0.00735982	0.0149394
dre-miR-200c-3p	272.81	2344.17	-2.758	1.0208e-08	1.1673e-07	XLOC_113939	XLOC_113939	LG4:25997512-26031003	15.9743	0.724401	2.5437	1.73853e-09	8.62721e-09
dre-miR-200c-3p	272.81	2344.17	-2.758	1.0208e-08	1.1673e-07	XLOC_141253	XLOC_141253	LG8:13558421-13572661	0.918099	0	11.1416	3.45646e-13	2.20893e-12
dre-miR-200c-3p	272.81	2344.17	-2.758	1.0208e-08	1.1673e-07	XLOC_035512	XLOC_035512	LG13:18383933-18387267	2.68575	0.0121073	5.32231	1.03937e-06	3.97019e-06
dre-miR-200c-3p	272.81	2344.17	-2.758	1.0208e-08	1.1673e-07	XLOC_004262	XLOC_004262	LG1:5308161-5317532	7.75648	0.386987	2.32294	2.08383e-05	6.77601e-05
dre-miR-200c-3p	272.81	2344.17	-2.758	1.0208e-08	1.1673e-07	XLOC_087822	XLOC_087822	LG20:16551880-16557366	27.9134	0.569832	3.68821	6.48094e-12	3.7986e-11
dre-miR-200c-3p	272.81	2344.17	-2.758	1.0208e-08	1.1673e-07	XLOC_121279	XLOC_121279	LG5:5575872-5599156	1.89619	0.0731333	2.49341	0.00094057	0.00232452
dre-miR-200c-3p	272.81	2344.17	-2.758	1.0208e-08	1.1673e-07	XLOC_055520	XLOC_055520	LG16:12680878-12688850	13.6334	0.196475	4.12809	1.27684e-16	9.98815e-16
dre-miR-200c-3p	272.81	2344.17	-2.758	1.0208e-08	1.1673e-07	XLOC_007218	XLOC_007218	LG1:29710811-29723500	1.76818	0.0829147	2.14756	0.00104751	0.00256247
dre-miR-200c-3p	272.81	2344.17	-2.758	1.0208e-08	1.1673e-07	XLOC_027437	XLOC_027437	LG12:13568300-13581553	1.19042	0.101665	1.61555	0.0235607	0.0419425
dre-miR-200c-3p	272.81	2344.17	-2.758	1.0208e-08	1.1673e-07	XLOC_073096	XLOC_073096	LG19:5539915-5544624	0.929007	0.0232207	3.33529	0.00394317	0.00849989
ola-miR-204	61.169	172.301	-1.2977	0.013122	0.04507	Trachinotus_GLEAN_10017205	Trachinotus_GLEAN_10017205	LG21:15605916-15624463	1.42924	0.0640633	2.57222	0.01768	0.0326011
ola-miR-204	61.169	172.301	-1.2977	0.013122	0.04507	XLOC_060402	XLOC_060402	LG17:9141009-9153327	7.20668	0.275987	2.69309	6.47407e-06	2.24946e-05
ola-miR-204	61.169	172.301	-1.2977	0.013122	0.04507	XLOC_030617	XLOC_030617	LG12:10320576-10325271	44.0424	4.86933	1.49719	2.60029e-05	8.33368e-05
ola-miR-204	61.169	172.301	-1.2977	0.013122	0.04507	XLOC_136004	XLOC_136004	LG7:19391448-19432607	38.4318	3.38461	2.01772	2.96058e-15	2.14253e-14
ola-miR-204	61.169	172.301	-1.2977	0.013122	0.04507	XLOC_041461	XLOC_041461	LG14:16581758-16623383	3.14406	0.167229	2.49265	1.09106e-07	4.58349e-07
ola-miR-204	61.169	172.301	-1.2977	0.013122	0.04507	XLOC_039668	XLOC_039668	LG14:167808-168797	22.4071	2.18265	1.50496	0.00816273	0.0163723
ola-miR-204	61.169	172.301	-1.2977	0.013122	0.04507	XLOC_088028	XLOC_088028	LG20:18187513-18201151	1.72677	0.165276	1.53333	0.00735982	0.0149394
ola-miR-204	61.169	172.301	-1.2977	0.013122	0.04507	XLOC_144678	XLOC_144678	LG9:12344250-12370477	2.60149	0.157455	2.08048	4.37867e-06	1.55226e-05
ola-miR-204	61.169	172.301	-1.2977	0.013122	0.04507	XLOC_091878	XLOC_091878	LG21:5715699-5723349	2.7355	0.0469617	4.0006	0.000323994	0.000876916
ola-miR-204	61.169	172.301	-1.2977	0.013122	0.04507	XLOC_091417	XLOC_091417	LG21:1637122-1668475	5.62106	0.922446	1.36508	0.000384967	0.00102578
ola-miR-204	61.169	172.301	-1.2977	0.013122	0.04507	Trachinotus_GLEAN_10005148	Trachinotus_GLEAN_10005148	LG11:23860168-23862779	0.470374	0	7.49017	0.00111305	0.00270935
ola-miR-204	61.169	172.301	-1.2977	0.013122	0.04507	XLOC_087195	XLOC_087195	LG20:11347828-11359780	28.9614	3.49593	1.24642	6.1786e-08	2.65648e-07
ola-miR-204	61.169	172.301	-1.2977	0.013122	0.04507	XLOC_136090	XLOC_136090	LG7:20489483-20544347	52.4397	10.7916	0.672722	0.0126512	0.0241827
ola-miR-204	61.169	172.301	-1.2977	0.013122	0.04507	Trachinotus_GLEAN_10007436	Trachinotus_GLEAN_10007436	LG16:5675040-5695803	0.217777	0	9.60239	0.00290511	0.0064467
ola-miR-204	61.169	172.301	-1.2977	0.013122	0.04507	XLOC_085656	XLOC_085656	LG20:22131875-22135669	165.064	0.472679	6.38184	4.01918e-93	5.27618e-91
ola-miR-204	61.169	172.301	-1.2977	0.013122	0.04507	XLOC_025671	XLOC_025671	LG11:29735132-29745360	17.5719	1.8701	1.43068	0.000221207	0.00061659
ola-miR-204	61.169	172.301	-1.2977	0.013122	0.04507	XLOC_039751	XLOC_039751	LG14:967642-970294	9.48233	0.548752	2.2825	0.00029923	0.000814583
ola-miR-204	61.169	172.301	-1.2977	0.013122	0.04507	XLOC_121318	XLOC_121318	LG5:6367343-6378355	2.64061	0.29873	1.30548	0.0229449	0.0409529
ola-miR-204	61.169	172.301	-1.2977	0.013122	0.04507	XLOC_072680	XLOC_072680	LG19:1511088-1562672	11.1582	2.4078	0.594757	0.00532087	0.0111483
ola-miR-204	61.169	172.301	-1.2977	0.013122	0.04507	XLOC_010451	XLOC_010451	LG10:20724170-20743379	22.2825	0.080441	6.10535	5.45456e-60	2.59865e-58
ola-miR-204	61.169	172.301	-1.2977	0.013122	0.04507	XLOC_007317	XLOC_007317	LG1:30305426-30313780	1.9014	0.121607	2.10073	0.00179639	0.00417463
ola-miR-204	61.169	172.301	-1.2977	0.013122	0.04507	XLOC_131242	XLOC_131242	LG7:4871002-4894428	7.07429	1.01197	0.855498	0.00705677	0.0143727
ola-miR-204	61.169	172.301	-1.2977	0.013122	0.04507	XLOC_132561	XLOC_132561	LG7:13800882-13810818	2.93159	0.016324	5.5244	1.84797e-09	9.13863e-09
ola-miR-204	61.169	172.301	-1.2977	0.013122	0.04507	XLOC_066004	XLOC_066004	LG18:1151785-1157530	4.15018	0.0462113	4.51145	4.1219e-06	1.4659e-05
ola-miR-204	61.169	172.301	-1.2977	0.013122	0.04507	XLOC_035878	XLOC_035878	LG13:20756616-20781455	47.0873	2.66882	2.38631	1.84652e-23	2.02444e-22
ola-miR-204	61.169	172.301	-1.2977	0.013122	0.04507	XLOC_102196	XLOC_102196	LG23:4289787-4305655	14.2227	2.04985	1.00919	0.000298183	0.000812176
ola-miR-204	61.169	172.301	-1.2977	0.013122	0.04507	XLOC_125007	XLOC_125007	LG6:3825845-3842079	10.5717	0.878247	1.88128	4.70875e-05	0.000145722
ola-miR-204	61.169	172.301	-1.2977	0.013122	0.04507	XLOC_089468	XLOC_089468	LG21:5723770-5771549	7.64809	0.758088	1.36934	7.75095e-07	3.00076e-06
ola-miR-204	61.169	172.301	-1.2977	0.013122	0.04507	XLOC_004119	XLOC_004119	LG1:4149139-4160002	1.34907	0.0510803	2.77582	0.00900574	0.0178948
ola-miR-204	61.169	172.301	-1.2977	0.013122	0.04507	XLOC_011809	XLOC_011809	LG10:27959651-27966051	5.73733	0.123925	3.40721	6.38144e-07	2.49239e-06
ola-miR-204	61.169	172.301	-1.2977	0.013122	0.04507	XLOC_145467	XLOC_145467	LG9:4192157-4200367	22.1643	2.61673	1.44977	2.14302e-07	8.76035e-07
ola-miR-204	61.169	172.301	-1.2977	0.013122	0.04507	XLOC_133164	XLOC_133164	LG7:19121608-19125998	2.39875	0.090411	3.17623	0.000104844	0.000308229
ola-miR-204	61.169	172.301	-1.2977	0.013122	0.04507	XLOC_138604	XLOC_138604	LG8:19446174-19462864	8.77531	0.538765	2.26067	4.76137e-05	0.000147199
ola-miR-204	61.169	172.301	-1.2977	0.013122	0.04507	XLOC_036006	XLOC_036006	LG13:22532734-22545805	8.99644	0.403579	2.73293	6.99403e-10	3.57906e-09
ola-miR-204	61.169	172.301	-1.2977	0.013122	0.04507	XLOC_087393	XLOC_087393	LG20:12557590-12562594	6.70348	0.750413	1.28902	0.0205226	0.0371545
ola-miR-204	61.169	172.301	-1.2977	0.013122	0.04507	XLOC_097229	XLOC_097229	LG22:4810183-4830073	11.4453	0.662265	3.45992	4.59383e-21	4.49836e-20
ola-miR-204	61.169	172.301	-1.2977	0.013122	0.04507	XLOC_023520	XLOC_023520	LG11:13226414-13241906	3.32154	0.040938	4.00985	3.29397e-07	1.32366e-06
ola-miR-204	61.169	172.301	-1.2977	0.013122	0.04507	Trachinotus_GLEAN_10005380	-	LG15:6557533-6665441	2.82698	0.22668	1.71492	5.09853e-07	2.01171e-06
ola-miR-204	61.169	172.301	-1.2977	0.013122	0.04507	XLOC_085008	XLOC_085008	LG20:16699617-16708551	1.41442	0.06584	2.5237	0.017956	0.0330392
ola-miR-204	61.169	172.301	-1.2977	0.013122	0.04507	XLOC_135104	XLOC_135104	LG7:11270643-11290926	3.15553	0.268938	1.73706	0.000229177	0.000637329
ola-miR-204	61.169	172.301	-1.2977	0.013122	0.04507	XLOC_040034	XLOC_040034	LG14:3798008-3804779	2.07943	0.040127	3.52102	8.30652e-05	0.000247975
ola-miR-204	61.169	172.301	-1.2977	0.013122	0.04507	XLOC_127461	XLOC_127461	LG6:25521133-25523561	7.92041	0.115484	4.12934	1.84939e-07	7.60242e-07
ola-miR-204	61.169	172.301	-1.2977	0.013122	0.04507	XLOC_119456	XLOC_119456	LG5:21153551-21167955	4.21322	0.11711	3.24318	0.00132046	0.00316099
ola-miR-204	61.169	172.301	-1.2977	0.013122	0.04507	Trachinotus_GLEAN_10013285	Trachinotus_GLEAN_10013285	LG18:8730428-8746741	4.40117	0.257962	2.23875	2.41044e-07	9.81479e-07
ola-miR-204	61.169	172.301	-1.2977	0.013122	0.04507	XLOC_001442	XLOC_001442	LG1:11514509-11518747	6.37309	0.0807233	4.43902	2.51927e-11	1.42572e-10
ola-miR-204	61.169	172.301	-1.2977	0.013122	0.04507	XLOC_145909	XLOC_145909	LG9:7365178-7384350	9.28552	0.148104	3.86899	1.21283e-13	7.95726e-13
ola-miR-204	61.169	172.301	-1.2977	0.013122	0.04507	XLOC_127408	XLOC_127408	LG6:25248097-25267228	4.9587	0.113562	3.34546	9.61051e-13	5.95571e-12
ola-miR-204	61.169	172.301	-1.2977	0.013122	0.04507	XLOC_052751	XLOC_052751	LG16:9394818-9416570	9.97672	0.419157	1.86987	9.64451e-05	0.000285143
ola-miR-204	61.169	172.301	-1.2977	0.013122	0.04507	XLOC_087768	XLOC_087768	LG20:16020650-16042555	1.8119	0.092287	2.43428	0.000273504	0.000749505
ola-miR-204	61.169	172.301	-1.2977	0.013122	0.04507	XLOC_025952	XLOC_025952	LG12:1667075-1672735	0.82115	0.0202623	3.44974	0.0124298	0.0237926
ola-miR-204	61.169	172.301	-1.2977	0.013122	0.04507	XLOC_113938	XLOC_113938	LG4:25981416-25997411	16.9142	0.816648	2.55293	2.53324e-07	1.02967e-06
ola-miR-204	61.169	172.301	-1.2977	0.013122	0.04507	XLOC_120764	XLOC_120764	LG5:27817751-27880416	13.302	2.55545	1.35253	3.47035e-06	1.24538e-05
hsa-miR-181b-5p	671.034	1064.36	-0.6505	0.0029768	0.013093	XLOC_104961	XLOC_104961	LG3:6076542-6412225	4.51471	0.304263	2.75697	1.2671e-25	1.52795e-24
hsa-miR-181b-5p	671.034	1064.36	-0.6505	0.0029768	0.013093	XLOC_035438	XLOC_035438	LG13:17866462-17888558	67.262	0.317532	5.89127	1.75275e-103	3.04573e-101
hsa-miR-181b-5p	671.034	1064.36	-0.6505	0.0029768	0.013093	XLOC_015993	XLOC_015993	LG10:24061177-24066311	1.91328	0.122162	2.0525	0.0143987	0.0271381
hsa-miR-181b-5p	671.034	1064.36	-0.6505	0.0029768	0.013093	XLOC_103710	XLOC_103710	LG24:1559315-1564319	20.8976	2.09681	1.48013	0.000294596	0.000803206
hsa-miR-181b-5p	671.034	1064.36	-0.6505	0.0029768	0.013093	XLOC_139308	XLOC_139308	LG8:25641874-25667800	22.2586	3.2289	1.47201	2.60649e-08	1.15912e-07
hsa-miR-181b-5p	671.034	1064.36	-0.6505	0.0029768	0.013093	XLOC_062815	XLOC_062815	LG18:3922943-4042553	6.74832	0.509308	2.855	3.69678e-26	4.59225e-25
hsa-miR-181b-5p	671.034	1064.36	-0.6505	0.0029768	0.013093	XLOC_039751	XLOC_039751	LG14:967642-970294	9.48233	0.548752	2.2825	0.00029923	0.000814583
hsa-miR-181b-5p	671.034	1064.36	-0.6505	0.0029768	0.013093	XLOC_003496	XLOC_003496	LG1:30672130-30686672	128.021	12.1929	1.50776	3.73917e-07	1.49438e-06
hsa-miR-181b-5p	671.034	1064.36	-0.6505	0.0029768	0.013093	XLOC_135899	XLOC_135899	LG7:17687635-17703786	58.6831	2.99175	2.47851	1.18105e-26	1.50444e-25
hsa-miR-181b-5p	671.034	1064.36	-0.6505	0.0029768	0.013093	Trachinotus_GLEAN_10014326	Trachinotus_GLEAN_10014326	LG21:17880131-17887911	14.4976	0.672112	2.5734	1.63802e-11	9.37055e-11
hsa-miR-181b-5p	671.034	1064.36	-0.6505	0.0029768	0.013093	XLOC_109760	XLOC_109760	LG3:21005079-21016045	4.49659	0.145869	3.08476	3.40137e-09	1.63944e-08
hsa-miR-181b-5p	671.034	1064.36	-0.6505	0.0029768	0.013093	XLOC_085656	XLOC_085656	LG20:22131875-22135669	165.064	0.472679	6.38184	4.01918e-93	5.27618e-91
hsa-miR-181b-5p	671.034	1064.36	-0.6505	0.0029768	0.013093	XLOC_096092	XLOC_096092	LG22:22416721-22445017	5.0902	0.188785	3.22978	4.00712e-14	2.70701e-13
hsa-miR-181b-5p	671.034	1064.36	-0.6505	0.0029768	0.013093	Trachinotus_GLEAN_10019113	Trachinotus_GLEAN_10019113	LG20:3908566-3911992	0.157598	0	6.57385	0.0150171	0.0281624
hsa-miR-181b-5p	671.034	1064.36	-0.6505	0.0029768	0.013093	XLOC_100547	XLOC_100547	LG23:5885082-5945067	94.4857	0.783411	5.10267	1.37167e-44	3.73506e-43
hsa-miR-181b-5p	671.034	1064.36	-0.6505	0.0029768	0.013093	XLOC_087820	XLOC_087820	LG20:16471538-16545169	21.3211	4.39305	0.917183	0.0106445	0.0207412
hsa-miR-181b-5p	671.034	1064.36	-0.6505	0.0029768	0.013093	XLOC_034118	XLOC_034118	LG13:7977595-7985289	26.3123	2.2345	1.70817	5.87322e-08	2.52916e-07
hsa-miR-181b-5p	671.034	1064.36	-0.6505	0.0029768	0.013093	XLOC_048017	XLOC_048017	LG15:17961255-17969319	2.26913	0.172729	1.84839	0.00306542	0.00676647
hsa-miR-181b-5p	671.034	1064.36	-0.6505	0.0029768	0.013093	XLOC_121679	XLOC_121679	LG5:9443395-9447472	15.4032	0.649107	2.71876	1.02029e-08	4.7108e-08
hsa-miR-181b-5p	671.034	1064.36	-0.6505	0.0029768	0.013093	XLOC_084887	XLOC_084887	LG20:15370248-15382276	5.19704	0.007349	7.34235	3.68553e-13	2.35132e-12
hsa-miR-181b-5p	671.034	1064.36	-0.6505	0.0029768	0.013093	XLOC_048664	XLOC_048664	LG15:24163035-24170458	9.54032	0.67406	1.96908	6.16794e-06	2.14881e-05
hsa-miR-181b-5p	671.034	1064.36	-0.6505	0.0029768	0.013093	XLOC_003395	XLOC_003395	LG1:29945785-29951119	18.4392	0.337301	3.76368	2.01291e-14	1.38631e-13
hsa-miR-181b-5p	671.034	1064.36	-0.6505	0.0029768	0.013093	XLOC_144028	XLOC_144028	LG9:6250718-6491484	6.26902	0.616314	1.75657	7.72891e-08	3.28916e-07
hsa-miR-181b-5p	671.034	1064.36	-0.6505	0.0029768	0.013093	XLOC_004262	XLOC_004262	LG1:5308161-5317532	7.75648	0.386987	2.32294	2.08383e-05	6.77601e-05
hsa-miR-181b-5p	671.034	1064.36	-0.6505	0.0029768	0.013093	XLOC_096014	XLOC_096014	LG22:21258144-21260964	30.4442	1.64335	2.3682	2.10524e-09	1.03546e-08
hsa-miR-181b-5p	671.034	1064.36	-0.6505	0.0029768	0.013093	XLOC_088976	XLOC_088976	LG21:1786820-1881078	14.8607	1.75832	1.74109	1.15913e-08	5.32567e-08
hsa-miR-181b-5p	671.034	1064.36	-0.6505	0.0029768	0.013093	Trachinotus_GLEAN_10012828	Trachinotus_GLEAN_10012828	LG8:2194085-2198418	1.04194	0	9.61243	1.92605e-07	7.89701e-07
hsa-miR-181b-5p	671.034	1064.36	-0.6505	0.0029768	0.013093	XLOC_053022	XLOC_053022	LG16:11045490-11053532	15.1074	0	13.6046	9.91134e-39	2.10718e-37
hsa-miR-181b-5p	671.034	1064.36	-0.6505	0.0029768	0.013093	XLOC_140920	XLOC_140920	LG8:9656232-9664171	1.773	0.165608	1.57797	0.0172531	0.0318942
hsa-miR-181b-5p	671.034	1064.36	-0.6505	0.0029768	0.013093	XLOC_127408	XLOC_127408	LG6:25248097-25267228	4.9587	0.113562	3.34546	9.61051e-13	5.95571e-12
hsa-miR-181b-5p	671.034	1064.36	-0.6505	0.0029768	0.013093	XLOC_091486	XLOC_091486	LG21:2147214-2151962	3.22781	0.136446	2.66621	0.00112829	0.00274357
hsa-miR-181b-5p	671.034	1064.36	-0.6505	0.0029768	0.013093	XLOC_000289	XLOC_000289	LG1:2556629-2561857	1.17263	0.0779807	2.00921	0.0170808	0.0316164
hsa-miR-181b-5p	671.034	1064.36	-0.6505	0.0029768	0.013093	Trachinotus_GLEAN_10015252	Trachinotus_GLEAN_10015252	LG18:8215637-8261373	15.9833	2.07401	1.09802	1.89117e-06	6.99034e-06
hsa-miR-181b-5p	671.034	1064.36	-0.6505	0.0029768	0.013093	XLOC_025111	XLOC_025111	LG11:25017340-25022088	7.09041	0.787765	1.32363	0.0109683	0.0213126
hsa-miR-181b-5p	671.034	1064.36	-0.6505	0.0029768	0.013093	XLOC_094744	XLOC_094744	LG22:10312821-10328674	4.2741	0.4209	1.39895	0.0088031	0.0175292
hsa-miR-181b-5p	671.034	1064.36	-0.6505	0.0029768	0.013093	Trachinotus_GLEAN_10013825	Trachinotus_GLEAN_10013825	LG17:17882079-17918340	12.6402	0	16.2697	9.52716e-154	5.23472e-151
hsa-miR-181b-5p	671.034	1064.36	-0.6505	0.0029768	0.013093	XLOC_039653	XLOC_039653	LG14:19159-50190	11.7517	1.82779	1.36219	0.000219372	0.000611645
hsa-miR-181b-5p	671.034	1064.36	-0.6505	0.0029768	0.013093	XLOC_133164	XLOC_133164	LG7:19121608-19125998	2.39875	0.090411	3.17623	0.000104844	0.000308229
hsa-miR-181b-5p	671.034	1064.36	-0.6505	0.0029768	0.013093	XLOC_045888	XLOC_045888	LG14:23519796-23534604	32.7108	5.87485	0.978999	2.09227e-05	6.79975e-05
hsa-miR-181b-5p	671.034	1064.36	-0.6505	0.0029768	0.013093	XLOC_110494	XLOC_110494	LG3:28211925-28212783	0.41672	0	5.99935	0.0102156	0.0199948
hsa-miR-181b-5p	671.034	1064.36	-0.6505	0.0029768	0.013093	XLOC_014847	XLOC_014847	LG10:15351406-15358499	33.8816	3.64319	1.37427	4.20321e-08	1.83658e-07
hsa-miR-181b-5p	671.034	1064.36	-0.6505	0.0029768	0.013093	XLOC_120817	XLOC_120817	LG5:709397-731729	23.3526	3.2881	1.52408	2.51988e-08	1.12276e-07
hsa-miR-181b-5p	671.034	1064.36	-0.6505	0.0029768	0.013093	Trachinotus_GLEAN_10001232	Trachinotus_GLEAN_10001232	LG12:12247813-12255738	68.9975	4.85622	1.99162	7.86319e-16	5.88604e-15
hsa-miR-181b-5p	671.034	1064.36	-0.6505	0.0029768	0.013093	XLOC_072680	XLOC_072680	LG19:1511088-1562672	11.1582	2.4078	0.594757	0.00532087	0.0111483
hsa-miR-181b-5p	671.034	1064.36	-0.6505	0.0029768	0.013093	XLOC_085072	XLOC_085072	LG20:17179266-17186541	5.94047	0.327329	2.35719	0.00168426	0.00394332
hsa-miR-181b-5p	671.034	1064.36	-0.6505	0.0029768	0.013093	XLOC_010860	XLOC_010860	LG10:23744127-23864649	9.77068	1.18918	1.32744	4.98953e-08	2.16318e-07
hsa-miR-181b-5p	671.034	1064.36	-0.6505	0.0029768	0.013093	XLOC_072886	XLOC_072886	LG19:3856590-3865987	3.70611	0.115048	3.07196	2.23504e-07	9.12408e-07
hsa-miR-181b-5p	671.034	1064.36	-0.6505	0.0029768	0.013093	XLOC_060440	XLOC_060440	LG17:9600186-9623145	1.82299	0.0941223	2.41913	2.27588e-06	8.34362e-06
hsa-miR-181b-5p	671.034	1064.36	-0.6505	0.0029768	0.013093	XLOC_009129	XLOC_009129	LG10:12087133-12093734	3.10711	0.209955	2.02186	0.00145905	0.0034586
hsa-miR-181b-5p	671.034	1064.36	-0.6505	0.0029768	0.013093	Trachinotus_GLEAN_10017259	Trachinotus_GLEAN_10017259	LG17:21276134-21278159	0.636121	0	7.81164	0.000441067	0.0011631
hsa-miR-181b-5p	671.034	1064.36	-0.6505	0.0029768	0.013093	XLOC_092194	XLOC_092194	LG21:8208208-8239798	3.29784	0.544922	0.759695	0.0198981	0.0361524
hsa-miR-181b-5p	671.034	1064.36	-0.6505	0.0029768	0.013093	XLOC_135944	XLOC_135944	LG7:18526366-18607525	89.831	5.68314	2.59023	2.07455e-29	2.98827e-28
hsa-miR-181b-5p	671.034	1064.36	-0.6505	0.0029768	0.013093	XLOC_076769	XLOC_076769	LG2:10481218-10644830	4.16694	0.553444	2.02024	7.78328e-10	3.9678e-09
hsa-miR-181b-5p	671.034	1064.36	-0.6505	0.0029768	0.013093	XLOC_031683	XLOC_031683	LG12:20513057-20596639	10.3083	2.30861	1.38323	7.35088e-05	0.000220828
hsa-miR-181b-5p	671.034	1064.36	-0.6505	0.0029768	0.013093	XLOC_091417	XLOC_091417	LG21:1637122-1668475	5.62106	0.922446	1.36508	0.000384967	0.00102578
hsa-miR-181b-5p	671.034	1064.36	-0.6505	0.0029768	0.013093	XLOC_091878	XLOC_091878	LG21:5715699-5723349	2.7355	0.0469617	4.0006	0.000323994	0.000876916
hsa-miR-181b-5p	671.034	1064.36	-0.6505	0.0029768	0.013093	XLOC_049633	XLOC_049633	LG15:7002006-7022326	6.99733	1.16945	0.882473	0.0172044	0.031812
hsa-miR-181b-5p	671.034	1064.36	-0.6505	0.0029768	0.013093	XLOC_018590	XLOC_018590	LG11:4865178-4872775	10.8554	0.98943	1.61484	2.28748e-05	7.3831e-05
hsa-miR-181b-5p	671.034	1064.36	-0.6505	0.0029768	0.013093	XLOC_039668	XLOC_039668	LG14:167808-168797	22.4071	2.18265	1.50496	0.00816273	0.0163723
hsa-miR-181b-5p	671.034	1064.36	-0.6505	0.0029768	0.013093	XLOC_113939	XLOC_113939	LG4:25997512-26031003	15.9743	0.724401	2.5437	1.73853e-09	8.62721e-09
hsa-miR-181b-5p	671.034	1064.36	-0.6505	0.0029768	0.013093	Trachinotus_GLEAN_10015555	-	LG17:1046744-1088330	26.2503	4.40992	0.734486	0.000344273	0.000927046
hsa-miR-181b-5p	671.034	1064.36	-0.6505	0.0029768	0.013093	XLOC_124984	XLOC_124984	LG6:3489800-3495066	2.34054	0.181672	1.81731	0.0136428	0.0258773
hsa-miR-181b-5p	671.034	1064.36	-0.6505	0.0029768	0.013093	XLOC_087822	XLOC_087822	LG20:16551880-16557366	27.9134	0.569832	3.68821	6.48094e-12	3.7986e-11
hsa-miR-181b-5p	671.034	1064.36	-0.6505	0.0029768	0.013093	XLOC_118837	XLOC_118837	LG5:17133944-17145298	18.5365	0.558735	3.26701	1.20654e-25	1.45667e-24
hsa-miR-181b-5p	671.034	1064.36	-0.6505	0.0029768	0.013093	XLOC_090531	XLOC_090531	LG21:15262571-15291204	8.49986	1.28774	0.888359	0.000769754	0.00193546
hsa-miR-181b-5p	671.034	1064.36	-0.6505	0.0029768	0.013093	Trachinotus_GLEAN_10014308	Trachinotus_GLEAN_10014308	LG13:20482957-20492076	6.24814	0.65704	1.63301	0.00428503	0.00916778
hsa-miR-181b-5p	671.034	1064.36	-0.6505	0.0029768	0.013093	XLOC_120764	XLOC_120764	LG5:27817751-27880416	13.302	2.55545	1.35253	3.47035e-06	1.24538e-05
hsa-miR-181b-5p	671.034	1064.36	-0.6505	0.0029768	0.013093	XLOC_039295	XLOC_039295	LG13:22025690-22066210	240.216	23.9978	1.43441	2.48246e-08	1.10674e-07
hsa-miR-181b-5p	671.034	1064.36	-0.6505	0.0029768	0.013093	XLOC_025926	XLOC_025926	LG12:1258377-1269746	9.82205	1.69078	1.42444	0.00488363	0.0103239
hsa-miR-181b-5p	671.034	1064.36	-0.6505	0.0029768	0.013093	XLOC_131107	XLOC_131107	LG7:3734545-3742682	7.37229	0.805037	1.37966	0.00390049	0.00841996
hsa-miR-181b-5p	671.034	1064.36	-0.6505	0.0029768	0.013093	XLOC_037581	XLOC_037581	LG13:7117797-7130150	18.7301	0.38465	4.09407	2.35592e-14	1.61514e-13
hsa-miR-181b-5p	671.034	1064.36	-0.6505	0.0029768	0.013093	Trachinotus_GLEAN_10008637	Trachinotus_GLEAN_10008637	LG15:14871754-14995184	17.785	2.18221	1.38871	6.73328e-10	3.45007e-09
hsa-miR-181b-5p	671.034	1064.36	-0.6505	0.0029768	0.013093	Trachinotus_GLEAN_10007652	Trachinotus_GLEAN_10007652	LG6:25641783-25645685	5.62791	0.22535	2.80228	9.34694e-05	0.000276808
hsa-miR-181b-5p	671.034	1064.36	-0.6505	0.0029768	0.013093	XLOC_113151	XLOC_113151	LG4:18549572-18561012	3.07454	0.0774343	2.81808	0.000151917	0.00043416
hsa-miR-181b-5p	671.034	1064.36	-0.6505	0.0029768	0.013093	XLOC_074677	XLOC_074677	LG19:19005554-19020836	1.49593	0.164328	1.32884	0.0168381	0.0312094
hsa-miR-181b-5p	671.034	1064.36	-0.6505	0.0029768	0.013093	XLOC_063752	XLOC_063752	LG18:9978434-9984308	6.29863	0.649874	1.43176	0.00502077	0.0105807
hsa-miR-181b-5p	671.034	1064.36	-0.6505	0.0029768	0.013093	XLOC_116584	XLOC_116584	LG4:22958997-22965438	42.0409	6.12433	1.06732	0.00055331	0.00143211
hsa-miR-181b-5p	671.034	1064.36	-0.6505	0.0029768	0.013093	XLOC_052721	XLOC_052721	LG16:9028334-9040899	3.23486	0.219275	1.75755	0.00108012	0.00263559
hsa-miR-181b-5p	671.034	1064.36	-0.6505	0.0029768	0.013093	XLOC_052753	XLOC_052753	LG16:9448760-9476886	16.7725	1.69622	1.31818	5.33334e-07	2.10022e-06
hsa-miR-181b-5p	671.034	1064.36	-0.6505	0.0029768	0.013093	XLOC_025300	XLOC_025300	LG11:26314730-26319556	2.81555	0.107066	2.43289	0.00192112	0.00442786
hsa-miR-181b-5p	671.034	1064.36	-0.6505	0.0029768	0.013093	XLOC_014849	XLOC_014849	LG10:15366367-15368447	4.7909	0.0571017	4.54665	0.000509037	0.00132732
hsa-miR-181b-5p	671.034	1064.36	-0.6505	0.0029768	0.013093	XLOC_029758	XLOC_029758	LG12:3076267-3114752	1.31867	0.116604	1.63944	0.000246107	0.000680569
novel_93	16.9308	87.5349	-2.261	2.0403e-10	2.6799e-09	XLOC_133160	XLOC_133160	LG7:19083065-19187874	64.7169	3.70312	3.12435	1.33949e-40	3.06126e-39
novel_93	16.9308	87.5349	-2.261	2.0403e-10	2.6799e-09	Trachinotus_GLEAN_10015930	Trachinotus_GLEAN_10015930	LG23:13360761-13393032	14.0571	1.15222	1.16338	0.000538127	0.00139627
novel_93	16.9308	87.5349	-2.261	2.0403e-10	2.6799e-09	Trachinotus_GLEAN_10004257	Trachinotus_GLEAN_10004257	LG14:6830703-6865840	9.29706	1.73772	0.575861	0.00874408	0.0174267
novel_93	16.9308	87.5349	-2.261	2.0403e-10	2.6799e-09	XLOC_087822	XLOC_087822	LG20:16551880-16557366	27.9134	0.569832	3.68821	6.48094e-12	3.7986e-11
novel_93	16.9308	87.5349	-2.261	2.0403e-10	2.6799e-09	XLOC_137489	XLOC_137489	LG8:8403514-8483191	66.6844	8.00333	1.4383	4.43043e-12	2.62542e-11
novel_93	16.9308	87.5349	-2.261	2.0403e-10	2.6799e-09	Trachinotus_GLEAN_10003598	Trachinotus_GLEAN_10003598	LG12:15016812-15020432	1.77776	0.0685377	2.77012	0.0121891	0.02339
novel_93	16.9308	87.5349	-2.261	2.0403e-10	2.6799e-09	XLOC_136090	XLOC_136090	LG7:20489483-20544347	52.4397	10.7916	0.672722	0.0126512	0.0241827
novel_93	16.9308	87.5349	-2.261	2.0403e-10	2.6799e-09	Trachinotus_GLEAN_10016306	Trachinotus_GLEAN_10016306	LG6:3012548-3049372	12.1418	0.959996	1.81873	1.14921e-13	7.5497e-13
novel_93	16.9308	87.5349	-2.261	2.0403e-10	2.6799e-09	Trachinotus_GLEAN_10016103	-	LG12:24965019-24980504	46.0552	5.77788	1.15967	4.80957e-06	1.69741e-05
novel_93	16.9308	87.5349	-2.261	2.0403e-10	2.6799e-09	XLOC_124984	XLOC_124984	LG6:3489800-3495066	2.34054	0.181672	1.81731	0.0136428	0.0258773
novel_93	16.9308	87.5349	-2.261	2.0403e-10	2.6799e-09	Trachinotus_GLEAN_10008660	Trachinotus_GLEAN_10008660	LG20:9781109-9799041	6.77639	1.00337	0.914177	0.00189708	0.00437952
novel_93	16.9308	87.5349	-2.261	2.0403e-10	2.6799e-09	XLOC_002081	XLOC_002081	LG1:18839225-18847645	3.97192	0.0634497	4.09131	2.10795e-11	1.19836e-10
novel_93	16.9308	87.5349	-2.261	2.0403e-10	2.6799e-09	Trachinotus_GLEAN_10012885	-	LG16:3180520-3205020	24.4709	3.5763	1.03387	0.00285103	0.00633322
novel_93	16.9308	87.5349	-2.261	2.0403e-10	2.6799e-09	XLOC_092194	XLOC_092194	LG21:8208208-8239798	3.29784	0.544922	0.759695	0.0198981	0.0361524
novel_93	16.9308	87.5349	-2.261	2.0403e-10	2.6799e-09	Trachinotus_GLEAN_10011185	Trachinotus_GLEAN_10011185	LG18:22782990-22792574	39.9933	4.39687	1.34718	7.11659e-09	3.33706e-08
novel_93	16.9308	87.5349	-2.261	2.0403e-10	2.6799e-09	Trachinotus_GLEAN_10015948	Trachinotus_GLEAN_10015948	LG1:13022797-13035516	13.8886	0.385928	3.32825	7.50726e-14	4.98417e-13
novel_93	16.9308	87.5349	-2.261	2.0403e-10	2.6799e-09	XLOC_076769	XLOC_076769	LG2:10481218-10644830	4.16694	0.553444	2.02024	7.78328e-10	3.9678e-09
novel_93	16.9308	87.5349	-2.261	2.0403e-10	2.6799e-09	Trachinotus_GLEAN_10003156	Trachinotus_GLEAN_10003156	LG10:7912201-7919084	24.9637	2.70881	1.36255	5.17544e-07	2.04045e-06
novel_93	16.9308	87.5349	-2.261	2.0403e-10	2.6799e-09	XLOC_023985	XLOC_023985	LG11:15853936-15863986	21.7758	1.00108	2.48421	4.10457e-10	2.13999e-09
novel_93	16.9308	87.5349	-2.261	2.0403e-10	2.6799e-09	XLOC_101266	XLOC_101266	LG23:13209572-13220244	36.8276	3.48123	1.59994	7.86127e-07	3.04038e-06
novel_93	16.9308	87.5349	-2.261	2.0403e-10	2.6799e-09	Trachinotus_GLEAN_10013848	-	LG17:17374719-17391840	12.1676	1.46911	1.04024	0.00106289	0.00259649
novel_93	16.9308	87.5349	-2.261	2.0403e-10	2.6799e-09	Trachinotus_GLEAN_10001895	Trachinotus_GLEAN_10001895	LG12:683686-685763	2.47494	0.0670993	3.16818	0.005468	0.0114271
novel_93	16.9308	87.5349	-2.261	2.0403e-10	2.6799e-09	Trachinotus_GLEAN_10003776	Trachinotus_GLEAN_10003776	LG5:24582744-24589328	0.261361	0	8.23233	0.000158073	0.000450554
novel_93	16.9308	87.5349	-2.261	2.0403e-10	2.6799e-09	XLOC_008645	XLOC_008645	LG10:9675973-9683331	34.9087	5.55192	0.814361	0.00238527	0.00539549
novel_93	16.9308	87.5349	-2.261	2.0403e-10	2.6799e-09	XLOC_052721	XLOC_052721	LG16:9028334-9040899	3.23486	0.219275	1.75755	0.00108012	0.00263559
novel_93	16.9308	87.5349	-2.261	2.0403e-10	2.6799e-09	Trachinotus_GLEAN_10016834	Trachinotus_GLEAN_10016834	LG13:102794-110442	38.6357	1.74835	2.61462	9.33903e-17	7.37845e-16
novel_93	16.9308	87.5349	-2.261	2.0403e-10	2.6799e-09	Trachinotus_GLEAN_10013502	-	LG6:13286355-13292460	15.6016	1.79211	2.17129	3.21279e-08	1.41721e-07
novel_93	16.9308	87.5349	-2.261	2.0403e-10	2.6799e-09	Trachinotus_GLEAN_10006601	Trachinotus_GLEAN_10006601	LG21:13939518-13943431	12.4204	0.619685	2.46364	8.14786e-07	3.1447e-06
novel_93	16.9308	87.5349	-2.261	2.0403e-10	2.6799e-09	Trachinotus_GLEAN_10008876	Trachinotus_GLEAN_10008876	LG4:7527823-7555468	3.99279	0.0431677	4.6871	8.21789e-25	9.55691e-24
novel_93	16.9308	87.5349	-2.261	2.0403e-10	2.6799e-09	XLOC_066159	XLOC_066159	LG18:2220710-2224901	1.38909	0.044046	2.96884	0.00182785	0.0042389
novel_93	16.9308	87.5349	-2.261	2.0403e-10	2.6799e-09	Trachinotus_GLEAN_10014599	Trachinotus_GLEAN_10014599	LG17:11541277-11613278	22.1113	4.33195	0.493704	0.0269397	0.0471344
novel_93	16.9308	87.5349	-2.261	2.0403e-10	2.6799e-09	Trachinotus_GLEAN_10001547	Trachinotus_GLEAN_10001547	LG18:18383274-18388362	1.58158	0.103983	2.05313	0.0196133	0.0357061
novel_93	16.9308	87.5349	-2.261	2.0403e-10	2.6799e-09	XLOC_107081	XLOC_107081	LG3:26140115-26212392	22.1441	0.753392	3.45823	1.77187e-23	1.94543e-22
novel_93	16.9308	87.5349	-2.261	2.0403e-10	2.6799e-09	Trachinotus_GLEAN_10013274	Trachinotus_GLEAN_10013274	LG18:8581637-8585851	17.4257	2.13165	1.17852	0.00353371	0.00770176
novel_93	16.9308	87.5349	-2.261	2.0403e-10	2.6799e-09	XLOC_117301	XLOC_117301	LG5:3249836-3260202	5.37354	0.307156	2.31392	1.7374e-06	6.45132e-06
novel_93	16.9308	87.5349	-2.261	2.0403e-10	2.6799e-09	Trachinotus_GLEAN_10013534	-	LG10:10243482-10298146	0.393423	0	6.50621	0.0039375	0.00849132
novel_93	16.9308	87.5349	-2.261	2.0403e-10	2.6799e-09	Trachinotus_GLEAN_10017629	Trachinotus_GLEAN_10017629	LG20:7673154-7684645	10.2784	1.08157	1.40186	2.82733e-05	9.02572e-05
novel_93	16.9308	87.5349	-2.261	2.0403e-10	2.6799e-09	Trachinotus_GLEAN_10010892	Trachinotus_GLEAN_10010892	LG23:612824-614747	0.780153	0.016082	3.4422	0.0227107	0.0405903
novel_93	16.9308	87.5349	-2.261	2.0403e-10	2.6799e-09	Trachinotus_GLEAN_10019734	-	LG1:19727743-19755632	38.1895	1.7108	2.64022	1.09734e-28	1.53148e-27
novel_93	16.9308	87.5349	-2.261	2.0403e-10	2.6799e-09	Trachinotus_GLEAN_10012033	Trachinotus_GLEAN_10012033	LG5:23329001-23333178	176.446	1.83759	4.72973	1.95204e-59	9.06991e-58
novel_93	16.9308	87.5349	-2.261	2.0403e-10	2.6799e-09	XLOC_116584	XLOC_116584	LG4:22958997-22965438	42.0409	6.12433	1.06732	0.00055331	0.00143211
novel_93	16.9308	87.5349	-2.261	2.0403e-10	2.6799e-09	XLOC_103051	XLOC_103051	LG23:12192125-12211211	37.796	4.4306	1.2532	1.68497e-07	6.95312e-07
novel_93	16.9308	87.5349	-2.261	2.0403e-10	2.6799e-09	Trachinotus_GLEAN_10001173	Trachinotus_GLEAN_10001173	LG16:11649206-11650666	73.3437	3.78708	2.40854	7.76375e-07	3.00533e-06
novel_93	16.9308	87.5349	-2.261	2.0403e-10	2.6799e-09	Trachinotus_GLEAN_10013239	Trachinotus_GLEAN_10013239	LG6:9181873-9192038	2.98095	0.290118	1.51923	0.00851464	0.0170191
[truncated: 11,405 more rows]
