# Supplementary material for: Identification and Characterization of Sex-Biased miRNAs in the Golden Pompano (Trachinotus blochii)
Source: Animals (Basel). 2022 Nov 29;12(23):3342. doi: 10.3390/ani12233342 (PMC9739008; doi:10.3390/ani12233342)
Supplement: Supplementary file 1 [file animals-12-03342-s001.zip › Table S6.xls]

## Sheet: Table S6
GO_accession	Description	Term_type	Over_represented_pValue	Corrected_pValue	DEG_item	DEG_list	Bg_item	Bg_list	Gene_names
GO:0005672	transcription factor TFIIA complex	cellular_component	0.00022212	0.74843	27	7821	32	14734	Trachinotus_GLEAN_10011603,Trachinotus_GLEAN_10018178,Trachinotus_GLEAN_10000493,Trachinotus_GLEAN_10017006,Trachinotus_GLEAN_10005320,Trachinotus_GLEAN_10016593,Trachinotus_GLEAN_10014005,Trachinotus_GLEAN_10017642,Trachinotus_GLEAN_10010139,Trachinotus_GLEAN_10018603,Trachinotus_GLEAN_10013348,Trachinotus_GLEAN_10012750,Trachinotus_GLEAN_10019610,Trachinotus_GLEAN_10009597,Trachinotus_GLEAN_100…
GO:0030234	enzyme regulator activity	molecular_function	0.00040998	0.74843	223	7821	359	14734	Trachinotus_GLEAN_10000780,Trachinotus_GLEAN_10003402,Trachinotus_GLEAN_10012451,Trachinotus_GLEAN_10018824,Trachinotus_GLEAN_10015157,Trachinotus_GLEAN_10008919,Trachinotus_GLEAN_10009211,Trachinotus_GLEAN_10000871,Trachinotus_GLEAN_10011280,Trachinotus_GLEAN_10008567,Trachinotus_GLEAN_10011944,Trachinotus_GLEAN_10012994,Trachinotus_GLEAN_10014964,Trachinotus_GLEAN_10007124,Trachinotus_GLEAN_100…
GO:0043565	sequence-specific DNA binding	molecular_function	0.00078654	0.74843	292	7821	485	14734	Trachinotus_GLEAN_10011894,Trachinotus_GLEAN_10004083,Trachinotus_GLEAN_10014703,Trachinotus_GLEAN_10015645,Trachinotus_GLEAN_10019106,Trachinotus_GLEAN_10002786,Trachinotus_GLEAN_10019922,Trachinotus_GLEAN_10016097,Trachinotus_GLEAN_10014980,Trachinotus_GLEAN_10007984,Trachinotus_GLEAN_10000539,Trachinotus_GLEAN_10007025,Trachinotus_GLEAN_10002106,Trachinotus_GLEAN_10014913,Trachinotus_GLEAN_100…
GO:0046983	protein dimerization activity	molecular_function	0.00081741	0.74843	181	7821	291	14734	Trachinotus_GLEAN_10015415,Trachinotus_GLEAN_10001917,Trachinotus_GLEAN_10014116,Trachinotus_GLEAN_10017050,Trachinotus_GLEAN_10013231,Trachinotus_GLEAN_10007580,Trachinotus_GLEAN_10008540,Trachinotus_GLEAN_10019813,Trachinotus_GLEAN_10012698,Trachinotus_GLEAN_10004598,Trachinotus_GLEAN_10003755,Trachinotus_GLEAN_10005237,Trachinotus_GLEAN_10001831,Trachinotus_GLEAN_10016068,Trachinotus_GLEAN_100…
GO:0006367	transcription initiation from RNA polymerase II promoter	biological_process	0.0013404	0.74843	40	7821	54	14734	Trachinotus_GLEAN_10016636,Trachinotus_GLEAN_10012605,Trachinotus_GLEAN_10001120,Trachinotus_GLEAN_10005576,Trachinotus_GLEAN_10015647,Trachinotus_GLEAN_10008150,Trachinotus_GLEAN_10018319,Trachinotus_GLEAN_10011678,Trachinotus_GLEAN_10002900,Trachinotus_GLEAN_10012179,Trachinotus_GLEAN_10014731,Trachinotus_GLEAN_10009597,Trachinotus_GLEAN_10013348,Trachinotus_GLEAN_10011331,Trachinotus_GLEAN_100…
GO:0030414	peptidase inhibitor activity	molecular_function	0.0015455	0.74843	69	7821	101	14734	Trachinotus_GLEAN_10017779,Trachinotus_GLEAN_10012505,Trachinotus_GLEAN_10018855,Trachinotus_GLEAN_10001129,Trachinotus_GLEAN_10016883,Trachinotus_GLEAN_10006721,Trachinotus_GLEAN_10007513,Trachinotus_GLEAN_10012863,Trachinotus_GLEAN_10000230,Trachinotus_GLEAN_10006020,Trachinotus_GLEAN_10001512,Trachinotus_GLEAN_10017210,Trachinotus_GLEAN_10018672,Trachinotus_GLEAN_10018824,Trachinotus_GLEAN_100…
GO:0061134	peptidase regulator activity	molecular_function	0.0015455	0.74843	69	7821	101	14734	Trachinotus_GLEAN_10018002,Trachinotus_GLEAN_10000492,Trachinotus_GLEAN_10006812,Trachinotus_GLEAN_10019567,Trachinotus_GLEAN_10008327,Trachinotus_GLEAN_10006426,Trachinotus_GLEAN_10010967,Trachinotus_GLEAN_10010511,Trachinotus_GLEAN_10015439,Trachinotus_GLEAN_10002670,Trachinotus_GLEAN_10010130,Trachinotus_GLEAN_10007133,Trachinotus_GLEAN_10015899,Trachinotus_GLEAN_10017797,Trachinotus_GLEAN_100…
GO:0040008	regulation of growth	biological_process	0.0019692	0.74843	26	7821	33	14734	Trachinotus_GLEAN_10004937,Trachinotus_GLEAN_10015200,Trachinotus_GLEAN_10000981,Trachinotus_GLEAN_10017779,Trachinotus_GLEAN_10011397,Trachinotus_GLEAN_10011396,Trachinotus_GLEAN_10014663,Trachinotus_GLEAN_10012444,Trachinotus_GLEAN_10002940,Trachinotus_GLEAN_10015596,Trachinotus_GLEAN_10005474,Trachinotus_GLEAN_10001275,Trachinotus_GLEAN_10006919,Trachinotus_GLEAN_10016775,Trachinotus_GLEAN_100…
GO:0019838	growth factor binding	molecular_function	0.0019977	0.74843	26	7821	33	14734	Trachinotus_GLEAN_10006919,Trachinotus_GLEAN_10016775,Trachinotus_GLEAN_10005474,Trachinotus_GLEAN_10001275,Trachinotus_GLEAN_10002940,Trachinotus_GLEAN_10015596,Trachinotus_GLEAN_10011396,Trachinotus_GLEAN_10014663,Trachinotus_GLEAN_10012444,Trachinotus_GLEAN_10018275,Trachinotus_GLEAN_10017779,Trachinotus_GLEAN_10011397,Trachinotus_GLEAN_10015200,Trachinotus_GLEAN_10000981,Trachinotus_GLEAN_100…
GO:0019867	outer membrane	cellular_component	0.0022956	0.74843	103	7821	160	14734	Trachinotus_GLEAN_10009146,Trachinotus_GLEAN_10019765,Trachinotus_GLEAN_10002207,Trachinotus_GLEAN_10016614,Trachinotus_GLEAN_10013874,Trachinotus_GLEAN_10011732,Trachinotus_GLEAN_10014499,Trachinotus_GLEAN_10011592,Trachinotus_GLEAN_10015664,Trachinotus_GLEAN_10014291,Trachinotus_GLEAN_10000777,Trachinotus_GLEAN_10016786,Trachinotus_GLEAN_10007937,Trachinotus_GLEAN_10004095,Trachinotus_GLEAN_100…
GO:0009755	hormone-mediated signaling pathway	biological_process	0.002439	0.74843	50	7821	71	14734	Trachinotus_GLEAN_10016861,Trachinotus_GLEAN_10010605,Trachinotus_GLEAN_10016516,Trachinotus_GLEAN_10006794,Trachinotus_GLEAN_10006466,Trachinotus_GLEAN_10007432,Trachinotus_GLEAN_10015019,Trachinotus_GLEAN_10006033,Trachinotus_GLEAN_10001801,Trachinotus_GLEAN_10013462,Trachinotus_GLEAN_10002095,Trachinotus_GLEAN_10007747,Trachinotus_GLEAN_10016036,Trachinotus_GLEAN_10001677,Trachinotus_GLEAN_100…
GO:0032870	cellular response to hormone stimulus	biological_process	0.002439	0.74843	50	7821	71	14734	Trachinotus_GLEAN_10009873,Trachinotus_GLEAN_10010106,Trachinotus_GLEAN_10014222,Trachinotus_GLEAN_10004998,Trachinotus_GLEAN_10014471,Trachinotus_GLEAN_10019141,Trachinotus_GLEAN_10003957,Trachinotus_GLEAN_10001677,Trachinotus_GLEAN_10016036,Trachinotus_GLEAN_10007747,Trachinotus_GLEAN_10002095,Trachinotus_GLEAN_10013462,Trachinotus_GLEAN_10001801,Trachinotus_GLEAN_10006033,Trachinotus_GLEAN_100…
GO:0001558	regulation of cell growth	biological_process	0.002977	0.74843	25	7821	32	14734	Trachinotus_GLEAN_10013790,Trachinotus_GLEAN_10004417,Trachinotus_GLEAN_10017091,Trachinotus_GLEAN_10009212,Trachinotus_GLEAN_10001514,Trachinotus_GLEAN_10007135,Trachinotus_GLEAN_10019828,Trachinotus_GLEAN_10007136,Trachinotus_GLEAN_10002035,Trachinotus_GLEAN_10013741,Trachinotus_GLEAN_10003497,Trachinotus_GLEAN_10006919,Trachinotus_GLEAN_10016775,Trachinotus_GLEAN_10005474,Trachinotus_GLEAN_100…
GO:0005520	insulin-like growth factor binding	molecular_function	0.002977	0.74843	25	7821	32	14734	Trachinotus_GLEAN_10013790,Trachinotus_GLEAN_10004417,Trachinotus_GLEAN_10017091,Trachinotus_GLEAN_10009212,Trachinotus_GLEAN_10001514,Trachinotus_GLEAN_10019828,Trachinotus_GLEAN_10007135,Trachinotus_GLEAN_10007136,Trachinotus_GLEAN_10002035,Trachinotus_GLEAN_10003497,Trachinotus_GLEAN_10013741,Trachinotus_GLEAN_10016775,Trachinotus_GLEAN_10006919,Trachinotus_GLEAN_10005474,Trachinotus_GLEAN_100…
GO:0070887	cellular response to chemical stimulus	biological_process	0.0035604	0.74843	58	7821	85	14734	Trachinotus_GLEAN_10016627,Trachinotus_GLEAN_10004698,Trachinotus_GLEAN_10017904,Trachinotus_GLEAN_10017653,Trachinotus_GLEAN_10003003,Trachinotus_GLEAN_10016831,Trachinotus_GLEAN_10003204,Trachinotus_GLEAN_10008104,Trachinotus_GLEAN_10000925,Trachinotus_GLEAN_10011894,Trachinotus_GLEAN_10018105,Trachinotus_GLEAN_10007194,Trachinotus_GLEAN_10005487,Trachinotus_GLEAN_10001909,Trachinotus_GLEAN_100…
GO:0051168	nuclear export	biological_process	0.0036713	0.74843	12	7821	13	14734	Trachinotus_GLEAN_10006566,Trachinotus_GLEAN_10018250,Trachinotus_GLEAN_10019753,Trachinotus_GLEAN_10006263,Trachinotus_GLEAN_10015605,Trachinotus_GLEAN_10006720,Trachinotus_GLEAN_10005557,Trachinotus_GLEAN_10019895,Trachinotus_GLEAN_10012662,Trachinotus_GLEAN_10017646,Trachinotus_GLEAN_10014615,Trachinotus_GLEAN_10016713
GO:0033993	response to lipid	biological_process	0.0037853	0.74843	47	7821	67	14734	Trachinotus_GLEAN_10016036,Trachinotus_GLEAN_10003957,Trachinotus_GLEAN_10019141,Trachinotus_GLEAN_10001801,Trachinotus_GLEAN_10007747,Trachinotus_GLEAN_10002095,Trachinotus_GLEAN_10013462,Trachinotus_GLEAN_10009873,Trachinotus_GLEAN_10010106,Trachinotus_GLEAN_10014222,Trachinotus_GLEAN_10004998,Trachinotus_GLEAN_10014471,Trachinotus_GLEAN_10006794,Trachinotus_GLEAN_10016516,Trachinotus_GLEAN_100…
GO:0043401	steroid hormone mediated signaling pathway	biological_process	0.0037853	0.74843	47	7821	67	14734	Trachinotus_GLEAN_10016597,Trachinotus_GLEAN_10019734,Trachinotus_GLEAN_10004130,Trachinotus_GLEAN_10013060,Trachinotus_GLEAN_10018811,Trachinotus_GLEAN_10013864,Trachinotus_GLEAN_10003973,Trachinotus_GLEAN_10019800,Trachinotus_GLEAN_10015020,Trachinotus_GLEAN_10015039,Trachinotus_GLEAN_10018793,Trachinotus_GLEAN_10002106,Trachinotus_GLEAN_10002613,Trachinotus_GLEAN_10016097,Trachinotus_GLEAN_100…
GO:0048545	response to steroid hormone	biological_process	0.0037853	0.74843	47	7821	67	14734	Trachinotus_GLEAN_10007194,Trachinotus_GLEAN_10018105,Trachinotus_GLEAN_10008104,Trachinotus_GLEAN_10011894,Trachinotus_GLEAN_10005487,Trachinotus_GLEAN_10003119,Trachinotus_GLEAN_10017653,Trachinotus_GLEAN_10016831,Trachinotus_GLEAN_10016627,Trachinotus_GLEAN_10004698,Trachinotus_GLEAN_10017904,Trachinotus_GLEAN_10003204,Trachinotus_GLEAN_10004130,Trachinotus_GLEAN_10016597,Trachinotus_GLEAN_100…
GO:0071383	cellular response to steroid hormone stimulus	biological_process	0.0037853	0.74843	47	7821	67	14734	Trachinotus_GLEAN_10003204,Trachinotus_GLEAN_10017904,Trachinotus_GLEAN_10004698,Trachinotus_GLEAN_10016627,Trachinotus_GLEAN_10016831,Trachinotus_GLEAN_10017653,Trachinotus_GLEAN_10003119,Trachinotus_GLEAN_10005487,Trachinotus_GLEAN_10011894,Trachinotus_GLEAN_10008104,Trachinotus_GLEAN_10007194,Trachinotus_GLEAN_10018105,Trachinotus_GLEAN_10002613,Trachinotus_GLEAN_10016097,Trachinotus_GLEAN_100…
GO:0071396	cellular response to lipid	biological_process	0.0037853	0.74843	47	7821	67	14734	Trachinotus_GLEAN_10010605,Trachinotus_GLEAN_10016861,Trachinotus_GLEAN_10016516,Trachinotus_GLEAN_10006794,Trachinotus_GLEAN_10007432,Trachinotus_GLEAN_10006466,Trachinotus_GLEAN_10006033,Trachinotus_GLEAN_10015019,Trachinotus_GLEAN_10013462,Trachinotus_GLEAN_10002095,Trachinotus_GLEAN_10007747,Trachinotus_GLEAN_10001801,Trachinotus_GLEAN_10019141,Trachinotus_GLEAN_10003957,Trachinotus_GLEAN_100…
GO:0071407	cellular response to organic cyclic compound	biological_process	0.0037853	0.74843	47	7821	67	14734	Trachinotus_GLEAN_10002106,Trachinotus_GLEAN_10019800,Trachinotus_GLEAN_10015020,Trachinotus_GLEAN_10015039,Trachinotus_GLEAN_10018793,Trachinotus_GLEAN_10001189,Trachinotus_GLEAN_10002613,Trachinotus_GLEAN_10016097,Trachinotus_GLEAN_10019734,Trachinotus_GLEAN_10016597,Trachinotus_GLEAN_10004130,Trachinotus_GLEAN_10003973,Trachinotus_GLEAN_10013060,Trachinotus_GLEAN_10018811,Trachinotus_GLEAN_100…
GO:0071495	cellular response to endogenous stimulus	biological_process	0.0038415	0.74843	50	7821	72	14734	Trachinotus_GLEAN_10003957,Trachinotus_GLEAN_10019141,Trachinotus_GLEAN_10001677,Trachinotus_GLEAN_10016036,Trachinotus_GLEAN_10007747,Trachinotus_GLEAN_10002095,Trachinotus_GLEAN_10013462,Trachinotus_GLEAN_10001801,Trachinotus_GLEAN_10009873,Trachinotus_GLEAN_10010106,Trachinotus_GLEAN_10014222,Trachinotus_GLEAN_10004998,Trachinotus_GLEAN_10014471,Trachinotus_GLEAN_10006794,Trachinotus_GLEAN_100…
GO:0004866	endopeptidase inhibitor activity	molecular_function	0.0042214	0.75665	56	7821	82	14734	Trachinotus_GLEAN_10007133,Trachinotus_GLEAN_10005103,Trachinotus_GLEAN_10015899,Trachinotus_GLEAN_10002670,Trachinotus_GLEAN_10006632,Trachinotus_GLEAN_10015439,Trachinotus_GLEAN_10008327,Trachinotus_GLEAN_10018002,Trachinotus_GLEAN_10000492,Trachinotus_GLEAN_10004019,Trachinotus_GLEAN_10006812,Trachinotus_GLEAN_10007583,Trachinotus_GLEAN_10018824,Trachinotus_GLEAN_10003402,Trachinotus_GLEAN_100…
GO:0061135	endopeptidase regulator activity	molecular_function	0.0042214	0.75665	56	7821	82	14734	Trachinotus_GLEAN_10007583,Trachinotus_GLEAN_10018824,Trachinotus_GLEAN_10015041,Trachinotus_GLEAN_10003402,Trachinotus_GLEAN_10018750,Trachinotus_GLEAN_10011567,Trachinotus_GLEAN_10017211,Trachinotus_GLEAN_10008410,Trachinotus_GLEAN_10014215,Trachinotus_GLEAN_10008904,Trachinotus_GLEAN_10017530,Trachinotus_GLEAN_10017215,Trachinotus_GLEAN_10011944,Trachinotus_GLEAN_10001139,Trachinotus_GLEAN_100…
GO:0006914	autophagy	biological_process	0.0055444	0.95556	144	7821	235	14734	Trachinotus_GLEAN_10003053,Trachinotus_GLEAN_10018233,Trachinotus_GLEAN_10000441,Trachinotus_GLEAN_10013682,Trachinotus_GLEAN_10019227,Trachinotus_GLEAN_10013159,Trachinotus_GLEAN_10012013,Trachinotus_GLEAN_10014800,Trachinotus_GLEAN_10005599,Trachinotus_GLEAN_10016551,Trachinotus_GLEAN_10002454,Trachinotus_GLEAN_10008383,Trachinotus_GLEAN_10005038,Trachinotus_GLEAN_10004539,Trachinotus_GLEAN_100…
GO:0071310	cellular response to organic substance	biological_process	0.0060825	1	53	7821	78	14734	Trachinotus_GLEAN_10017653,Trachinotus_GLEAN_10016831,Trachinotus_GLEAN_10016627,Trachinotus_GLEAN_10004698,Trachinotus_GLEAN_10017904,Trachinotus_GLEAN_10003204,Trachinotus_GLEAN_10018105,Trachinotus_GLEAN_10007194,Trachinotus_GLEAN_10008104,Trachinotus_GLEAN_10000925,Trachinotus_GLEAN_10011894,Trachinotus_GLEAN_10018809,Trachinotus_GLEAN_10013861,Trachinotus_GLEAN_10005487,Trachinotus_GLEAN_100…
GO:0005615	extracellular space	cellular_component	0.0069608	1	100	7821	159	14734	Trachinotus_GLEAN_10006370,Trachinotus_GLEAN_10006102,Trachinotus_GLEAN_10014321,Trachinotus_GLEAN_10010325,Trachinotus_GLEAN_10008280,Trachinotus_GLEAN_10003262,Trachinotus_GLEAN_10008382,Trachinotus_GLEAN_10014267,Trachinotus_GLEAN_10007730,Trachinotus_GLEAN_10006717,Trachinotus_GLEAN_10012025,Trachinotus_GLEAN_10015549,Trachinotus_GLEAN_10008084,Trachinotus_GLEAN_10001445,Trachinotus_GLEAN_100…
GO:0016049	cell growth	biological_process	0.0081872	1	26	7821	35	14734	Trachinotus_GLEAN_10011397,Trachinotus_GLEAN_10017779,Trachinotus_GLEAN_10000981,Trachinotus_GLEAN_10015200,Trachinotus_GLEAN_10004937,Trachinotus_GLEAN_10016775,Trachinotus_GLEAN_10006919,Trachinotus_GLEAN_10001275,Trachinotus_GLEAN_10005474,Trachinotus_GLEAN_10015596,Trachinotus_GLEAN_10002940,Trachinotus_GLEAN_10012444,Trachinotus_GLEAN_10014663,Trachinotus_GLEAN_10011396,Trachinotus_GLEAN_100…
GO:0004857	enzyme inhibitor activity	molecular_function	0.0087337	1	100	7821	159	14734	Trachinotus_GLEAN_10007124,Trachinotus_GLEAN_10004658,Trachinotus_GLEAN_10011944,Trachinotus_GLEAN_10009456,Trachinotus_GLEAN_10011226,Trachinotus_GLEAN_10012994,Trachinotus_GLEAN_10017797,Trachinotus_GLEAN_10002775,Trachinotus_GLEAN_10000780,Trachinotus_GLEAN_10015041,Trachinotus_GLEAN_10003402,Trachinotus_GLEAN_10018750,Trachinotus_GLEAN_10018824,Trachinotus_GLEAN_10006812,Trachinotus_GLEAN_100…
GO:0001071	nucleic acid binding transcription factor activity	molecular_function	0.0090272	1	427	7821	743	14734	Trachinotus_GLEAN_10004265,Trachinotus_GLEAN_10005030,Trachinotus_GLEAN_10019173,Trachinotus_GLEAN_10006389,Trachinotus_GLEAN_10010702,Trachinotus_GLEAN_10016971,Trachinotus_GLEAN_10004995,Trachinotus_GLEAN_10016981,Trachinotus_GLEAN_10019760,Trachinotus_GLEAN_10018274,Trachinotus_GLEAN_10017615,Trachinotus_GLEAN_10010340,Trachinotus_GLEAN_10017524,Trachinotus_GLEAN_10014447,Trachinotus_GLEAN_100…
GO:0003700	transcription factor activity, sequence-specific DNA binding	molecular_function	0.0090272	1	427	7821	743	14734	Trachinotus_GLEAN_10011603,Trachinotus_GLEAN_10019313,Trachinotus_GLEAN_10005463,Trachinotus_GLEAN_10012708,Trachinotus_GLEAN_10004314,Trachinotus_GLEAN_10004048,Trachinotus_GLEAN_10016510,Trachinotus_GLEAN_10007199,Trachinotus_GLEAN_10018198,Trachinotus_GLEAN_10006526,Trachinotus_GLEAN_10002054,Trachinotus_GLEAN_10018919,Trachinotus_GLEAN_10017008,Trachinotus_GLEAN_10007200,Trachinotus_GLEAN_100…
GO:0007596	blood coagulation	biological_process	0.0091222	1	72	7821	112	14734	Trachinotus_GLEAN_10016883,Trachinotus_GLEAN_10006319,Trachinotus_GLEAN_10007035,Trachinotus_GLEAN_10019304,Trachinotus_GLEAN_10001157,Trachinotus_GLEAN_10008957,Trachinotus_GLEAN_10019698,Trachinotus_GLEAN_10002029,Trachinotus_GLEAN_10015662,Trachinotus_GLEAN_10018855,Trachinotus_GLEAN_10008590,Trachinotus_GLEAN_10008738,Trachinotus_GLEAN_10000482,Trachinotus_GLEAN_10006415,Trachinotus_GLEAN_100…
GO:0007599	hemostasis	biological_process	0.0097412	1	76	7821	119	14734	Trachinotus_GLEAN_10015662,Trachinotus_GLEAN_10018855,Trachinotus_GLEAN_10002029,Trachinotus_GLEAN_10004545,Trachinotus_GLEAN_10002801,Trachinotus_GLEAN_10008590,Trachinotus_GLEAN_10001157,Trachinotus_GLEAN_10006319,Trachinotus_GLEAN_10007035,Trachinotus_GLEAN_10016883,Trachinotus_GLEAN_10019304,Trachinotus_GLEAN_10019698,Trachinotus_GLEAN_10008957,Trachinotus_GLEAN_10012979,Trachinotus_GLEAN_100…
GO:0050817	coagulation	biological_process	0.0097412	1	76	7821	119	14734	Trachinotus_GLEAN_10017348,Trachinotus_GLEAN_10007097,Trachinotus_GLEAN_10011807,Trachinotus_GLEAN_10003797,Trachinotus_GLEAN_10003681,Trachinotus_GLEAN_10008197,Trachinotus_GLEAN_10018399,Trachinotus_GLEAN_10000890,Trachinotus_GLEAN_10002583,Trachinotus_GLEAN_10001712,Trachinotus_GLEAN_10015331,Trachinotus_GLEAN_10016330,Trachinotus_GLEAN_10007653,Trachinotus_GLEAN_10003773,Trachinotus_GLEAN_100…
GO:0050878	regulation of body fluid levels	biological_process	0.0097412	1	76	7821	119	14734	Trachinotus_GLEAN_10008197,Trachinotus_GLEAN_10018399,Trachinotus_GLEAN_10003797,Trachinotus_GLEAN_10017348,Trachinotus_GLEAN_10007097,Trachinotus_GLEAN_10011807,Trachinotus_GLEAN_10003681,Trachinotus_GLEAN_10007653,Trachinotus_GLEAN_10016330,Trachinotus_GLEAN_10003773,Trachinotus_GLEAN_10014106,Trachinotus_GLEAN_10002583,Trachinotus_GLEAN_10000890,Trachinotus_GLEAN_10001712,Trachinotus_GLEAN_100…
GO:0005667	transcription factor complex	cellular_component	0.010702	1	43	7821	63	14734	Trachinotus_GLEAN_10018981,Trachinotus_GLEAN_10014005,Trachinotus_GLEAN_10011589,Trachinotus_GLEAN_10004530,Trachinotus_GLEAN_10018659,Trachinotus_GLEAN_10017006,Trachinotus_GLEAN_10018178,Trachinotus_GLEAN_10006553,Trachinotus_GLEAN_10012179,Trachinotus_GLEAN_10003800,Trachinotus_GLEAN_10014512,Trachinotus_GLEAN_10014731,Trachinotus_GLEAN_10009597,Trachinotus_GLEAN_10013348,Trachinotus_GLEAN_100…
GO:0006405	RNA export from nucleus	biological_process	0.010889	1	10	7821	11	14734	Trachinotus_GLEAN_10005557,Trachinotus_GLEAN_10006263,Trachinotus_GLEAN_10015605,Trachinotus_GLEAN_10018250,Trachinotus_GLEAN_10006566,Trachinotus_GLEAN_10016713,Trachinotus_GLEAN_10014615,Trachinotus_GLEAN_10017646,Trachinotus_GLEAN_10012662,Trachinotus_GLEAN_10019895
GO:0006406	mRNA export from nucleus	biological_process	0.010889	1	10	7821	11	14734	Trachinotus_GLEAN_10018250,Trachinotus_GLEAN_10006566,Trachinotus_GLEAN_10005557,Trachinotus_GLEAN_10006263,Trachinotus_GLEAN_10015605,Trachinotus_GLEAN_10017646,Trachinotus_GLEAN_10012662,Trachinotus_GLEAN_10019895,Trachinotus_GLEAN_10016713,Trachinotus_GLEAN_10014615
GO:0071166	ribonucleoprotein complex localization	biological_process	0.010889	1	10	7821	11	14734	Trachinotus_GLEAN_10014615,Trachinotus_GLEAN_10016713,Trachinotus_GLEAN_10012662,Trachinotus_GLEAN_10017646,Trachinotus_GLEAN_10019895,Trachinotus_GLEAN_10005557,Trachinotus_GLEAN_10015605,Trachinotus_GLEAN_10006263,Trachinotus_GLEAN_10018250,Trachinotus_GLEAN_10006566
GO:0071426	ribonucleoprotein complex export from nucleus	biological_process	0.010889	1	10	7821	11	14734	Trachinotus_GLEAN_10016713,Trachinotus_GLEAN_10014615,Trachinotus_GLEAN_10019895,Trachinotus_GLEAN_10017646,Trachinotus_GLEAN_10012662,Trachinotus_GLEAN_10006263,Trachinotus_GLEAN_10015605,Trachinotus_GLEAN_10005557,Trachinotus_GLEAN_10006566,Trachinotus_GLEAN_10018250
GO:0071427	mRNA-containing ribonucleoprotein complex export from nucleus	biological_process	0.010889	1	10	7821	11	14734	Trachinotus_GLEAN_10018250,Trachinotus_GLEAN_10006566,Trachinotus_GLEAN_10005557,Trachinotus_GLEAN_10006263,Trachinotus_GLEAN_10015605,Trachinotus_GLEAN_10012662,Trachinotus_GLEAN_10017646,Trachinotus_GLEAN_10019895,Trachinotus_GLEAN_10014615,Trachinotus_GLEAN_10016713
GO:0044798	nuclear transcription factor complex	cellular_component	0.011434	1	35	7821	50	14734	Trachinotus_GLEAN_10002902,Trachinotus_GLEAN_10016643,Trachinotus_GLEAN_10001917,Trachinotus_GLEAN_10017527,Trachinotus_GLEAN_10012576,Trachinotus_GLEAN_10002564,Trachinotus_GLEAN_10018603,Trachinotus_GLEAN_10017642,Trachinotus_GLEAN_10010139,Trachinotus_GLEAN_10012057,Trachinotus_GLEAN_10011603,Trachinotus_GLEAN_10000493,Trachinotus_GLEAN_10005320,Trachinotus_GLEAN_10016593,Trachinotus_GLEAN_100…
GO:0009615	response to virus	biological_process	0.011838	1	35	7821	50	14734	Trachinotus_GLEAN_10006318,Trachinotus_GLEAN_10012737,Trachinotus_GLEAN_10007260,Trachinotus_GLEAN_10018678,Trachinotus_GLEAN_10003966,Trachinotus_GLEAN_10008738,Trachinotus_GLEAN_10018617,Trachinotus_GLEAN_10012698,Trachinotus_GLEAN_10007880,Trachinotus_GLEAN_10009823,Trachinotus_GLEAN_10001157,Trachinotus_GLEAN_10003798,Trachinotus_GLEAN_10014963,Trachinotus_GLEAN_10006350,Trachinotus_GLEAN_100…
GO:0001775	cell activation	biological_process	0.012118	1	72	7821	113	14734	Trachinotus_GLEAN_10007794,Trachinotus_GLEAN_10004116,Trachinotus_GLEAN_10014039,Trachinotus_GLEAN_10015313,Trachinotus_GLEAN_10006100,Trachinotus_GLEAN_10008738,Trachinotus_GLEAN_10006415,Trachinotus_GLEAN_10000482,Trachinotus_GLEAN_10012979,Trachinotus_GLEAN_10011542,Trachinotus_GLEAN_10004083,Trachinotus_GLEAN_10001157,Trachinotus_GLEAN_10006319,Trachinotus_GLEAN_10019304,Trachinotus_GLEAN_100…
GO:0043648	dicarboxylic acid metabolic process	biological_process	0.012767	1	14	7821	17	14734	Trachinotus_GLEAN_10015376,Trachinotus_GLEAN_10017600,Trachinotus_GLEAN_10007294,Trachinotus_GLEAN_10003755,Trachinotus_GLEAN_10005673,Trachinotus_GLEAN_10012067,Trachinotus_GLEAN_10010749,Trachinotus_GLEAN_10005167,Trachinotus_GLEAN_10015536,Trachinotus_GLEAN_10007547,Trachinotus_GLEAN_10007367,Trachinotus_GLEAN_10002180,Trachinotus_GLEAN_10007997,Trachinotus_GLEAN_10006457
GO:0005577	fibrinogen complex	cellular_component	0.013337	1	66	7821	103	14734	Trachinotus_GLEAN_10018255,Trachinotus_GLEAN_10012675,Trachinotus_GLEAN_10006102,Trachinotus_GLEAN_10006370,Trachinotus_GLEAN_10014321,Trachinotus_GLEAN_10008280,Trachinotus_GLEAN_10003262,Trachinotus_GLEAN_10010325,Trachinotus_GLEAN_10006717,Trachinotus_GLEAN_10007730,Trachinotus_GLEAN_10008382,Trachinotus_GLEAN_10001445,Trachinotus_GLEAN_10008084,Trachinotus_GLEAN_10014245,Trachinotus_GLEAN_100…
GO:0030168	platelet activation	biological_process	0.013337	1	66	7821	103	14734	Trachinotus_GLEAN_10019227,Trachinotus_GLEAN_10013682,Trachinotus_GLEAN_10017489,Trachinotus_GLEAN_10012013,Trachinotus_GLEAN_10002861,Trachinotus_GLEAN_10003578,Trachinotus_GLEAN_10015953,Trachinotus_GLEAN_10010592,Trachinotus_GLEAN_10008656,Trachinotus_GLEAN_10008383,Trachinotus_GLEAN_10016551,Trachinotus_GLEAN_10017505,Trachinotus_GLEAN_10020022,Trachinotus_GLEAN_10004116,Trachinotus_GLEAN_100…
GO:0042802	identical protein binding	molecular_function	0.01494	1	79	7821	125	14734	Trachinotus_GLEAN_10006350,Trachinotus_GLEAN_10002785,Trachinotus_GLEAN_10015415,Trachinotus_GLEAN_10004881,Trachinotus_GLEAN_10000482,Trachinotus_GLEAN_10001957,Trachinotus_GLEAN_10008738,Trachinotus_GLEAN_10014872,Trachinotus_GLEAN_10019908,Trachinotus_GLEAN_10002602,Trachinotus_GLEAN_10013325,Trachinotus_GLEAN_10001342,Trachinotus_GLEAN_10003755,Trachinotus_GLEAN_10019813,Trachinotus_GLEAN_100…
GO:0098772	molecular function regulator	molecular_function	0.016803	1	324	7821	559	14734	Trachinotus_GLEAN_10004469,Trachinotus_GLEAN_10010736,Trachinotus_GLEAN_10015771,Trachinotus_GLEAN_10011476,Trachinotus_GLEAN_10005651,Trachinotus_GLEAN_10014921,Trachinotus_GLEAN_10006708,Trachinotus_GLEAN_10002023,Trachinotus_GLEAN_10010598,Trachinotus_GLEAN_10009348,Trachinotus_GLEAN_10009663,Trachinotus_GLEAN_10004113,Trachinotus_GLEAN_10001881,Trachinotus_GLEAN_10010301,Trachinotus_GLEAN_100…
GO:0034702	ion channel complex	cellular_component	0.017975	1	21	7821	28	14734	Trachinotus_GLEAN_10007857,Trachinotus_GLEAN_10015836,Trachinotus_GLEAN_10003265,Trachinotus_GLEAN_10013224,Trachinotus_GLEAN_10008289,Trachinotus_GLEAN_10016010,Trachinotus_GLEAN_10018959,Trachinotus_GLEAN_10010932,Trachinotus_GLEAN_10007177,Trachinotus_GLEAN_10016043,Trachinotus_GLEAN_10006215,Trachinotus_GLEAN_10019077,Trachinotus_GLEAN_10008901,Trachinotus_GLEAN_10017560,Trachinotus_GLEAN_100…
GO:0034703	cation channel complex	cellular_component	0.017975	1	21	7821	28	14734	Trachinotus_GLEAN_10010932,Trachinotus_GLEAN_10018959,Trachinotus_GLEAN_10007177,Trachinotus_GLEAN_10008289,Trachinotus_GLEAN_10016010,Trachinotus_GLEAN_10016043,Trachinotus_GLEAN_10015836,Trachinotus_GLEAN_10007857,Trachinotus_GLEAN_10013224,Trachinotus_GLEAN_10003265,Trachinotus_GLEAN_10006745,Trachinotus_GLEAN_10011296,Trachinotus_GLEAN_10018165,Trachinotus_GLEAN_10005213,Trachinotus_GLEAN_100…
GO:0009725	response to hormone	biological_process	0.017993	1	53	7821	81	14734	Trachinotus_GLEAN_10014471,Trachinotus_GLEAN_10004998,Trachinotus_GLEAN_10014222,Trachinotus_GLEAN_10010106,Trachinotus_GLEAN_10009873,Trachinotus_GLEAN_10013462,Trachinotus_GLEAN_10002095,Trachinotus_GLEAN_10007747,Trachinotus_GLEAN_10001801,Trachinotus_GLEAN_10001677,Trachinotus_GLEAN_10003957,Trachinotus_GLEAN_10019141,Trachinotus_GLEAN_10016036,Trachinotus_GLEAN_10007432,Trachinotus_GLEAN_100…
GO:0042803	protein homodimerization activity	molecular_function	0.01806	1	64	7821	100	14734	Trachinotus_GLEAN_10006350,Trachinotus_GLEAN_10002785,Trachinotus_GLEAN_10015415,Trachinotus_GLEAN_10000482,Trachinotus_GLEAN_10004881,Trachinotus_GLEAN_10008738,Trachinotus_GLEAN_10002602,Trachinotus_GLEAN_10019908,Trachinotus_GLEAN_10001342,Trachinotus_GLEAN_10003755,Trachinotus_GLEAN_10012698,Trachinotus_GLEAN_10019813,Trachinotus_GLEAN_10000889,Trachinotus_GLEAN_10005631,Trachinotus_GLEAN_100…
GO:0005272	sodium channel activity	molecular_function	0.019131	1	19	7821	25	14734	Trachinotus_GLEAN_10013005,Trachinotus_GLEAN_10019062,Trachinotus_GLEAN_10011517,Trachinotus_GLEAN_10011477,Trachinotus_GLEAN_10018573,Trachinotus_GLEAN_10008901,Trachinotus_GLEAN_10006215,Trachinotus_GLEAN_10005213,Trachinotus_GLEAN_10019061,Trachinotus_GLEAN_10015836,Trachinotus_GLEAN_10016043,Trachinotus_GLEAN_10011456,Trachinotus_GLEAN_10011173,Trachinotus_GLEAN_10011516,Trachinotus_GLEAN_100…
GO:0005942	phosphatidylinositol 3-kinase complex	cellular_component	0.019404	1	17	7821	22	14734	Trachinotus_GLEAN_10012576,Trachinotus_GLEAN_10015369,Trachinotus_GLEAN_10019708,Trachinotus_GLEAN_10004463,Trachinotus_GLEAN_10005273,Trachinotus_GLEAN_10019703,Trachinotus_GLEAN_10006215,Trachinotus_GLEAN_10011476,Trachinotus_GLEAN_10014019,Trachinotus_GLEAN_10000600,Trachinotus_GLEAN_10014964,Trachinotus_GLEAN_10008876,Trachinotus_GLEAN_10011197,Trachinotus_GLEAN_10013767,Trachinotus_GLEAN_100…
GO:0005944	phosphatidylinositol 3-kinase complex, class IB	cellular_component	0.019404	1	17	7821	22	14734	Trachinotus_GLEAN_10012576,Trachinotus_GLEAN_10019708,Trachinotus_GLEAN_10004463,Trachinotus_GLEAN_10015369,Trachinotus_GLEAN_10005273,Trachinotus_GLEAN_10019703,Trachinotus_GLEAN_10006215,Trachinotus_GLEAN_10011476,Trachinotus_GLEAN_10014019,Trachinotus_GLEAN_10000600,Trachinotus_GLEAN_10014964,Trachinotus_GLEAN_10008876,Trachinotus_GLEAN_10011197,Trachinotus_GLEAN_10013551,Trachinotus_GLEAN_100…
GO:0035014	phosphatidylinositol 3-kinase regulator activity	molecular_function	0.019404	1	17	7821	22	14734	Trachinotus_GLEAN_10002069,Trachinotus_GLEAN_10014317,Trachinotus_GLEAN_10013551,Trachinotus_GLEAN_10013767,Trachinotus_GLEAN_10011197,Trachinotus_GLEAN_10008876,Trachinotus_GLEAN_10014964,Trachinotus_GLEAN_10000600,Trachinotus_GLEAN_10011476,Trachinotus_GLEAN_10014019,Trachinotus_GLEAN_10006215,Trachinotus_GLEAN_10019703,Trachinotus_GLEAN_10005273,Trachinotus_GLEAN_10004463,Trachinotus_GLEAN_100…
GO:0046935	1-phosphatidylinositol-3-kinase regulator activity	molecular_function	0.019404	1	17	7821	22	14734	Trachinotus_GLEAN_10008876,Trachinotus_GLEAN_10000600,Trachinotus_GLEAN_10014964,Trachinotus_GLEAN_10014317,Trachinotus_GLEAN_10013551,Trachinotus_GLEAN_10013767,Trachinotus_GLEAN_10002069,Trachinotus_GLEAN_10011197,Trachinotus_GLEAN_10012576,Trachinotus_GLEAN_10019708,Trachinotus_GLEAN_10004463,Trachinotus_GLEAN_10015369,Trachinotus_GLEAN_10019703,Trachinotus_GLEAN_10011476,Trachinotus_GLEAN_100…
GO:0097651	phosphatidylinositol 3-kinase complex, class I	cellular_component	0.019404	1	17	7821	22	14734	Trachinotus_GLEAN_10014964,Trachinotus_GLEAN_10000600,Trachinotus_GLEAN_10008876,Trachinotus_GLEAN_10011197,Trachinotus_GLEAN_10002069,Trachinotus_GLEAN_10014317,Trachinotus_GLEAN_10013551,Trachinotus_GLEAN_10013767,Trachinotus_GLEAN_10019708,Trachinotus_GLEAN_10004463,Trachinotus_GLEAN_10015369,Trachinotus_GLEAN_10012576,Trachinotus_GLEAN_10005273,Trachinotus_GLEAN_10011476,Trachinotus_GLEAN_100…
GO:0005576	extracellular region	cellular_component	0.020424	1	558	7821	991	14734	Trachinotus_GLEAN_10011129,Trachinotus_GLEAN_10005568,Trachinotus_GLEAN_10009556,Trachinotus_GLEAN_10000100,Trachinotus_GLEAN_10006415,Trachinotus_GLEAN_10016775,Trachinotus_GLEAN_10003360,Trachinotus_GLEAN_10003653,Trachinotus_GLEAN_10012844,Trachinotus_GLEAN_10006721,Trachinotus_GLEAN_10003165,Trachinotus_GLEAN_10009296,Trachinotus_GLEAN_10012808,Trachinotus_GLEAN_10005632,Trachinotus_GLEAN_100…
GO:0090575	RNA polymerase II transcription factor complex	cellular_component	0.020809	1	33	7821	48	14734	Trachinotus_GLEAN_10012576,Trachinotus_GLEAN_10002564,Trachinotus_GLEAN_10017527,Trachinotus_GLEAN_10001917,Trachinotus_GLEAN_10016643,Trachinotus_GLEAN_10002902,Trachinotus_GLEAN_10016593,Trachinotus_GLEAN_10005320,Trachinotus_GLEAN_10000493,Trachinotus_GLEAN_10011603,Trachinotus_GLEAN_10012057,Trachinotus_GLEAN_10018603,Trachinotus_GLEAN_10010139,Trachinotus_GLEAN_10017642,Trachinotus_GLEAN_100…
GO:0002252	immune effector process	biological_process	0.022925	1	28	7821	40	14734	Trachinotus_GLEAN_10007692,Trachinotus_GLEAN_10008738,Trachinotus_GLEAN_10007730,Trachinotus_GLEAN_10003966,Trachinotus_GLEAN_10007260,Trachinotus_GLEAN_10006370,Trachinotus_GLEAN_10003812,Trachinotus_GLEAN_10006220,Trachinotus_GLEAN_10009823,Trachinotus_GLEAN_10003798,Trachinotus_GLEAN_10018617,Trachinotus_GLEAN_10012698,Trachinotus_GLEAN_10018273,Trachinotus_GLEAN_10007880,Trachinotus_GLEAN_100…
GO:0051607	defense response to virus	biological_process	0.022925	1	28	7821	40	14734	Trachinotus_GLEAN_10009823,Trachinotus_GLEAN_10003798,Trachinotus_GLEAN_10018617,Trachinotus_GLEAN_10012698,Trachinotus_GLEAN_10018273,Trachinotus_GLEAN_10007880,Trachinotus_GLEAN_10007730,Trachinotus_GLEAN_10007692,Trachinotus_GLEAN_10008738,Trachinotus_GLEAN_10003966,Trachinotus_GLEAN_10007260,Trachinotus_GLEAN_10006370,Trachinotus_GLEAN_10003812,Trachinotus_GLEAN_10006220,Trachinotus_GLEAN_100…
GO:0031419	cobalamin binding	molecular_function	0.023388	1	6	7821	6	14734	Trachinotus_GLEAN_10014729,Trachinotus_GLEAN_10019553,Trachinotus_GLEAN_10018201,Trachinotus_GLEAN_10003142,Trachinotus_GLEAN_10012067,Trachinotus_GLEAN_10019614
GO:0051258	protein polymerization	biological_process	0.02407	1	82	7821	133	14734	Trachinotus_GLEAN_10006265,Trachinotus_GLEAN_10004116,Trachinotus_GLEAN_10017480,Trachinotus_GLEAN_10003329,Trachinotus_GLEAN_10006100,Trachinotus_GLEAN_10008205,Trachinotus_GLEAN_10015313,Trachinotus_GLEAN_10011313,Trachinotus_GLEAN_10011962,Trachinotus_GLEAN_10000482,Trachinotus_GLEAN_10006415,Trachinotus_GLEAN_10008738,Trachinotus_GLEAN_10004083,Trachinotus_GLEAN_10011542,Trachinotus_GLEAN_100…
GO:0014070	response to organic cyclic compound	biological_process	0.025924	1	50	7821	77	14734	Trachinotus_GLEAN_10014471,Trachinotus_GLEAN_10004998,Trachinotus_GLEAN_10014222,Trachinotus_GLEAN_10010106,Trachinotus_GLEAN_10009873,Trachinotus_GLEAN_10001801,Trachinotus_GLEAN_10013462,Trachinotus_GLEAN_10002095,Trachinotus_GLEAN_10007747,Trachinotus_GLEAN_10019567,Trachinotus_GLEAN_10016036,Trachinotus_GLEAN_10019141,Trachinotus_GLEAN_10003957,Trachinotus_GLEAN_10006466,Trachinotus_GLEAN_100…
GO:0061025	membrane fusion	biological_process	0.026771	1	45	7821	69	14734	Trachinotus_GLEAN_10017348,Trachinotus_GLEAN_10005601,Trachinotus_GLEAN_10009607,Trachinotus_GLEAN_10011023,Trachinotus_GLEAN_10012033,Trachinotus_GLEAN_10002785,Trachinotus_GLEAN_10004469,Trachinotus_GLEAN_10007336,Trachinotus_GLEAN_10004333,Trachinotus_GLEAN_10015048,Trachinotus_GLEAN_10018365,Trachinotus_GLEAN_10005009,Trachinotus_GLEAN_10006998,Trachinotus_GLEAN_10013892,Trachinotus_GLEAN_100…
GO:0031123	RNA 3'-end processing	biological_process	0.030104	1	12	7821	15	14734	Trachinotus_GLEAN_10016623,Trachinotus_GLEAN_10014720,Trachinotus_GLEAN_10018623,Trachinotus_GLEAN_10018075,Trachinotus_GLEAN_10014995,Trachinotus_GLEAN_10017112,Trachinotus_GLEAN_10018325,Trachinotus_GLEAN_10014498,Trachinotus_GLEAN_10005622,Trachinotus_GLEAN_10003103,Trachinotus_GLEAN_10015817,Trachinotus_GLEAN_10002749
GO:0005741	mitochondrial outer membrane	cellular_component	0.031352	1	51	7821	80	14734	Trachinotus_GLEAN_10014245,Trachinotus_GLEAN_10002861,Trachinotus_GLEAN_10017675,Trachinotus_GLEAN_10001673,Trachinotus_GLEAN_10012013,Trachinotus_GLEAN_10007938,Trachinotus_GLEAN_10010892,Trachinotus_GLEAN_10010499,Trachinotus_GLEAN_10017693,Trachinotus_GLEAN_10014290,Trachinotus_GLEAN_10012967,Trachinotus_GLEAN_10014034,Trachinotus_GLEAN_10010813,Trachinotus_GLEAN_10009664,Trachinotus_GLEAN_100…
GO:0031968	organelle outer membrane	cellular_component	0.031352	1	51	7821	80	14734	Trachinotus_GLEAN_10014291,Trachinotus_GLEAN_10008738,Trachinotus_GLEAN_10015664,Trachinotus_GLEAN_10007937,Trachinotus_GLEAN_10014703,Trachinotus_GLEAN_10008957,Trachinotus_GLEAN_10009146,Trachinotus_GLEAN_10005479,Trachinotus_GLEAN_10002207,Trachinotus_GLEAN_10018101,Trachinotus_GLEAN_10008590,Trachinotus_GLEAN_10018365,Trachinotus_GLEAN_10005009,Trachinotus_GLEAN_10019036,Trachinotus_GLEAN_100…
GO:2001141	regulation of RNA biosynthetic process	biological_process	0.031364	1	859	7821	1550	14734	Trachinotus_GLEAN_10015221,Trachinotus_GLEAN_10016127,Trachinotus_GLEAN_10000280,Trachinotus_GLEAN_10012009,Trachinotus_GLEAN_10002613,Trachinotus_GLEAN_10007627,Trachinotus_GLEAN_10019242,Trachinotus_GLEAN_10002013,Trachinotus_GLEAN_10009044,Trachinotus_GLEAN_10010916,Trachinotus_GLEAN_10004585,Trachinotus_GLEAN_10001629,Trachinotus_GLEAN_10018377,Trachinotus_GLEAN_10017144,Trachinotus_GLEAN_100…
GO:0019222	regulation of metabolic process	biological_process	0.031552	1	972	7821	1759	14734	Trachinotus_GLEAN_10003113,Trachinotus_GLEAN_10013363,Trachinotus_GLEAN_10015801,Trachinotus_GLEAN_10007754,Trachinotus_GLEAN_10014181,Trachinotus_GLEAN_10015064,Trachinotus_GLEAN_10016551,Trachinotus_GLEAN_10019545,Trachinotus_GLEAN_10005729,Trachinotus_GLEAN_10018192,Trachinotus_GLEAN_10017250,Trachinotus_GLEAN_10003683,Trachinotus_GLEAN_10018850,Trachinotus_GLEAN_10013346,Trachinotus_GLEAN_100…
GO:0031323	regulation of cellular metabolic process	biological_process	0.031619	1	939	7821	1698	14734	Trachinotus_GLEAN_10011084,Trachinotus_GLEAN_10012521,Trachinotus_GLEAN_10016584,Trachinotus_GLEAN_10002778,Trachinotus_GLEAN_10008713,Trachinotus_GLEAN_10010297,Trachinotus_GLEAN_10008208,Trachinotus_GLEAN_10010523,Trachinotus_GLEAN_10017155,Trachinotus_GLEAN_10003215,Trachinotus_GLEAN_10014112,Trachinotus_GLEAN_10007743,Trachinotus_GLEAN_10013349,Trachinotus_GLEAN_10007499,Trachinotus_GLEAN_100…
GO:0030674	protein binding, bridging	molecular_function	0.031677	1	74	7821	120	14734	Trachinotus_GLEAN_10006100,Trachinotus_GLEAN_10015313,Trachinotus_GLEAN_10004116,Trachinotus_GLEAN_10008957,Trachinotus_GLEAN_10018304,Trachinotus_GLEAN_10019698,Trachinotus_GLEAN_10006319,Trachinotus_GLEAN_10003156,Trachinotus_GLEAN_10019304,Trachinotus_GLEAN_10007035,Trachinotus_GLEAN_10001157,Trachinotus_GLEAN_10013141,Trachinotus_GLEAN_10008590,Trachinotus_GLEAN_10002029,Trachinotus_GLEAN_100…
GO:0060090	binding, bridging	molecular_function	0.031677	1	74	7821	120	14734	Trachinotus_GLEAN_10001157,Trachinotus_GLEAN_10013141,Trachinotus_GLEAN_10006319,Trachinotus_GLEAN_10019304,Trachinotus_GLEAN_10003156,Trachinotus_GLEAN_10007035,Trachinotus_GLEAN_10019698,Trachinotus_GLEAN_10018304,Trachinotus_GLEAN_10008957,Trachinotus_GLEAN_10015662,Trachinotus_GLEAN_10002029,Trachinotus_GLEAN_10008590,Trachinotus_GLEAN_10008738,Trachinotus_GLEAN_10006415,Trachinotus_GLEAN_100…
GO:0006351	transcription, DNA-templated	biological_process	0.031692	1	969	7821	1754	14734	Trachinotus_GLEAN_10011476,Trachinotus_GLEAN_10007829,Trachinotus_GLEAN_10014921,Trachinotus_GLEAN_10011529,Trachinotus_GLEAN_10011466,Trachinotus_GLEAN_10016098,Trachinotus_GLEAN_10013864,Trachinotus_GLEAN_10001784,Trachinotus_GLEAN_10008781,Trachinotus_GLEAN_10014861,Trachinotus_GLEAN_10011297,Trachinotus_GLEAN_10002054,Trachinotus_GLEAN_10006122,Trachinotus_GLEAN_10000302,Trachinotus_GLEAN_100…
GO:0097659	nucleic acid-templated transcription	biological_process	0.031692	1	969	7821	1754	14734	Trachinotus_GLEAN_10005727,Trachinotus_GLEAN_10015505,Trachinotus_GLEAN_10007653,Trachinotus_GLEAN_10003119,Trachinotus_GLEAN_10003313,Trachinotus_GLEAN_10013860,Trachinotus_GLEAN_10016776,Trachinotus_GLEAN_10009649,Trachinotus_GLEAN_10012436,Trachinotus_GLEAN_10007570,Trachinotus_GLEAN_10019808,Trachinotus_GLEAN_10016593,Trachinotus_GLEAN_10004585,Trachinotus_GLEAN_10009044,Trachinotus_GLEAN_100…
GO:0031625	ubiquitin protein ligase binding	molecular_function	0.03252	1	10	7821	12	14734	Trachinotus_GLEAN_10018343,Trachinotus_GLEAN_10017739,Trachinotus_GLEAN_10019987,Trachinotus_GLEAN_10005825,Trachinotus_GLEAN_10001836,Trachinotus_GLEAN_10012619,Trachinotus_GLEAN_10000493,Trachinotus_GLEAN_10019074,Trachinotus_GLEAN_10012590,Trachinotus_GLEAN_10016152
GO:0044389	ubiquitin-like protein ligase binding	molecular_function	0.03252	1	10	7821	12	14734	Trachinotus_GLEAN_10001836,Trachinotus_GLEAN_10019987,Trachinotus_GLEAN_10005825,Trachinotus_GLEAN_10017739,Trachinotus_GLEAN_10018343,Trachinotus_GLEAN_10012590,Trachinotus_GLEAN_10016152,Trachinotus_GLEAN_10000493,Trachinotus_GLEAN_10019074,Trachinotus_GLEAN_10012619
GO:0006355	regulation of transcription, DNA-templated	biological_process	0.033106	1	858	7821	1549	14734	Trachinotus_GLEAN_10014705,Trachinotus_GLEAN_10017020,Trachinotus_GLEAN_10003326,Trachinotus_GLEAN_10003214,Trachinotus_GLEAN_10008296,Trachinotus_GLEAN_10006021,Trachinotus_GLEAN_10002666,Trachinotus_GLEAN_10011520,Trachinotus_GLEAN_10001909,Trachinotus_GLEAN_10007706,Trachinotus_GLEAN_10005511,Trachinotus_GLEAN_10013896,Trachinotus_GLEAN_10002261,Trachinotus_GLEAN_10009947,Trachinotus_GLEAN_100…
GO:1903506	regulation of nucleic acid-templated transcription	biological_process	0.033106	1	858	7821	1549	14734	Trachinotus_GLEAN_10012776,Trachinotus_GLEAN_10001120,Trachinotus_GLEAN_10007619,Trachinotus_GLEAN_10018847,Trachinotus_GLEAN_10004900,Trachinotus_GLEAN_10005266,Trachinotus_GLEAN_10002538,Trachinotus_GLEAN_10009684,Trachinotus_GLEAN_10018699,Trachinotus_GLEAN_10014952,Trachinotus_GLEAN_10001801,Trachinotus_GLEAN_10005167,Trachinotus_GLEAN_10002360,Trachinotus_GLEAN_10012537,Trachinotus_GLEAN_100…
GO:0004867	serine-type endopeptidase inhibitor activity	molecular_function	0.034811	1	27	7821	39	14734	Trachinotus_GLEAN_10018824,Trachinotus_GLEAN_10017779,Trachinotus_GLEAN_10018750,Trachinotus_GLEAN_10003402,Trachinotus_GLEAN_10017211,Trachinotus_GLEAN_10000886,Trachinotus_GLEAN_10011567,Trachinotus_GLEAN_10004761,Trachinotus_GLEAN_10008410,Trachinotus_GLEAN_10017585,Trachinotus_GLEAN_10017530,Trachinotus_GLEAN_10012505,Trachinotus_GLEAN_10008904,Trachinotus_GLEAN_10012994,Trachinotus_GLEAN_100…
GO:0009611	response to wounding	biological_process	0.0363	1	81	7821	133	14734	Trachinotus_GLEAN_10003681,Trachinotus_GLEAN_10017348,Trachinotus_GLEAN_10007097,Trachinotus_GLEAN_10011807,Trachinotus_GLEAN_10003797,Trachinotus_GLEAN_10008197,Trachinotus_GLEAN_10018399,Trachinotus_GLEAN_10001712,Trachinotus_GLEAN_10015331,Trachinotus_GLEAN_10000890,Trachinotus_GLEAN_10002583,Trachinotus_GLEAN_10003773,Trachinotus_GLEAN_10014106,Trachinotus_GLEAN_10016330,Trachinotus_GLEAN_100…
GO:0042060	wound healing	biological_process	0.0363	1	81	7821	133	14734	Trachinotus_GLEAN_10003773,Trachinotus_GLEAN_10014106,Trachinotus_GLEAN_10007653,Trachinotus_GLEAN_10016330,Trachinotus_GLEAN_10001712,Trachinotus_GLEAN_10015331,Trachinotus_GLEAN_10002583,Trachinotus_GLEAN_10000890,Trachinotus_GLEAN_10008197,Trachinotus_GLEAN_10018399,Trachinotus_GLEAN_10003681,Trachinotus_GLEAN_10003797,Trachinotus_GLEAN_10007097,Trachinotus_GLEAN_10017348,Trachinotus_GLEAN_100…
GO:0043623	cellular protein complex assembly	biological_process	0.036812	1	157	7821	268	14734	Trachinotus_GLEAN_10009743,Trachinotus_GLEAN_10004911,Trachinotus_GLEAN_10010592,Trachinotus_GLEAN_10015953,Trachinotus_GLEAN_10017382,Trachinotus_GLEAN_10014627,Trachinotus_GLEAN_10009584,Trachinotus_GLEAN_10005880,Trachinotus_GLEAN_10005273,Trachinotus_GLEAN_10000889,Trachinotus_GLEAN_10017505,Trachinotus_GLEAN_10001751,Trachinotus_GLEAN_10020022,Trachinotus_GLEAN_10003476,Trachinotus_GLEAN_100…
GO:0060255	regulation of macromolecule metabolic process	biological_process	0.036869	1	915	7821	1656	14734	Trachinotus_GLEAN_10011003,Trachinotus_GLEAN_10007157,Trachinotus_GLEAN_10012823,Trachinotus_GLEAN_10012696,Trachinotus_GLEAN_10017833,Trachinotus_GLEAN_10002861,Trachinotus_GLEAN_10013876,Trachinotus_GLEAN_10009896,Trachinotus_GLEAN_10005358,Trachinotus_GLEAN_10019227,Trachinotus_GLEAN_10009524,Trachinotus_GLEAN_10010085,Trachinotus_GLEAN_10000441,Trachinotus_GLEAN_10010495,Trachinotus_GLEAN_100…
GO:0080090	regulation of primary metabolic process	biological_process	0.037208	1	910	7821	1647	14734	Trachinotus_GLEAN_10013590,Trachinotus_GLEAN_10018313,Trachinotus_GLEAN_10014096,Trachinotus_GLEAN_10015362,Trachinotus_GLEAN_10013318,Trachinotus_GLEAN_10018782,Trachinotus_GLEAN_10006925,Trachinotus_GLEAN_10004835,Trachinotus_GLEAN_10008314,Trachinotus_GLEAN_10001167,Trachinotus_GLEAN_10017589,Trachinotus_GLEAN_10006962,Trachinotus_GLEAN_10015227,Trachinotus_GLEAN_10018855,Trachinotus_GLEAN_100…
GO:0009889	regulation of biosynthetic process	biological_process	0.037851	1	872	7821	1577	14734	Trachinotus_GLEAN_10017653,Trachinotus_GLEAN_10019074,Trachinotus_GLEAN_10002801,Trachinotus_GLEAN_10019965,Trachinotus_GLEAN_10013479,Trachinotus_GLEAN_10011704,Trachinotus_GLEAN_10010159,Trachinotus_GLEAN_10015196,Trachinotus_GLEAN_10010266,Trachinotus_GLEAN_10005241,Trachinotus_GLEAN_10019658,Trachinotus_GLEAN_10011831,Trachinotus_GLEAN_10006472,Trachinotus_GLEAN_10016807,Trachinotus_GLEAN_100…
GO:0051252	regulation of RNA metabolic process	biological_process	0.038032	1	859	7821	1553	14734	Trachinotus_GLEAN_10003143,Trachinotus_GLEAN_10004135,Trachinotus_GLEAN_10008041,Trachinotus_GLEAN_10016852,Trachinotus_GLEAN_10008681,Trachinotus_GLEAN_10013880,Trachinotus_GLEAN_10018898,Trachinotus_GLEAN_10015634,Trachinotus_GLEAN_10002380,Trachinotus_GLEAN_10012680,Trachinotus_GLEAN_10014512,Trachinotus_GLEAN_10003748,Trachinotus_GLEAN_10003323,Trachinotus_GLEAN_10012007,Trachinotus_GLEAN_100…
GO:0045502	dynein binding	molecular_function	0.038058	1	52	7821	82	14734	Trachinotus_GLEAN_10014487,Trachinotus_GLEAN_10009716,Trachinotus_GLEAN_10004065,Trachinotus_GLEAN_10018977,Trachinotus_GLEAN_10020022,Trachinotus_GLEAN_10019471,Trachinotus_GLEAN_10014321,Trachinotus_GLEAN_10006370,Trachinotus_GLEAN_10007692,Trachinotus_GLEAN_10010136,Trachinotus_GLEAN_10008382,Trachinotus_GLEAN_10008383,Trachinotus_GLEAN_10006669,Trachinotus_GLEAN_10007730,Trachinotus_GLEAN_100…
GO:0005488	binding	molecular_function	0.038797	1	5150	7821	9584	14734	Trachinotus_GLEAN_10003597,Trachinotus_GLEAN_10002358,Trachinotus_GLEAN_10001662,Trachinotus_GLEAN_10018629,Trachinotus_GLEAN_10007153,Trachinotus_GLEAN_10009253,Trachinotus_GLEAN_10003311,Trachinotus_GLEAN_10001755,Trachinotus_GLEAN_10015039,Trachinotus_GLEAN_10017368,Trachinotus_GLEAN_10010324,Trachinotus_GLEAN_10008858,Trachinotus_GLEAN_10002121,Trachinotus_GLEAN_10005825,Trachinotus_GLEAN_100…
GO:0016559	peroxisome fission	biological_process	0.039877	1	5	7821	5	14734	Trachinotus_GLEAN_10006527,Trachinotus_GLEAN_10010725,Trachinotus_GLEAN_10017820,Trachinotus_GLEAN_10005460,Trachinotus_GLEAN_10019074
GO:0010556	regulation of macromolecule biosynthetic process	biological_process	0.039979	1	871	7821	1576	14734	Trachinotus_GLEAN_10007430,Trachinotus_GLEAN_10014917,Trachinotus_GLEAN_10000066,Trachinotus_GLEAN_10014751,Trachinotus_GLEAN_10007432,Trachinotus_GLEAN_10010111,Trachinotus_GLEAN_10013781,Trachinotus_GLEAN_10005978,Trachinotus_GLEAN_10012740,Trachinotus_GLEAN_10001345,Trachinotus_GLEAN_10014447,Trachinotus_GLEAN_10017615,Trachinotus_GLEAN_10006735,Trachinotus_GLEAN_10018449,Trachinotus_GLEAN_100…
GO:0031326	regulation of cellular biosynthetic process	biological_process	0.039979	1	871	7821	1576	14734	Trachinotus_GLEAN_10015645,Trachinotus_GLEAN_10001112,Trachinotus_GLEAN_10002786,Trachinotus_GLEAN_10006132,Trachinotus_GLEAN_10006991,Trachinotus_GLEAN_10007452,Trachinotus_GLEAN_10003918,Trachinotus_GLEAN_10004152,Trachinotus_GLEAN_10012665,Trachinotus_GLEAN_10001831,Trachinotus_GLEAN_10005592,Trachinotus_GLEAN_10004186,Trachinotus_GLEAN_10007025,Trachinotus_GLEAN_10014980,Trachinotus_GLEAN_100…
GO:0008053	mitochondrial fusion	biological_process	0.041166	1	24	7821	35	14734	Trachinotus_GLEAN_10010325,Trachinotus_GLEAN_10008738,Trachinotus_GLEAN_10006717,Trachinotus_GLEAN_10000477,Trachinotus_GLEAN_10015664,Trachinotus_GLEAN_10008590,Trachinotus_GLEAN_10014290,Trachinotus_GLEAN_10010813,Trachinotus_GLEAN_10014034,Trachinotus_GLEAN_10008957,Trachinotus_GLEAN_10015048,Trachinotus_GLEAN_10018365,Trachinotus_GLEAN_10005009,Trachinotus_GLEAN_10010892,Trachinotus_GLEAN_100…
GO:0032774	RNA biosynthetic process	biological_process	0.041379	1	978	7821	1775	14734	Trachinotus_GLEAN_10016993,Trachinotus_GLEAN_10016628,Trachinotus_GLEAN_10016602,Trachinotus_GLEAN_10002752,Trachinotus_GLEAN_10007572,Trachinotus_GLEAN_10016597,Trachinotus_GLEAN_10004908,Trachinotus_GLEAN_10007972,Trachinotus_GLEAN_10015935,Trachinotus_GLEAN_10010912,Trachinotus_GLEAN_10015313,Trachinotus_GLEAN_10006932,Trachinotus_GLEAN_10016390,Trachinotus_GLEAN_10016807,Trachinotus_GLEAN_100…
GO:2000112	regulation of cellular macromolecule biosynthetic process	biological_process	0.04209	1	870	7821	1575	14734	Trachinotus_GLEAN_10014950,Trachinotus_GLEAN_10016528,Trachinotus_GLEAN_10003689,Trachinotus_GLEAN_10014007,Trachinotus_GLEAN_10013673,Trachinotus_GLEAN_10011589,Trachinotus_GLEAN_10007818,Trachinotus_GLEAN_10009907,Trachinotus_GLEAN_10010220,Trachinotus_GLEAN_10001966,Trachinotus_GLEAN_10013028,Trachinotus_GLEAN_10001632,Trachinotus_GLEAN_10000706,Trachinotus_GLEAN_10001173,Trachinotus_GLEAN_100…
GO:0034622	cellular macromolecular complex assembly	biological_process	0.042229	1	177	7821	305	14734	Trachinotus_GLEAN_10019036,Trachinotus_GLEAN_10007429,Trachinotus_GLEAN_10003797,Trachinotus_GLEAN_10008265,Trachinotus_GLEAN_10007097,Trachinotus_GLEAN_10017099,Trachinotus_GLEAN_10014682,Trachinotus_GLEAN_10014106,Trachinotus_GLEAN_10007420,Trachinotus_GLEAN_10008867,Trachinotus_GLEAN_10000777,Trachinotus_GLEAN_10005713,Trachinotus_GLEAN_10016579,Trachinotus_GLEAN_10001712,Trachinotus_GLEAN_100…
GO:0001669	acrosomal vesicle	cellular_component	0.042676	1	5	7821	5	14734	Trachinotus_GLEAN_10006472,Trachinotus_GLEAN_10004849,Trachinotus_GLEAN_10013892,Trachinotus_GLEAN_10015475,Trachinotus_GLEAN_10004469
GO:0032502	developmental process	biological_process	0.042695	1	230	7821	400	14734	Trachinotus_GLEAN_10012653,Trachinotus_GLEAN_10008339,Trachinotus_GLEAN_10008840,Trachinotus_GLEAN_10010787,Trachinotus_GLEAN_10012699,Trachinotus_GLEAN_10002437,Trachinotus_GLEAN_10019292,Trachinotus_GLEAN_10011202,Trachinotus_GLEAN_10008174,Trachinotus_GLEAN_10018386,Trachinotus_GLEAN_10012831,Trachinotus_GLEAN_10006566,Trachinotus_GLEAN_10019999,Trachinotus_GLEAN_10009857,Trachinotus_GLEAN_100…
GO:0048869	cellular developmental process	biological_process	0.042968	1	90	7821	149	14734	Trachinotus_GLEAN_10008339,Trachinotus_GLEAN_10011330,Trachinotus_GLEAN_10002818,Trachinotus_GLEAN_10013152,Trachinotus_GLEAN_10008174,Trachinotus_GLEAN_10011202,Trachinotus_GLEAN_10017650,Trachinotus_GLEAN_10009857,Trachinotus_GLEAN_10019999,Trachinotus_GLEAN_10007556,Trachinotus_GLEAN_10015914,Trachinotus_GLEAN_10000916,Trachinotus_GLEAN_10010555,Trachinotus_GLEAN_10012561,Trachinotus_GLEAN_100…
GO:0016682	oxidoreductase activity, acting on diphenols and related substances as donors, oxygen as acceptor	molecular_function	0.043908	1	5	7821	5	14734	Trachinotus_GLEAN_10001891,Trachinotus_GLEAN_10014658,Trachinotus_GLEAN_10009462,Trachinotus_GLEAN_10017530,Trachinotus_GLEAN_10003395
GO:0042752	regulation of circadian rhythm	biological_process	0.04414	1	5	7821	5	14734	Trachinotus_GLEAN_10008445,Trachinotus_GLEAN_10004928,Trachinotus_GLEAN_10004908,Trachinotus_GLEAN_10000519,Trachinotus_GLEAN_10011229
GO:0042754	negative regulation of circadian rhythm	biological_process	0.04414	1	5	7821	5	14734	Trachinotus_GLEAN_10008445,Trachinotus_GLEAN_10000519,Trachinotus_GLEAN_10004908,Trachinotus_GLEAN_10004928,Trachinotus_GLEAN_10011229
GO:0016151	nickel cation binding	molecular_function	0.044488	1	31	7821	47	14734	Trachinotus_GLEAN_10018279,Trachinotus_GLEAN_10001934,Trachinotus_GLEAN_10017274,Trachinotus_GLEAN_10001635,Trachinotus_GLEAN_10011016,Trachinotus_GLEAN_10010221,Trachinotus_GLEAN_10007350,Trachinotus_GLEAN_10013504,Trachinotus_GLEAN_10000423,Trachinotus_GLEAN_10000898,Trachinotus_GLEAN_10011529,Trachinotus_GLEAN_10019465,Trachinotus_GLEAN_10017117,Trachinotus_GLEAN_10018912,Trachinotus_GLEAN_100…
GO:0010468	regulation of gene expression	biological_process	0.044634	1	876	7821	1587	14734	Trachinotus_GLEAN_10005487,Trachinotus_GLEAN_10000302,Trachinotus_GLEAN_10018919,Trachinotus_GLEAN_10002054,Trachinotus_GLEAN_10005463,Trachinotus_GLEAN_10014004,Trachinotus_GLEAN_10008646,Trachinotus_GLEAN_10007199,Trachinotus_GLEAN_10004971,Trachinotus_GLEAN_10012067,Trachinotus_GLEAN_10016510,Trachinotus_GLEAN_10008781,Trachinotus_GLEAN_10001784,Trachinotus_GLEAN_10016098,Trachinotus_GLEAN_100…
GO:0007166	cell surface receptor signaling pathway	biological_process	0.044766	1	99	7821	164	14734	Trachinotus_GLEAN_10005149,Trachinotus_GLEAN_10017253,Trachinotus_GLEAN_10019645,Trachinotus_GLEAN_10006720,Trachinotus_GLEAN_10001327,Trachinotus_GLEAN_10017513,Trachinotus_GLEAN_10015712,Trachinotus_GLEAN_10017617,Trachinotus_GLEAN_10011852,Trachinotus_GLEAN_10012891,Trachinotus_GLEAN_10007338,Trachinotus_GLEAN_10006912,Trachinotus_GLEAN_10012828,Trachinotus_GLEAN_10016960,Trachinotus_GLEAN_100…
GO:0061695	transferase complex, transferring phosphorus-containing groups	cellular_component	0.044777	1	69	7821	112	14734	Trachinotus_GLEAN_10002069,Trachinotus_GLEAN_10001909,Trachinotus_GLEAN_10013767,Trachinotus_GLEAN_10017642,Trachinotus_GLEAN_10016927,Trachinotus_GLEAN_10016593,Trachinotus_GLEAN_10007795,Trachinotus_GLEAN_10005320,Trachinotus_GLEAN_10019827,Trachinotus_GLEAN_10012057,Trachinotus_GLEAN_10011603,Trachinotus_GLEAN_10006763,Trachinotus_GLEAN_10000600,Trachinotus_GLEAN_10011476,Trachinotus_GLEAN_100…
GO:0016538	cyclin-dependent protein serine/threonine kinase regulator activity	molecular_function	0.045033	1	7	7821	8	14734	Trachinotus_GLEAN_10007347,Trachinotus_GLEAN_10007161,Trachinotus_GLEAN_10019074,Trachinotus_GLEAN_10011814,Trachinotus_GLEAN_10019133,Trachinotus_GLEAN_10000540,Trachinotus_GLEAN_10014921
GO:0044767	single-organism developmental process	biological_process	0.046348	1	218	7821	379	14734	Trachinotus_GLEAN_10009857,Trachinotus_GLEAN_10019999,Trachinotus_GLEAN_10006566,Trachinotus_GLEAN_10012831,Trachinotus_GLEAN_10008174,Trachinotus_GLEAN_10011202,Trachinotus_GLEAN_10002437,Trachinotus_GLEAN_10012699,Trachinotus_GLEAN_10008840,Trachinotus_GLEAN_10010787,Trachinotus_GLEAN_10008339,Trachinotus_GLEAN_10012653,Trachinotus_GLEAN_10013696,Trachinotus_GLEAN_10005675,Trachinotus_GLEAN_100…
GO:0001522	pseudouridine synthesis	biological_process	0.046388	1	11	7821	14	14734	Trachinotus_GLEAN_10014712,Trachinotus_GLEAN_10004345,Trachinotus_GLEAN_10015825,Trachinotus_GLEAN_10013655,Trachinotus_GLEAN_10003386,Trachinotus_GLEAN_10008423,Trachinotus_GLEAN_10000580,Trachinotus_GLEAN_10019743,Trachinotus_GLEAN_10007784,Trachinotus_GLEAN_10014317,Trachinotus_GLEAN_10006641
GO:0031124	mRNA 3'-end processing	biological_process	0.046919	1	11	7821	14	14734	Trachinotus_GLEAN_10002749,Trachinotus_GLEAN_10005622,Trachinotus_GLEAN_10003103,Trachinotus_GLEAN_10015817,Trachinotus_GLEAN_10014498,Trachinotus_GLEAN_10017112,Trachinotus_GLEAN_10018325,Trachinotus_GLEAN_10014995,Trachinotus_GLEAN_10018075,Trachinotus_GLEAN_10014720,Trachinotus_GLEAN_10016623
GO:0044801	single-organism membrane fusion	biological_process	0.047436	1	31	7821	47	14734	Trachinotus_GLEAN_10004469,Trachinotus_GLEAN_10015048,Trachinotus_GLEAN_10014192,Trachinotus_GLEAN_10018365,Trachinotus_GLEAN_10005009,Trachinotus_GLEAN_10010892,Trachinotus_GLEAN_10013892,Trachinotus_GLEAN_10006998,Trachinotus_GLEAN_10006534,Trachinotus_GLEAN_10014245,Trachinotus_GLEAN_10017348,Trachinotus_GLEAN_10009607,Trachinotus_GLEAN_10017675,Trachinotus_GLEAN_10002861,Trachinotus_GLEAN_100…
GO:0050789	regulation of biological process	biological_process	0.048302	1	2190	7821	4036	14734	Trachinotus_GLEAN_10005979,Trachinotus_GLEAN_10014433,Trachinotus_GLEAN_10008989,Trachinotus_GLEAN_10011837,Trachinotus_GLEAN_10017060,Trachinotus_GLEAN_10009216,Trachinotus_GLEAN_10003589,Trachinotus_GLEAN_10012672,Trachinotus_GLEAN_10016960,Trachinotus_GLEAN_10018793,Trachinotus_GLEAN_10018814,Trachinotus_GLEAN_10007386,Trachinotus_GLEAN_10002984,Trachinotus_GLEAN_10002270,Trachinotus_GLEAN_100…
GO:0051171	regulation of nitrogen compound metabolic process	biological_process	0.048508	1	872	7821	1581	14734	Trachinotus_GLEAN_10006962,Trachinotus_GLEAN_10004835,Trachinotus_GLEAN_10008314,Trachinotus_GLEAN_10017589,Trachinotus_GLEAN_10001167,Trachinotus_GLEAN_10013318,Trachinotus_GLEAN_10018782,Trachinotus_GLEAN_10006925,Trachinotus_GLEAN_10013590,Trachinotus_GLEAN_10018313,Trachinotus_GLEAN_10014096,Trachinotus_GLEAN_10015362,Trachinotus_GLEAN_10002815,Trachinotus_GLEAN_10013754,Trachinotus_GLEAN_100…
GO:0016638	oxidoreductase activity, acting on the CH-NH2 group of donors	molecular_function	0.048814	1	21	7821	30	14734	Trachinotus_GLEAN_10011376,Trachinotus_GLEAN_10008716,Trachinotus_GLEAN_10007546,Trachinotus_GLEAN_10002841,Trachinotus_GLEAN_10016056,Trachinotus_GLEAN_10004370,Trachinotus_GLEAN_10009797,Trachinotus_GLEAN_10008598,Trachinotus_GLEAN_10004621,Trachinotus_GLEAN_10000678,Trachinotus_GLEAN_10015536,Trachinotus_GLEAN_10005167,Trachinotus_GLEAN_10004663,Trachinotus_GLEAN_10008164,Trachinotus_GLEAN_100…
