# Supplementary material for: Identification and Characterization of Sex-Biased miRNAs in the Golden Pompano (Trachinotus blochii)
Source: Animals (Basel). 2022 Nov 29;12(23):3342. doi: 10.3390/ani12233342 (PMC9739008; doi:10.3390/ani12233342)
Supplement: Supplementary file 1 [file animals-12-03342-s001.zip › Table S7.xls]

##Databases: KEGG PATHWAY
##Statistical test method: hypergeometric test / Fisher's exact test
##FDR correction method: Benjamini and Hochberg
#Term	Database	ID	Input number	Background number	P-Value	Corrected P-Value	Input	Hyperlink
Metabolic pathways(��л;��)	KEGG PATHWAY	sdu01100	658	1724	0.87625003	0.973902961	Trachinotus_GLEAN_10005096|Trachinotus_GLEAN_10014162|Trachinotus_GLEAN_10003236|Trachinotus_GLEAN_10010462|Trachinotus_GLEAN_10014083|Trachinotus_GLEAN_10019723|Trachinotus_GLEAN_10007928|Trachinotus_GLEAN_10002283|Trachinotus_GLEAN_10006828|Trachinotus_GLEAN_10007294|Trachinotus_GLEAN_10005060|Trachinotus_GLEAN_10007925|Trachinotus_GLEAN_10013178|Trachinotus_GLEAN_10007197|Trachinotus_GLEAN_100…	http://www.genome.jp/kegg-bin/show_pathway?sdu01100/sdu:111217946%09red/sdu:111232156%09red/sdu:111236692%09red/sdu:111220809%09red/sdu:111220550%09red/sdu:111232159%09red/sdu:111220555%09red/sdu:111236129%09red/sdu:111225582%09red/sdu:111224913%09red/sdu:111238010%09red/sdu:111238544%09red/sdu:111230875%09red/sdu:111230873%09red/sdu:111230870%09red/sdu:111218984%09red/sdu:111217548%09red/sdu:111…
Neuroactive ligand-receptor interaction	KEGG PATHWAY	sdu04080	229	582	0.609200487	0.973902961	Trachinotus_GLEAN_10017662|Trachinotus_GLEAN_10000421|Trachinotus_GLEAN_10005418|Trachinotus_GLEAN_10005311|Trachinotus_GLEAN_10007823|Trachinotus_GLEAN_10013376|Trachinotus_GLEAN_10000913|Trachinotus_GLEAN_10002884|Trachinotus_GLEAN_10020002|Trachinotus_GLEAN_10012551|Trachinotus_GLEAN_10009302|Trachinotus_GLEAN_10005493|Trachinotus_GLEAN_10004556|Trachinotus_GLEAN_10012927|Trachinotus_GLEAN_100…	http://www.genome.jp/kegg-bin/show_pathway?sdu04080/sdu:111238159%09red/sdu:111227654%09red/sdu:111226310%09red/sdu:111223279%09red/sdu:111234337%09red/sdu:111231490%09red/sdu:111227398%09red/sdu:111230843%09red/sdu:111228922%09red/sdu:111216952%09red/sdu:111225999%09red/sdu:111225427%09red/sdu:111232413%09red/sdu:111223677%09red/sdu:111224297%09red/sdu:111231930%09red/sdu:111216540%09red/sdu:111…
MAPK signaling pathway	KEGG PATHWAY	sdu04010	195	416	0.038181332	0.973902961	Trachinotus_GLEAN_10012808|Trachinotus_GLEAN_10007201|Trachinotus_GLEAN_10007200|Trachinotus_GLEAN_10010461|Trachinotus_GLEAN_10005250|Trachinotus_GLEAN_10010613|Trachinotus_GLEAN_10011734|Trachinotus_GLEAN_10002802|Trachinotus_GLEAN_10007860|Trachinotus_GLEAN_10004558|Trachinotus_GLEAN_10005258|Trachinotus_GLEAN_10017507|Trachinotus_GLEAN_10019485|Trachinotus_GLEAN_10006745|Trachinotus_GLEAN_100…	http://www.genome.jp/kegg-bin/show_pathway?sdu04010/sdu:111233015%09red/sdu:111218909%09red/sdu:111236289%09red/sdu:111226142%09red/sdu:111231968%09red/sdu:111236451%09red/sdu:111216783%09red/sdu:111217203%09red/sdu:111221156%09red/sdu:111220255%09red/sdu:111222149%09red/sdu:111235429%09red/sdu:111237924%09red/sdu:111224692%09red/sdu:111221017%09red/sdu:111216885%09red/sdu:111229521%09red/sdu:111…
Regulation of actin cytoskeleton	KEGG PATHWAY	sdu04810	153	297	0.006817692	0.973902961	Trachinotus_GLEAN_10017662|Trachinotus_GLEAN_10001988|Trachinotus_GLEAN_10011313|Trachinotus_GLEAN_10010461|Trachinotus_GLEAN_10003235|Trachinotus_GLEAN_10017175|Trachinotus_GLEAN_10016517|Trachinotus_GLEAN_10019092|Trachinotus_GLEAN_10015918|Trachinotus_GLEAN_10003127|Trachinotus_GLEAN_10003329|Trachinotus_GLEAN_10015673|Trachinotus_GLEAN_10018656|Trachinotus_GLEAN_10013173|Trachinotus_GLEAN_100…	http://www.genome.jp/kegg-bin/show_pathway?sdu04810/sdu:111231888%09red/sdu:111239022%09red/sdu:111237629%09red/sdu:111217494%09red/sdu:111226896%09red/sdu:111226543%09red/sdu:111233954%09red/sdu:111226581%09red/sdu:111222801%09red/sdu:111223967%09red/sdu:111218037%09red/sdu:111234582%09red/sdu:111222162%09red/sdu:111227470%09red/sdu:111221828%09red/sdu:111227828%09red/sdu:111234328%09red/sdu:111…
Endocytosis	KEGG PATHWAY	sdu04144	149	339	0.184425902	0.973902961	Trachinotus_GLEAN_10004411|Trachinotus_GLEAN_10011313|Trachinotus_GLEAN_10017079|Trachinotus_GLEAN_10012554|Trachinotus_GLEAN_10019259|Trachinotus_GLEAN_10019489|Trachinotus_GLEAN_10009717|Trachinotus_GLEAN_10009875|Trachinotus_GLEAN_10003041|Trachinotus_GLEAN_10003329|Trachinotus_GLEAN_10018656|Trachinotus_GLEAN_10019485|Trachinotus_GLEAN_10007929|Trachinotus_GLEAN_10008396|Trachinotus_GLEAN_100…	http://www.genome.jp/kegg-bin/show_pathway?sdu04144/sdu:111240089%09red/sdu:111224611%09red/sdu:111220320%09red/sdu:111236098%09red/sdu:111238863%09red/sdu:111233013%09red/sdu:111232093%09red/sdu:111220386%09red/sdu:111233954%09red/sdu:111220669%09red/sdu:111216541%09red/sdu:111220140%09red/sdu:111218989%09red/sdu:111239289%09red/sdu:111218236%09red/sdu:111236039%09red/sdu:111218234%09red/sdu:111…
Calcium signaling pathway	KEGG PATHWAY	sdu04020	135	307	0.196330373	0.973902961	Trachinotus_GLEAN_10005700|Trachinotus_GLEAN_10005258|Trachinotus_GLEAN_10005259|Trachinotus_GLEAN_10020002|Trachinotus_GLEAN_10005250|Trachinotus_GLEAN_10004558|Trachinotus_GLEAN_10017772|Trachinotus_GLEAN_10005148|Trachinotus_GLEAN_10003607|Trachinotus_GLEAN_10012767|Trachinotus_GLEAN_10001394|Trachinotus_GLEAN_10002366|Trachinotus_GLEAN_10009786|Trachinotus_GLEAN_10013075|Trachinotus_GLEAN_100…	http://www.genome.jp/kegg-bin/show_pathway?sdu04020/sdu:111233014%09red/sdu:111236289%09red/sdu:111227394%09red/sdu:111227398%09red/sdu:111227542%09red/sdu:111221701%09red/sdu:111221156%09red/sdu:111232413%09red/sdu:111231374%09red/sdu:111224241%09red/sdu:111216540%09red/sdu:111218983%09red/sdu:111230373%09red/sdu:111221798%09red/sdu:111216315%09red/sdu:111225349%09red/sdu:111218871%09red/sdu:111…
Focal adhesion(ճ�Ű�)	KEGG PATHWAY	sdu04510	126	287	0.209776536	0.973902961	Trachinotus_GLEAN_10001988|Trachinotus_GLEAN_10012808|Trachinotus_GLEAN_10012603|Trachinotus_GLEAN_10012602|Trachinotus_GLEAN_10011049|Trachinotus_GLEAN_10010461|Trachinotus_GLEAN_10008022|Trachinotus_GLEAN_10019092|Trachinotus_GLEAN_10009017|Trachinotus_GLEAN_10009373|Trachinotus_GLEAN_10014345|Trachinotus_GLEAN_10000611|Trachinotus_GLEAN_10009544|Trachinotus_GLEAN_10012686|Trachinotus_GLEAN_100…	http://www.genome.jp/kegg-bin/show_pathway?sdu04510/sdu:111231888%09red/sdu:111236289%09red/sdu:111239022%09red/sdu:111221828%09red/sdu:111225171%09red/sdu:111217494%09red/sdu:111234903%09red/sdu:111237802%09red/sdu:111233703%09red/sdu:111217313%09red/sdu:111228800%09red/sdu:111221017%09red/sdu:111218037%09red/sdu:111231760%09red/sdu:111231768%09red/sdu:111227470%09red/sdu:111231968%09red/sdu:111…
Wnt signaling pathway	KEGG PATHWAY	sdu04310	108	213	0.027135956	0.973902961	Trachinotus_GLEAN_10015772|Trachinotus_GLEAN_10012040|Trachinotus_GLEAN_10016751|Trachinotus_GLEAN_10003048|Trachinotus_GLEAN_10003874|Trachinotus_GLEAN_10014035|Trachinotus_GLEAN_10018629|Trachinotus_GLEAN_10013273|Trachinotus_GLEAN_10009974|Trachinotus_GLEAN_10006526|Trachinotus_GLEAN_10014345|Trachinotus_GLEAN_10001122|Trachinotus_GLEAN_10016169|Trachinotus_GLEAN_10011709|Trachinotus_GLEAN_100…	http://www.genome.jp/kegg-bin/show_pathway?sdu04310/sdu:111233015%09red/sdu:111218909%09red/sdu:111236289%09red/sdu:111217942%09red/sdu:111219918%09red/sdu:111231968%09red/sdu:111225171%09red/sdu:111219725%09red/sdu:111231374%09red/sdu:111219005%09red/sdu:111231277%09red/sdu:111221252%09red/sdu:111230370%09red/sdu:111227394%09red/sdu:111237883%09red/sdu:111233891%09red/sdu:111231079%09red/sdu:111…
Adrenergic signaling in cardiomyocytes	KEGG PATHWAY	sdu04261	105	248	0.336873762	0.973902961	Trachinotus_GLEAN_10005700|Trachinotus_GLEAN_10006538|Trachinotus_GLEAN_10001907|Trachinotus_GLEAN_10017507|Trachinotus_GLEAN_10009195|Trachinotus_GLEAN_10006745|Trachinotus_GLEAN_10016994|Trachinotus_GLEAN_10014035|Trachinotus_GLEAN_10018601|Trachinotus_GLEAN_10010774|Trachinotus_GLEAN_10012160|Trachinotus_GLEAN_10010771|Trachinotus_GLEAN_10015257|Trachinotus_GLEAN_10010772|Trachinotus_GLEAN_100…	http://www.genome.jp/kegg-bin/show_pathway?sdu04261/sdu:111236289%09red/sdu:111227394%09red/sdu:111236286%09red/sdu:111235730%09red/sdu:111226896%09red/sdu:111221701%09red/sdu:111228889%09red/sdu:111218531%09red/sdu:111224692%09red/sdu:111238792%09red/sdu:111231374%09red/sdu:111236837%09red/sdu:111218983%09red/sdu:111230373%09red/sdu:111217655%09red/sdu:111223998%09red/sdu:111228032%09red/sdu:111…
Tight junction	KEGG PATHWAY	sdu04530	101	277	0.809958596	0.973902961	Trachinotus_GLEAN_10001988|Trachinotus_GLEAN_10000544|Trachinotus_GLEAN_10016517|Trachinotus_GLEAN_10014488|Trachinotus_GLEAN_10003739|Trachinotus_GLEAN_10018656|Trachinotus_GLEAN_10011655|Trachinotus_GLEAN_10011842|Trachinotus_GLEAN_10014403|Trachinotus_GLEAN_10013366|Trachinotus_GLEAN_10000435|Trachinotus_GLEAN_10000433|Trachinotus_GLEAN_10010107|Trachinotus_GLEAN_10002124|Trachinotus_GLEAN_100…	http://www.genome.jp/kegg-bin/show_pathway?sdu04530/sdu:111226317%09red/sdu:111227544%09red/sdu:111231968%09red/sdu:111237174%09red/sdu:111223864%09red/sdu:111232655%09red/sdu:111223167%09red/sdu:111237802%09red/sdu:111217316%09red/sdu:111217706%09red/sdu:111217701%09red/sdu:111218742%09red/sdu:111217390%09red/sdu:111222162%09red/sdu:111228032%09red/sdu:111227126%09red/sdu:111228833%09red/sdu:111…
Herpes simplex virus 1 infection	KEGG PATHWAY	sdu05168	96	250	0.660353031	0.973902961	Trachinotus_GLEAN_10012288|Trachinotus_GLEAN_10007203|Trachinotus_GLEAN_10006434|Trachinotus_GLEAN_10019092|Trachinotus_GLEAN_10006920|Trachinotus_GLEAN_10001904|Trachinotus_GLEAN_10002802|Trachinotus_GLEAN_10012201|Trachinotus_GLEAN_10007513|Trachinotus_GLEAN_10012367|Trachinotus_GLEAN_10016562|Trachinotus_GLEAN_10003229|Trachinotus_GLEAN_10009392|Trachinotus_GLEAN_10013476|Trachinotus_GLEAN_100…	http://www.genome.jp/kegg-bin/show_pathway?sdu05168/sdu:111238159%09red/sdu:111233015%09red/sdu:111239022%09red/sdu:111234160%09red/sdu:111221828%09red/sdu:111217494%09red/sdu:111227252%09red/sdu:111226896%09red/sdu:111239317%09red/sdu:111216785%09red/sdu:111221705%09red/sdu:111216545%09red/sdu:111236831%09red/sdu:111239425%09red/sdu:111225264%09red/sdu:111217935%09red/sdu:111220892%09red/sdu:111…
Cytokine-cytokine receptor interaction(Cytokine-cytokine�����໥����)	KEGG PATHWAY	sdu04060	94	244	0.649118148	0.973902961	Trachinotus_GLEAN_10004146|Trachinotus_GLEAN_10013828|Trachinotus_GLEAN_10002569|Trachinotus_GLEAN_10003439|Trachinotus_GLEAN_10016513|Trachinotus_GLEAN_10004784|Trachinotus_GLEAN_10002802|Trachinotus_GLEAN_10010267|Trachinotus_GLEAN_10012888|Trachinotus_GLEAN_10015677|Trachinotus_GLEAN_10015676|Trachinotus_GLEAN_10018787|Trachinotus_GLEAN_10003604|Trachinotus_GLEAN_10012760|Trachinotus_GLEAN_100…	http://www.genome.jp/kegg-bin/show_pathway?sdu04060/sdu:111226429%09red/sdu:111223677%09red/sdu:111237889%09red/sdu:111228121%09red/sdu:111239093%09red/sdu:111216885%09red/sdu:111229131%09red/sdu:111220848%09red/sdu:111238700%09red/sdu:111227781%09red/sdu:111234934%09red/sdu:111231340%09red/sdu:111235569%09red/sdu:111227308%09red/sdu:111218446%09red/sdu:111220091%09red/sdu:111230365%09red/sdu:111…
mTOR signaling pathway	KEGG PATHWAY	sdu04150	92	200	0.150328057	0.973902961	Trachinotus_GLEAN_10010461|Trachinotus_GLEAN_10005415|Trachinotus_GLEAN_10017503|Trachinotus_GLEAN_10013787|Trachinotus_GLEAN_10003048|Trachinotus_GLEAN_10011841|Trachinotus_GLEAN_10018629|Trachinotus_GLEAN_10009544|Trachinotus_GLEAN_10010218|Trachinotus_GLEAN_10015768|Trachinotus_GLEAN_10009392|Trachinotus_GLEAN_10006954|Trachinotus_GLEAN_10017473|Trachinotus_GLEAN_10002957|Trachinotus_GLEAN_100…	http://www.genome.jp/kegg-bin/show_pathway?sdu04150/sdu:111226317%09red/sdu:111236289%09red/sdu:111239022%09red/sdu:111233952%09red/sdu:111239317%09red/sdu:111219849%09red/sdu:111237924%09red/sdu:111218405%09red/sdu:111221014%09red/sdu:111233891%09red/sdu:111234582%09red/sdu:111217484%09red/sdu:111233001%09red/sdu:111237181%09red/sdu:111227574%09red/sdu:111220255%09red/sdu:111236845%09red/sdu:111…
Cellular senescence	KEGG PATHWAY	sdu04218	92	221	0.400520934	0.973902961	Trachinotus_GLEAN_10014371|Trachinotus_GLEAN_10017831|Trachinotus_GLEAN_10018659|Trachinotus_GLEAN_10010266|Trachinotus_GLEAN_10016203|Trachinotus_GLEAN_10005663|Trachinotus_GLEAN_10003874|Trachinotus_GLEAN_10004314|Trachinotus_GLEAN_10013836|Trachinotus_GLEAN_10009544|Trachinotus_GLEAN_10014073|Trachinotus_GLEAN_10019816|Trachinotus_GLEAN_10003542|Trachinotus_GLEAN_10009392|Trachinotus_GLEAN_100…	http://www.genome.jp/kegg-bin/show_pathway?sdu04218/sdu:111233015%09red/sdu:111225178%09red/sdu:111226142%09red/sdu:111239022%09red/sdu:111223044%09red/sdu:111225171%09red/sdu:111226896%09red/sdu:111239317%09red/sdu:111224692%09red/sdu:111224696%09red/sdu:111218909%09red/sdu:111236831%09red/sdu:111236603%09red/sdu:111221798%09red/sdu:111231079%09red/sdu:111226956%09red/sdu:111231074%09red/sdu:111…
Apelin signaling pathway	KEGG PATHWAY	sdu04371	87	197	0.243107706	0.973902961	Trachinotus_GLEAN_10005700|Trachinotus_GLEAN_10005547|Trachinotus_GLEAN_10002207|Trachinotus_GLEAN_10015918|Trachinotus_GLEAN_10006626|Trachinotus_GLEAN_10017772|Trachinotus_GLEAN_10016292|Trachinotus_GLEAN_10003879|Trachinotus_GLEAN_10009544|Trachinotus_GLEAN_10018843|Trachinotus_GLEAN_10010218|Trachinotus_GLEAN_10010511|Trachinotus_GLEAN_10006133|Trachinotus_GLEAN_10007409|Trachinotus_GLEAN_100…	http://www.genome.jp/kegg-bin/show_pathway?sdu04371/sdu:111223082%09red/sdu:111239520%09red/sdu:111236691%09red/sdu:111220606%09red/sdu:111227394%09red/sdu:111236286%09red/sdu:111238137%09red/sdu:111235549%09red/sdu:111223864%09red/sdu:111222200%09red/sdu:111238880%09red/sdu:111219708%09red/sdu:111225977%09red/sdu:111226317%09red/sdu:111226725%09red/sdu:111219758%09red/sdu:111216460%09red/sdu:111…
Purine metabolism	KEGG PATHWAY	sdu00230	82	189	0.294141967	0.973902961	Trachinotus_GLEAN_10012067|Trachinotus_GLEAN_10006643|Trachinotus_GLEAN_10011234|Trachinotus_GLEAN_10017738|Trachinotus_GLEAN_10006416|Trachinotus_GLEAN_10016301|Trachinotus_GLEAN_10005529|Trachinotus_GLEAN_10013352|Trachinotus_GLEAN_10010248|Trachinotus_GLEAN_10017839|Trachinotus_GLEAN_10016468|Trachinotus_GLEAN_10014872|Trachinotus_GLEAN_10010706|Trachinotus_GLEAN_10010707|Trachinotus_GLEAN_100…	http://www.genome.jp/kegg-bin/show_pathway?sdu00230/sdu:111222424%09red/sdu:111217971%09red/sdu:111238446%09red/sdu:111240334%09red/sdu:111235549%09red/sdu:111238441%09red/sdu:111234372%09red/sdu:111222984%09red/sdu:111223351%09red/sdu:111223303%09red/sdu:111229769%09red/sdu:111219713%09red/sdu:111235647%09red/sdu:111235538%09red/sdu:111218984%09red/sdu:111231212%09red/sdu:111230238%09red/sdu:111…
FoxO signaling pathway(FoxO�ź�ͨ·)	KEGG PATHWAY	sdu04068	81	196	0.430721576	0.973902961	Trachinotus_GLEAN_10003084|Trachinotus_GLEAN_10006626|Trachinotus_GLEAN_10017831|Trachinotus_GLEAN_10003542|Trachinotus_GLEAN_10007241|Trachinotus_GLEAN_10007240|Trachinotus_GLEAN_10018843|Trachinotus_GLEAN_10012849|Trachinotus_GLEAN_10006669|Trachinotus_GLEAN_10005415|Trachinotus_GLEAN_10004617|Trachinotus_GLEAN_10015645|Trachinotus_GLEAN_10009544|Trachinotus_GLEAN_10000237|Trachinotus_GLEAN_100…	http://www.genome.jp/kegg-bin/show_pathway?sdu04068/sdu:111221377%09red/sdu:111232497%09red/sdu:111226317%09red/sdu:111232170%09red/sdu:111230382%09red/sdu:111221516%09red/sdu:111222563%09red/sdu:111225171%09red/sdu:111233740%09red/sdu:111238292%09red/sdu:111220233%09red/sdu:111234948%09red/sdu:111230864%09red/sdu:111224692%09red/sdu:111219918%09red/sdu:111234720%09red/sdu:111236845%09red/sdu:111…
Insulin signaling pathway	KEGG PATHWAY	sdu04910	78	183	0.34607353	0.973902961	Trachinotus_GLEAN_10010111|Trachinotus_GLEAN_10003084|Trachinotus_GLEAN_10003875|Trachinotus_GLEAN_10005310|Trachinotus_GLEAN_10005375|Trachinotus_GLEAN_10006760|Trachinotus_GLEAN_10010461|Trachinotus_GLEAN_10007079|Trachinotus_GLEAN_10012849|Trachinotus_GLEAN_10016623|Trachinotus_GLEAN_10005415|Trachinotus_GLEAN_10004617|Trachinotus_GLEAN_10007914|Trachinotus_GLEAN_10014948|Trachinotus_GLEAN_100…	http://www.genome.jp/kegg-bin/show_pathway?sdu04910/sdu:111221377%09red/sdu:111226317%09red/sdu:111238487%09red/sdu:111230852%09red/sdu:111234720%09red/sdu:111239022%09red/sdu:111222710%09red/sdu:111216563%09red/sdu:111221866%09red/sdu:111238880%09red/sdu:111227252%09red/sdu:111226896%09red/sdu:111239317%09red/sdu:111230850%09red/sdu:111220765%09red/sdu:111231315%09red/sdu:111232670%09red/sdu:111…
Protein processing in endoplasmic reticulum	KEGG PATHWAY	sdu04141	78	204	0.661183862	0.973902961	Trachinotus_GLEAN_10015772|Trachinotus_GLEAN_10009810|Trachinotus_GLEAN_10014586|Trachinotus_GLEAN_10014587|Trachinotus_GLEAN_10012726|Trachinotus_GLEAN_10014211|Trachinotus_GLEAN_10007608|Trachinotus_GLEAN_10009818|Trachinotus_GLEAN_10016980|Trachinotus_GLEAN_10005318|Trachinotus_GLEAN_10018712|Trachinotus_GLEAN_10003733|Trachinotus_GLEAN_10009679|Trachinotus_GLEAN_10014209|Trachinotus_GLEAN_100…	http://www.genome.jp/kegg-bin/show_pathway?sdu04141/sdu:111232208%09red/sdu:111239004%09red/sdu:111221436%09red/sdu:111230787%09red/sdu:111237666%09red/sdu:111237961%09red/sdu:111223045%09red/sdu:111231152%09red/sdu:111227353%09red/sdu:111227695%09red/sdu:111224368%09red/sdu:111230364%09red/sdu:111221747%09red/sdu:111233543%09red/sdu:111220106%09red/sdu:111230549%09red/sdu:111218703%09red/sdu:111…
Cell adhesion molecules (CAMs)	KEGG PATHWAY	sdu04514	78	231	0.918155058	0.973902961	Trachinotus_GLEAN_10012288|Trachinotus_GLEAN_10006477|Trachinotus_GLEAN_10017135|Trachinotus_GLEAN_10018062|Trachinotus_GLEAN_10009916|Trachinotus_GLEAN_10013476|Trachinotus_GLEAN_10006218|Trachinotus_GLEAN_10016180|Trachinotus_GLEAN_10000919|Trachinotus_GLEAN_10000544|Trachinotus_GLEAN_10011953|Trachinotus_GLEAN_10019915|Trachinotus_GLEAN_10018898|Trachinotus_GLEAN_10002464|Trachinotus_GLEAN_100…	http://www.genome.jp/kegg-bin/show_pathway?sdu04514/sdu:111236243%09red/sdu:111237644%09red/sdu:111233079%09red/sdu:111236795%09red/sdu:111231863%09red/sdu:111216935%09red/sdu:111235041%09red/sdu:111223210%09red/sdu:111224187%09red/sdu:111219591%09red/sdu:111233864%09red/sdu:111229012%09red/sdu:111231193%09red/sdu:111224978%09red/sdu:111222663%09red/sdu:111238421%09red/sdu:111223020%09red/sdu:111…
Melanogenesis	KEGG PATHWAY	sdu04916	75	150	0.06834343	0.973902961	Trachinotus_GLEAN_10016084|Trachinotus_GLEAN_10003517|Trachinotus_GLEAN_10014278|Trachinotus_GLEAN_10007309|Trachinotus_GLEAN_10004122|Trachinotus_GLEAN_10013354|Trachinotus_GLEAN_10018843|Trachinotus_GLEAN_10013352|Trachinotus_GLEAN_10011891|Trachinotus_GLEAN_10010528|Trachinotus_GLEAN_10007133|Trachinotus_GLEAN_10019539|Trachinotus_GLEAN_10012913|Trachinotus_GLEAN_10016468|Trachinotus_GLEAN_100…	http://www.genome.jp/kegg-bin/show_pathway?sdu04916/sdu:111227115%09red/sdu:111232170%09red/sdu:111236289%09red/sdu:111227394%09red/sdu:111240440%09red/sdu:111238516%09red/sdu:111235549%09red/sdu:111238880%09red/sdu:111218531%09red/sdu:111219725%09red/sdu:111227339%09red/sdu:111224143%09red/sdu:111235064%09red/sdu:111220108%09red/sdu:111233626%09red/sdu:111227842%09red/sdu:111231374%09red/sdu:111…
Apoptosis	KEGG PATHWAY	sdu04210	75	202	0.736115901	0.973902961	Trachinotus_GLEAN_10003874|Trachinotus_GLEAN_10003692|Trachinotus_GLEAN_10007200|Trachinotus_GLEAN_10012726|Trachinotus_GLEAN_10002496|Trachinotus_GLEAN_10007241|Trachinotus_GLEAN_10004418|Trachinotus_GLEAN_10010540|Trachinotus_GLEAN_10007240|Trachinotus_GLEAN_10007561|Trachinotus_GLEAN_10001765|Trachinotus_GLEAN_10009770|Trachinotus_GLEAN_10016513|Trachinotus_GLEAN_10004784|Trachinotus_GLEAN_100…	http://www.genome.jp/kegg-bin/show_pathway?sdu04210/sdu:111226606%09red/sdu:111235178%09red/sdu:111220840%09red/sdu:111218944%09red/sdu:111223891%09red/sdu:111234720%09red/sdu:111226142%09red/sdu:111239022%09red/sdu:111231968%09red/sdu:111234098%09red/sdu:111239355%09red/sdu:111221218%09red/sdu:111239004%09red/sdu:111239160%09red/sdu:111238292%09red/sdu:111231315%09red/sdu:111221747%09red/sdu:111…
Vascular smooth muscle contraction	KEGG PATHWAY	sdu04270	74	176	0.387718587	0.973902961	Trachinotus_GLEAN_10006282|Trachinotus_GLEAN_10005700|Trachinotus_GLEAN_10009946|Trachinotus_GLEAN_10014278|Trachinotus_GLEAN_10016358|Trachinotus_GLEAN_10009419|Trachinotus_GLEAN_10013352|Trachinotus_GLEAN_10011745|Trachinotus_GLEAN_10007561|Trachinotus_GLEAN_10005459|Trachinotus_GLEAN_10003653|Trachinotus_GLEAN_10015918|Trachinotus_GLEAN_10012183|Trachinotus_GLEAN_10007133|Trachinotus_GLEAN_100…	http://www.genome.jp/kegg-bin/show_pathway?sdu04270/sdu:111227115%09red/sdu:111238951%09red/sdu:111236579%09red/sdu:111227561%09red/sdu:111236289%09red/sdu:111227394%09red/sdu:111228906%09red/sdu:111238488%09red/sdu:111235549%09red/sdu:111235208%09red/sdu:111238880%09red/sdu:111226896%09red/sdu:111228169%09red/sdu:111223303%09red/sdu:111240392%09red/sdu:111216853%09red/sdu:111233811%09red/sdu:111…
Cell cycle	KEGG PATHWAY	sdu04110	68	154	0.274276488	0.973902961	Trachinotus_GLEAN_10015772|Trachinotus_GLEAN_10011133|Trachinotus_GLEAN_10016220|Trachinotus_GLEAN_10005552|Trachinotus_GLEAN_10007241|Trachinotus_GLEAN_10007240|Trachinotus_GLEAN_10001831|Trachinotus_GLEAN_10019825|Trachinotus_GLEAN_10018659|Trachinotus_GLEAN_10002801|Trachinotus_GLEAN_10004771|Trachinotus_GLEAN_10000958|Trachinotus_GLEAN_10014640|Trachinotus_GLEAN_10014351|Trachinotus_GLEAN_100…	http://www.genome.jp/kegg-bin/show_pathway?sdu04110/sdu:111221516%09red/sdu:111228802%09red/sdu:111225178%09red/sdu:111224839%09red/sdu:111238212%09red/sdu:111219918%09red/sdu:111237708%09red/sdu:111223044%09red/sdu:111225171%09red/sdu:111233740%09red/sdu:111218418%09red/sdu:111228088%09red/sdu:111233830%09red/sdu:111233015%09red/sdu:111228884%09red/sdu:111224372%09red/sdu:111221205%09red/sdu:111…
RNA transport	KEGG PATHWAY	sdu03013	68	162	0.398655502	0.973902961	Trachinotus_GLEAN_10014135|Trachinotus_GLEAN_10005452|Trachinotus_GLEAN_10007363|Trachinotus_GLEAN_10007203|Trachinotus_GLEAN_10002300|Trachinotus_GLEAN_10001636|Trachinotus_GLEAN_10018009|Trachinotus_GLEAN_10007383|Trachinotus_GLEAN_10014443|Trachinotus_GLEAN_10020039|Trachinotus_GLEAN_10012889|Trachinotus_GLEAN_10003291|Trachinotus_GLEAN_10004344|Trachinotus_GLEAN_10002198|Trachinotus_GLEAN_100…	http://www.genome.jp/kegg-bin/show_pathway?sdu03013/sdu:111227657%09red/sdu:111224368%09red/sdu:111233695%09red/sdu:111225835%09red/sdu:111223236%09red/sdu:111226579%09red/sdu:111222783%09red/sdu:111232789%09red/sdu:111227016%09red/sdu:111227790%09red/sdu:111238278%09red/sdu:111238503%09red/sdu:111223791%09red/sdu:111239317%09red/sdu:111239376%09red/sdu:111226856%09red/sdu:111230852%09red/sdu:111…
Autophagy - animal	KEGG PATHWAY	sdu04140	68	179	0.670708359	0.973902961	Trachinotus_GLEAN_10006760|Trachinotus_GLEAN_10003692|Trachinotus_GLEAN_10013432|Trachinotus_GLEAN_10012726|Trachinotus_GLEAN_10002487|Trachinotus_GLEAN_10005995|Trachinotus_GLEAN_10001983|Trachinotus_GLEAN_10011332|Trachinotus_GLEAN_10007561|Trachinotus_GLEAN_10005415|Trachinotus_GLEAN_10009678|Trachinotus_GLEAN_10016898|Trachinotus_GLEAN_10009182|Trachinotus_GLEAN_10005059|Trachinotus_GLEAN_100…	http://www.genome.jp/kegg-bin/show_pathway?sdu04140/sdu:111221377%09red/sdu:111226317%09red/sdu:111238487%09red/sdu:111237627%09red/sdu:111234720%09red/sdu:111226203%09red/sdu:111239022%09red/sdu:111222710%09red/sdu:111221688%09red/sdu:111239355%09red/sdu:111232476%09red/sdu:111235652%09red/sdu:111231315%09red/sdu:111219708%09red/sdu:111239004%09red/sdu:111235348%09red/sdu:111233666%09red/sdu:111…
Ubiquitin mediated proteolysis	KEGG PATHWAY	sdu04120	67	157	0.357180596	0.973902961	Trachinotus_GLEAN_10015772|Trachinotus_GLEAN_10006563|Trachinotus_GLEAN_10009810|Trachinotus_GLEAN_10000283|Trachinotus_GLEAN_10014586|Trachinotus_GLEAN_10014587|Trachinotus_GLEAN_10012979|Trachinotus_GLEAN_10011967|Trachinotus_GLEAN_10002547|Trachinotus_GLEAN_10018343|Trachinotus_GLEAN_10007878|Trachinotus_GLEAN_10016774|Trachinotus_GLEAN_10018680|Trachinotus_GLEAN_10001836|Trachinotus_GLEAN_100…	http://www.genome.jp/kegg-bin/show_pathway?sdu04120/sdu:111226606%09red/sdu:111236820%09red/sdu:111228802%09red/sdu:111236315%09red/sdu:111218632%09red/sdu:111219957%09red/sdu:111238670%09red/sdu:111227252%09red/sdu:111218418%09red/sdu:111221665%09red/sdu:111218372%09red/sdu:111216937%09red/sdu:111228884%09red/sdu:111239443%09red/sdu:111226408%09red/sdu:111218665%09red/sdu:111234415%09red/sdu:111…
Adherens junction	KEGG PATHWAY	sdu04520	65	129	0.07730885	0.973902961	Trachinotus_GLEAN_10001988|Trachinotus_GLEAN_10003517|Trachinotus_GLEAN_10017360|Trachinotus_GLEAN_10003684|Trachinotus_GLEAN_10010834|Trachinotus_GLEAN_10018564|Trachinotus_GLEAN_10007307|Trachinotus_GLEAN_10010528|Trachinotus_GLEAN_10012288|Trachinotus_GLEAN_10012913|Trachinotus_GLEAN_10019539|Trachinotus_GLEAN_10006876|Trachinotus_GLEAN_10008560|Trachinotus_GLEAN_10009182|Trachinotus_GLEAN_100…	http://www.genome.jp/kegg-bin/show_pathway?sdu04520/sdu:111220842%09red/sdu:111223491%09red/sdu:111227294%09red/sdu:111220765%09red/sdu:111235999%09red/sdu:111237583%09red/sdu:111224260%09red/sdu:111219725%09red/sdu:111227031%09red/sdu:111229977%09red/sdu:111237801%09red/sdu:111231193%09red/sdu:111230992%09red/sdu:111231251%09red/sdu:111237924%09red/sdu:111235862%09red/sdu:111228205%09red/sdu:111…
Necroptosis	KEGG PATHWAY	sdu04217	65	178	0.762202253	0.973902961	Trachinotus_GLEAN_10011415|Trachinotus_GLEAN_10014658|Trachinotus_GLEAN_10005722|Trachinotus_GLEAN_10018141|Trachinotus_GLEAN_10001632|Trachinotus_GLEAN_10010204|Trachinotus_GLEAN_10011999|Trachinotus_GLEAN_10001891|Trachinotus_GLEAN_10019538|Trachinotus_GLEAN_10005888|Trachinotus_GLEAN_10002802|Trachinotus_GLEAN_10016510|Trachinotus_GLEAN_10016534|Trachinotus_GLEAN_10016744|Trachinotus_GLEAN_100…	http://www.genome.jp/kegg-bin/show_pathway?sdu04217/sdu:111226606%09red/sdu:111240089%09red/sdu:111239004%09red/sdu:111239006%09red/sdu:111223576%09red/sdu:111238154%09red/sdu:111233501%09red/sdu:111227659%09red/sdu:111218376%09red/sdu:111238292%09red/sdu:111219752%09red/sdu:111223670%09red/sdu:111221747%09red/sdu:111227336%09red/sdu:111220519%09red/sdu:111231374%09red/sdu:111221050%09red/sdu:111…
Phagosome	KEGG PATHWAY	sdu04145	63	178	0.822383616	0.973902961	Trachinotus_GLEAN_10005900|Trachinotus_GLEAN_10018602|Trachinotus_GLEAN_10002986|Trachinotus_GLEAN_10017393|Trachinotus_GLEAN_10005565|Trachinotus_GLEAN_10004943|Trachinotus_GLEAN_10002546|Trachinotus_GLEAN_10017716|Trachinotus_GLEAN_10013476|Trachinotus_GLEAN_10007303|Trachinotus_GLEAN_10019092|Trachinotus_GLEAN_10008780|Trachinotus_GLEAN_10001928|Trachinotus_GLEAN_10012193|Trachinotus_GLEAN_100…	http://www.genome.jp/kegg-bin/show_pathway?sdu04145/sdu:111220140%09red/sdu:111227294%09red/sdu:111230663%09red/sdu:111234447%09red/sdu:111234885%09red/sdu:111221828%09red/sdu:111219935%09red/sdu:111225856%09red/sdu:111234967%09red/sdu:111236892%09red/sdu:111224349%09red/sdu:111218477%09red/sdu:111227324%09red/sdu:111237390%09red/sdu:111229179%09red/sdu:111230024%09red/sdu:111227771%09red/sdu:111…
NOD-like receptor signaling pathway	KEGG PATHWAY	sdu04621	62	178	0.848748287	0.973902961	Trachinotus_GLEAN_10016562|Trachinotus_GLEAN_10003692|Trachinotus_GLEAN_10011558|Trachinotus_GLEAN_10018141|Trachinotus_GLEAN_10002057|Trachinotus_GLEAN_10001632|Trachinotus_GLEAN_10013645|Trachinotus_GLEAN_10007561|Trachinotus_GLEAN_10018365|Trachinotus_GLEAN_10008114|Trachinotus_GLEAN_10009635|Trachinotus_GLEAN_10019538|Trachinotus_GLEAN_10002947|Trachinotus_GLEAN_10016510|Trachinotus_GLEAN_100…	http://www.genome.jp/kegg-bin/show_pathway?sdu04621/sdu:111226606%09red/sdu:111239004%09red/sdu:111233058%09red/sdu:111234720%09red/sdu:111227394%09red/sdu:111236982%09red/sdu:111235656%09red/sdu:111239355%09red/sdu:111236089%09red/sdu:111240392%09red/sdu:111240428%09red/sdu:111224692%09red/sdu:111221709%09red/sdu:111219020%09red/sdu:111231266%09red/sdu:111217336%09red/sdu:111230567%09red/sdu:111…
Carbon metabolism	KEGG PATHWAY	sdu01200	61	153	0.540292649	0.973902961	Trachinotus_GLEAN_10002138|Trachinotus_GLEAN_10001980|Trachinotus_GLEAN_10018126|Trachinotus_GLEAN_10015400|Trachinotus_GLEAN_10017687|Trachinotus_GLEAN_10019444|Trachinotus_GLEAN_10016100|Trachinotus_GLEAN_10015045|Trachinotus_GLEAN_10016732|Trachinotus_GLEAN_10012937|Trachinotus_GLEAN_10016731|Trachinotus_GLEAN_10003531|Trachinotus_GLEAN_10004216|Trachinotus_GLEAN_10018925|Trachinotus_GLEAN_100…	http://www.genome.jp/kegg-bin/show_pathway?sdu01200/sdu:111234331%09red/sdu:111220060%09red/sdu:111235567%09red/sdu:111234899%09red/sdu:111222223%09red/sdu:111220550%09red/sdu:111232178%09red/sdu:111219934%09red/sdu:111226447%09red/sdu:111218377%09red/sdu:111219061%09red/sdu:111220517%09red/sdu:111229769%09red/sdu:111219285%09red/sdu:111222093%09red/sdu:111226062%09red/sdu:111227212%09red/sdu:111…
AGE-RAGE signaling pathway in diabetic complications	KEGG PATHWAY	sdu04933	60	160	0.694851001	0.973902961	Trachinotus_GLEAN_10018324|Trachinotus_GLEAN_10011415|Trachinotus_GLEAN_10012603|Trachinotus_GLEAN_10012602|Trachinotus_GLEAN_10017831|Trachinotus_GLEAN_10019861|Trachinotus_GLEAN_10011332|Trachinotus_GLEAN_10019825|Trachinotus_GLEAN_10016483|Trachinotus_GLEAN_10009635|Trachinotus_GLEAN_10018898|Trachinotus_GLEAN_10005507|Trachinotus_GLEAN_10014278|Trachinotus_GLEAN_10015937|Trachinotus_GLEAN_100…	http://www.genome.jp/kegg-bin/show_pathway?sdu04933/sdu:111227115%09red/sdu:111227294%09red/sdu:111239004%09red/sdu:111236289%09red/sdu:111227394%09red/sdu:111239022%09red/sdu:111235656%09red/sdu:111227542%09red/sdu:111224831%09red/sdu:111226725%09red/sdu:111219758%09red/sdu:111224692%09red/sdu:111221747%09red/sdu:111221709%09red/sdu:111216873%09red/sdu:111228795%09red/sdu:111234720%09red/sdu:111…
GnRH signaling pathway	KEGG PATHWAY	sdu04912	59	132	0.265921367	0.973902961	Trachinotus_GLEAN_10005700|Trachinotus_GLEAN_10010461|Trachinotus_GLEAN_10011124|Trachinotus_GLEAN_10013352|Trachinotus_GLEAN_10011745|Trachinotus_GLEAN_10019868|Trachinotus_GLEAN_10016483|Trachinotus_GLEAN_10007310|Trachinotus_GLEAN_10007133|Trachinotus_GLEAN_10015313|Trachinotus_GLEAN_10016468|Trachinotus_GLEAN_10017564|Trachinotus_GLEAN_10005601|Trachinotus_GLEAN_10018920|Trachinotus_GLEAN_100…	http://www.genome.jp/kegg-bin/show_pathway?sdu04912/sdu:111227115%09red/sdu:111239520%09red/sdu:111232170%09red/sdu:111236289%09red/sdu:111227394%09red/sdu:111225732%09red/sdu:111231968%09red/sdu:111235549%09red/sdu:111219937%09red/sdu:111238880%09red/sdu:111221701%09red/sdu:111226725%09red/sdu:111240392%09red/sdu:111235429%09red/sdu:111224692%09red/sdu:111221709%09red/sdu:111226747%09red/sdu:111…
Oocyte meiosis(��ĸϸ����������)	KEGG PATHWAY	sdu04114	59	144	0.470032375	0.973902961	Trachinotus_GLEAN_10015772|Trachinotus_GLEAN_10000705|Trachinotus_GLEAN_10013352|Trachinotus_GLEAN_10005415|Trachinotus_GLEAN_10016516|Trachinotus_GLEAN_10017904|Trachinotus_GLEAN_10007133|Trachinotus_GLEAN_10016468|Trachinotus_GLEAN_10009182|Trachinotus_GLEAN_10019834|Trachinotus_GLEAN_10007877|Trachinotus_GLEAN_10005663|Trachinotus_GLEAN_10008306|Trachinotus_GLEAN_10003626|Trachinotus_GLEAN_100…	http://www.genome.jp/kegg-bin/show_pathway?sdu04114/sdu:111226066%09red/sdu:111221516%09red/sdu:111234460%09red/sdu:111217881%09red/sdu:111237629%09red/sdu:111235549%09red/sdu:111221377%09red/sdu:111238880%09red/sdu:111226896%09red/sdu:111218418%09red/sdu:111238290%09red/sdu:111238212%09red/sdu:111224692%09red/sdu:111239443%09red/sdu:111226503%09red/sdu:111223290%09red/sdu:111227336%09red/sdu:111…
Lysosome	KEGG PATHWAY	sdu04142	57	160	0.799880272	0.973902961	Trachinotus_GLEAN_10008399|Trachinotus_GLEAN_10016302|Trachinotus_GLEAN_10019804|Trachinotus_GLEAN_10018100|Trachinotus_GLEAN_10007455|Trachinotus_GLEAN_10007915|Trachinotus_GLEAN_10007381|Trachinotus_GLEAN_10014125|Trachinotus_GLEAN_10012592|Trachinotus_GLEAN_10006455|Trachinotus_GLEAN_10006601|Trachinotus_GLEAN_10018397|Trachinotus_GLEAN_10013387|Trachinotus_GLEAN_10011451|Trachinotus_GLEAN_100…	http://www.genome.jp/kegg-bin/show_pathway?sdu04142/sdu:111236122%09red/sdu:111236260%09red/sdu:111234885%09red/sdu:111230812%09red/sdu:111234098%09red/sdu:111239355%09red/sdu:111239043%09red/sdu:111226897%09red/sdu:111220413%09red/sdu:111228799%09red/sdu:111223511%09red/sdu:111223796%09red/sdu:111223354%09red/sdu:111231783%09red/sdu:111229298%09red/sdu:111220822%09red/sdu:111225856%09red/sdu:111…
Gap junction	KEGG PATHWAY	sdu04540	56	133	0.405210884	0.973902961	Trachinotus_GLEAN_10005700|Trachinotus_GLEAN_10001733|Trachinotus_GLEAN_10010461|Trachinotus_GLEAN_10016468|Trachinotus_GLEAN_10013352|Trachinotus_GLEAN_10011745|Trachinotus_GLEAN_10007133|Trachinotus_GLEAN_10000872|Trachinotus_GLEAN_10001927|Trachinotus_GLEAN_10012193|Trachinotus_GLEAN_10000984|Trachinotus_GLEAN_10010137|Trachinotus_GLEAN_10018920|Trachinotus_GLEAN_10008142|Trachinotus_GLEAN_100…	http://www.genome.jp/kegg-bin/show_pathway?sdu04540/sdu:111227115%09red/sdu:111232170%09red/sdu:111236289%09red/sdu:111216383%09red/sdu:111239485%09red/sdu:111235549%09red/sdu:111235208%09red/sdu:111216525%09red/sdu:111237405%09red/sdu:111237390%09red/sdu:111222064%09red/sdu:111224046%09red/sdu:111237578%09red/sdu:111218983%09red/sdu:111236701%09red/sdu:111229246%09red/sdu:111221798%09red/sdu:111…
Cardiac muscle contraction	KEGG PATHWAY	sdu04260	56	143	0.585797626	0.973902961	Trachinotus_GLEAN_10010771|Trachinotus_GLEAN_10000346|Trachinotus_GLEAN_10018104|Trachinotus_GLEAN_10015257|Trachinotus_GLEAN_10006538|Trachinotus_GLEAN_10007656|Trachinotus_GLEAN_10001907|Trachinotus_GLEAN_10009180|Trachinotus_GLEAN_10005601|Trachinotus_GLEAN_10019924|Trachinotus_GLEAN_10017507|Trachinotus_GLEAN_10005880|Trachinotus_GLEAN_10006745|Trachinotus_GLEAN_10006978|Trachinotus_GLEAN_100…	http://www.genome.jp/kegg-bin/show_pathway?sdu04260/sdu:111238950%09red/sdu:111234724%09red/sdu:111220065%09red/sdu:111223892%09red/sdu:111237643%09red/sdu:111236317%09red/sdu:111228540%09red/sdu:111220555%09red/sdu:111227236%09red/sdu:111221701%09red/sdu:111238010%09red/sdu:111218646%09red/sdu:111217370%09red/sdu:111230506%09red/sdu:111230416%09red/sdu:111236837%09red/sdu:111217562%09red/sdu:111…
ECM-receptor interaction	KEGG PATHWAY	sdu04512	55	115	0.159222189	0.973902961	Trachinotus_GLEAN_10011049|Trachinotus_GLEAN_10012831|Trachinotus_GLEAN_10012603|Trachinotus_GLEAN_10012602|Trachinotus_GLEAN_10001617|Trachinotus_GLEAN_10001540|Trachinotus_GLEAN_10000524|Trachinotus_GLEAN_10012021|Trachinotus_GLEAN_10019092|Trachinotus_GLEAN_10005507|Trachinotus_GLEAN_10016354|Trachinotus_GLEAN_10015937|Trachinotus_GLEAN_10009017|Trachinotus_GLEAN_10006709|Trachinotus_GLEAN_100…	http://www.genome.jp/kegg-bin/show_pathway?sdu04512/sdu:111231888%09red/sdu:111236795%09red/sdu:111228800%09red/sdu:111223210%09red/sdu:111221828%09red/sdu:111227569%09red/sdu:111220044%09red/sdu:111219935%09red/sdu:111234903%09red/sdu:111216864%09red/sdu:111223002%09red/sdu:111216873%09red/sdu:111233703%09red/sdu:111217313%09red/sdu:111223033%09red/sdu:111217133%09red/sdu:111235100%09red/sdu:111…
Spliceosome	KEGG PATHWAY	sdu03040	55	142	0.612532634	0.973902961	Trachinotus_GLEAN_10010606|Trachinotus_GLEAN_10019698|Trachinotus_GLEAN_10001636|Trachinotus_GLEAN_10005012|Trachinotus_GLEAN_10015778|Trachinotus_GLEAN_10018183|Trachinotus_GLEAN_10005133|Trachinotus_GLEAN_10017232|Trachinotus_GLEAN_10003594|Trachinotus_GLEAN_10019550|Trachinotus_GLEAN_10009656|Trachinotus_GLEAN_10019485|Trachinotus_GLEAN_10002702|Trachinotus_GLEAN_10011718|Trachinotus_GLEAN_100…	http://www.genome.jp/kegg-bin/show_pathway?sdu03040/sdu:111239905%09red/sdu:111238952%09red/sdu:111230501%09red/sdu:111238863%09red/sdu:111234338%09red/sdu:111240442%09red/sdu:111224863%09red/sdu:111223899%09red/sdu:111220556%09red/sdu:111236312%09red/sdu:111223791%09red/sdu:111232417%09red/sdu:111235628%09red/sdu:111220450%09red/sdu:111228880%09red/sdu:111231566%09red/sdu:111229059%09red/sdu:111…
TGF-beta signaling pathway(TGF-���ź�ͨ·)	KEGG PATHWAY	sdu04350	54	132	0.47747303	0.973902961	Trachinotus_GLEAN_10015772|Trachinotus_GLEAN_10006760|Trachinotus_GLEAN_10010834|Trachinotus_GLEAN_10006700|Trachinotus_GLEAN_10013828|Trachinotus_GLEAN_10001831|Trachinotus_GLEAN_10003557|Trachinotus_GLEAN_10003556|Trachinotus_GLEAN_10018659|Trachinotus_GLEAN_10018612|Trachinotus_GLEAN_10009167|Trachinotus_GLEAN_10006160|Trachinotus_GLEAN_10011296|Trachinotus_GLEAN_10008467|Trachinotus_GLEAN_100…	http://www.genome.jp/kegg-bin/show_pathway?sdu04350/sdu:111225525%09red/sdu:111225178%09red/sdu:111219918%09red/sdu:111220848%09red/sdu:111224187%09red/sdu:111222200%09red/sdu:111220248%09red/sdu:111238756%09red/sdu:111233774%09red/sdu:111237770%09red/sdu:111238693%09red/sdu:111238216%09red/sdu:111237790%09red/sdu:111227857%09red/sdu:111224016%09red/sdu:111236603%09red/sdu:111230214%09red/sdu:111…
ErbB signaling pathway	KEGG PATHWAY	sdu04012	52	118	0.310190468	0.973902961	Trachinotus_GLEAN_10006760|Trachinotus_GLEAN_10016358|Trachinotus_GLEAN_10010461|Trachinotus_GLEAN_10018843|Trachinotus_GLEAN_10001831|Trachinotus_GLEAN_10013796|Trachinotus_GLEAN_10017564|Trachinotus_GLEAN_10016778|Trachinotus_GLEAN_10011599|Trachinotus_GLEAN_10009373|Trachinotus_GLEAN_10007809|Trachinotus_GLEAN_10017363|Trachinotus_GLEAN_10009544|Trachinotus_GLEAN_10015768|Trachinotus_GLEAN_100…	http://www.genome.jp/kegg-bin/show_pathway?sdu04012/sdu:111227115%09red/sdu:111230852%09red/sdu:111236289%09red/sdu:111239022%09red/sdu:111231968%09red/sdu:111227542%09red/sdu:111219937%09red/sdu:111222200%09red/sdu:111236451%09red/sdu:111239317%09red/sdu:111220245%09red/sdu:111231315%09red/sdu:111227336%09red/sdu:111226747%09red/sdu:111225480%09red/sdu:111221098%09red/sdu:111232170%09red/sdu:111…
Phosphatidylinositol signaling system	KEGG PATHWAY	sdu04070	52	133	0.588526332	0.973902961	Trachinotus_GLEAN_10003021|Trachinotus_GLEAN_10007561|Trachinotus_GLEAN_10003122|Trachinotus_GLEAN_10002520|Trachinotus_GLEAN_10019800|Trachinotus_GLEAN_10019827|Trachinotus_GLEAN_10006266|Trachinotus_GLEAN_10014783|Trachinotus_GLEAN_10001894|Trachinotus_GLEAN_10019623|Trachinotus_GLEAN_10011453|Trachinotus_GLEAN_10009158|Trachinotus_GLEAN_10019893|Trachinotus_GLEAN_10003607|Trachinotus_GLEAN_100…	http://www.genome.jp/kegg-bin/show_pathway?sdu04070/sdu:111227115%09red/sdu:111233362%09red/sdu:111227776%09red/sdu:111238880%09red/sdu:111236289%09red/sdu:111221510%09red/sdu:111239022%09red/sdu:111224347%09red/sdu:111221688%09red/sdu:111227542%09red/sdu:111235652%09red/sdu:111217946%09red/sdu:111224631%09red/sdu:111232797%09red/sdu:111218477%09red/sdu:111230870%09red/sdu:111228795%09red/sdu:111…
mRNA surveillance pathway	KEGG PATHWAY	sdu03015	51	93	0.044821246	0.973902961	Trachinotus_GLEAN_10017911|Trachinotus_GLEAN_10018325|Trachinotus_GLEAN_10011128|Trachinotus_GLEAN_10001636|Trachinotus_GLEAN_10015791|Trachinotus_GLEAN_10018009|Trachinotus_GLEAN_10003651|Trachinotus_GLEAN_10014964|Trachinotus_GLEAN_10007398|Trachinotus_GLEAN_10017112|Trachinotus_GLEAN_10010714|Trachinotus_GLEAN_10017506|Trachinotus_GLEAN_10016994|Trachinotus_GLEAN_10003626|Trachinotus_GLEAN_100…	http://www.genome.jp/kegg-bin/show_pathway?sdu03015/sdu:111227657%09red/sdu:111237313%09red/sdu:111236263%09red/sdu:111219866%09red/sdu:111226896%09red/sdu:111223791%09red/sdu:111226856%09red/sdu:111232652%09red/sdu:111232417%09red/sdu:111239441%09red/sdu:111238407%09red/sdu:111225835%09red/sdu:111224178%09red/sdu:111219948%09red/sdu:111221920%09red/sdu:111236772%09red/sdu:111218742%09red/sdu:111…
Inositol phosphate metabolism	KEGG PATHWAY	sdu00562	49	107	0.244198046	0.973902961	Trachinotus_GLEAN_10003021|Trachinotus_GLEAN_10004411|Trachinotus_GLEAN_10004288|Trachinotus_GLEAN_10005096|Trachinotus_GLEAN_10002520|Trachinotus_GLEAN_10019827|Trachinotus_GLEAN_10006266|Trachinotus_GLEAN_10012965|Trachinotus_GLEAN_10014783|Trachinotus_GLEAN_10019623|Trachinotus_GLEAN_10011453|Trachinotus_GLEAN_10009158|Trachinotus_GLEAN_10003122|Trachinotus_GLEAN_10019893|Trachinotus_GLEAN_100…	http://www.genome.jp/kegg-bin/show_pathway?sdu00562/sdu:111227776%09red/sdu:111221510%09red/sdu:111224347%09red/sdu:111221688%09red/sdu:111227542%09red/sdu:111235652%09red/sdu:111223493%09red/sdu:111232797%09red/sdu:111218477%09red/sdu:111230870%09red/sdu:111228795%09red/sdu:111224118%09red/sdu:111236831%09red/sdu:111218669%09red/sdu:111227394%09red/sdu:111216408%09red/sdu:111236487%09red/sdu:111…
Glycerophospholipid metabolism	KEGG PATHWAY	sdu00564	48	124	0.610157571	0.973902961	Trachinotus_GLEAN_10015475|Trachinotus_GLEAN_10013687|Trachinotus_GLEAN_10001894|Trachinotus_GLEAN_10005829|Trachinotus_GLEAN_10005436|Trachinotus_GLEAN_10011124|Trachinotus_GLEAN_10019800|Trachinotus_GLEAN_10002526|Trachinotus_GLEAN_10019723|Trachinotus_GLEAN_10016484|Trachinotus_GLEAN_10014823|Trachinotus_GLEAN_10017565|Trachinotus_GLEAN_10019279|Trachinotus_GLEAN_10005606|Trachinotus_GLEAN_100…	http://www.genome.jp/kegg-bin/show_pathway?sdu00564/sdu:111220061%09red/sdu:111232177%09red/sdu:111217946%09red/sdu:111224631%09red/sdu:111220809%09red/sdu:111237709%09red/sdu:111225732%09red/sdu:111239486%09red/sdu:111239627%09red/sdu:111226148%09red/sdu:111220707%09red/sdu:111219604%09red/sdu:111216991%09red/sdu:111220148%09red/sdu:111219107%09red/sdu:111219537%09red/sdu:111230237%09red/sdu:111…
Ribosome	KEGG PATHWAY	sdu03010	47	136	0.832088115	0.973902961	Trachinotus_GLEAN_10004514|Trachinotus_GLEAN_10007593|Trachinotus_GLEAN_10007267|Trachinotus_GLEAN_10000501|Trachinotus_GLEAN_10013683|Trachinotus_GLEAN_10011579|Trachinotus_GLEAN_10004163|Trachinotus_GLEAN_10002988|Trachinotus_GLEAN_10018026|Trachinotus_GLEAN_10011788|Trachinotus_GLEAN_10018049|Trachinotus_GLEAN_10004135|Trachinotus_GLEAN_10005438|Trachinotus_GLEAN_10015150|Trachinotus_GLEAN_100…	http://www.genome.jp/kegg-bin/show_pathway?sdu03010/sdu:111227297%09red/sdu:111221514%09red/sdu:111223496%09red/sdu:111222544%09red/sdu:111224956%09red/sdu:111232499%09red/sdu:111221317%09red/sdu:111220575%09red/sdu:111223671%09red/sdu:111233608%09red/sdu:111236586%09red/sdu:111238031%09red/sdu:111229152%09red/sdu:111231446%09red/sdu:111218597%09red/sdu:111227149%09red/sdu:111229527%09red/sdu:111…
C-type lectin receptor signaling pathway	KEGG PATHWAY	sdu04625	46	141	0.904943164	0.973902961	Trachinotus_GLEAN_10017914|Trachinotus_GLEAN_10013804|Trachinotus_GLEAN_10006395|Trachinotus_GLEAN_10006261|Trachinotus_GLEAN_10001632|Trachinotus_GLEAN_10019885|Trachinotus_GLEAN_10006389|Trachinotus_GLEAN_10015313|Trachinotus_GLEAN_10011332|Trachinotus_GLEAN_10005663|Trachinotus_GLEAN_10016778|Trachinotus_GLEAN_10012201|Trachinotus_GLEAN_10019778|Trachinotus_GLEAN_10017363|Trachinotus_GLEAN_100…	http://www.genome.jp/kegg-bin/show_pathway?sdu04625/sdu:111234460%09red/sdu:111234720%09red/sdu:111224243%09red/sdu:111239022%09red/sdu:111231968%09red/sdu:111238154%09red/sdu:111234926%09red/sdu:111238880%09red/sdu:111234787%09red/sdu:111224692%09red/sdu:111221709%09red/sdu:111229128%09red/sdu:111218909%09red/sdu:111223290%09red/sdu:111219576%09red/sdu:111236831%09red/sdu:111225264%09red/sdu:111…
Notch signaling pathway	KEGG PATHWAY	sdu04330	45	77	0.02912189	0.973902961	Trachinotus_GLEAN_10010548|Trachinotus_GLEAN_10012132|Trachinotus_GLEAN_10000936|Trachinotus_GLEAN_10009095|Trachinotus_GLEAN_10007498|Trachinotus_GLEAN_10007070|Trachinotus_GLEAN_10018183|Trachinotus_GLEAN_10015712|Trachinotus_GLEAN_10000794|Trachinotus_GLEAN_10019245|Trachinotus_GLEAN_10016991|Trachinotus_GLEAN_10003048|Trachinotus_GLEAN_10015744|Trachinotus_GLEAN_10013031|Trachinotus_GLEAN_100…	http://www.genome.jp/kegg-bin/show_pathway?sdu04330/sdu:111226163%09red/sdu:111235306%09red/sdu:111219918%09red/sdu:111232224%09red/sdu:111235657%09red/sdu:111224365%09red/sdu:111238137%09red/sdu:111235064%09red/sdu:111217442%09red/sdu:111220658%09red/sdu:111239939%09red/sdu:111237573%09red/sdu:111216706%09red/sdu:111226382%09red/sdu:111229014%09red/sdu:111235903%09red/sdu:111237618%09red/sdu:111…
Oxidative phosphorylation	KEGG PATHWAY	sdu00190	45	148	0.959121796	0.973902961	Trachinotus_GLEAN_10016241|Trachinotus_GLEAN_10018349|Trachinotus_GLEAN_10014609|Trachinotus_GLEAN_10017716|Trachinotus_GLEAN_10008160|Trachinotus_GLEAN_10016100|Trachinotus_GLEAN_10009180|Trachinotus_GLEAN_10014354|Trachinotus_GLEAN_10015930|Trachinotus_GLEAN_10018720|Trachinotus_GLEAN_10013292|Trachinotus_GLEAN_10019924|Trachinotus_GLEAN_10011457|Trachinotus_GLEAN_10011636|Trachinotus_GLEAN_100…	http://www.genome.jp/kegg-bin/show_pathway?sdu00190/sdu:111234724%09red/sdu:111238093%09red/sdu:111234447%09red/sdu:111220065%09red/sdu:111223892%09red/sdu:111223237%09red/sdu:111220024%09red/sdu:111234254%09red/sdu:111220555%09red/sdu:111222093%09red/sdu:111234967%09red/sdu:111238010%09red/sdu:111227771%09red/sdu:111232658%09red/sdu:111218190%09red/sdu:111234885%09red/sdu:111221014%09red/sdu:111…
Peroxisome	KEGG PATHWAY	sdu04146	44	97	0.274978405	0.973902961	Trachinotus_GLEAN_10004723|Trachinotus_GLEAN_10013372|Trachinotus_GLEAN_10005829|Trachinotus_GLEAN_10005451|Trachinotus_GLEAN_10002051|Trachinotus_GLEAN_10010704|Trachinotus_GLEAN_10019193|Trachinotus_GLEAN_10010725|Trachinotus_GLEAN_10014357|Trachinotus_GLEAN_10001176|Trachinotus_GLEAN_10006450|Trachinotus_GLEAN_10005025|Trachinotus_GLEAN_10005167|Trachinotus_GLEAN_10011639|Trachinotus_GLEAN_100…	http://www.genome.jp/kegg-bin/show_pathway?sdu04146/sdu:111237620%09red/sdu:111220644%09red/sdu:111224228%09red/sdu:111225155%09red/sdu:111229044%09red/sdu:111218377%09red/sdu:111234785%09red/sdu:111223470%09red/sdu:111235588%09red/sdu:111238543%09red/sdu:111220127%09red/sdu:111239726%09red/sdu:111228479%09red/sdu:111231722%09red/sdu:111229056%09red/sdu:111239899%09red/sdu:111229033%09red/sdu:111…
Salmonella infection	KEGG PATHWAY	sdu05132	40	95	0.428879435	0.973902961	Trachinotus_GLEAN_10011313|Trachinotus_GLEAN_10007201|Trachinotus_GLEAN_10007200|Trachinotus_GLEAN_10004943|Trachinotus_GLEAN_10017053|Trachinotus_GLEAN_10005459|Trachinotus_GLEAN_10006082|Trachinotus_GLEAN_10009635|Trachinotus_GLEAN_10008780|Trachinotus_GLEAN_10003329|Trachinotus_GLEAN_10019251|Trachinotus_GLEAN_10014627|Trachinotus_GLEAN_10010153|Trachinotus_GLEAN_10016778|Trachinotus_GLEAN_100…	http://www.genome.jp/kegg-bin/show_pathway?sdu05132/sdu:111231968%09red/sdu:111223491%09red/sdu:111227294%09red/sdu:111238938%09red/sdu:111234720%09red/sdu:111235999%09red/sdu:111220553%09red/sdu:111238154%09red/sdu:111239160%09red/sdu:111233954%09red/sdu:111224692%09red/sdu:111216680%09red/sdu:111224134%09red/sdu:111229179%09red/sdu:111238748%09red/sdu:111225458%09red/sdu:111216358%09red/sdu:111…
Progesterone-mediated oocyte maturation	KEGG PATHWAY	sdu04914	40	114	0.791807105	0.973902961	Trachinotus_GLEAN_10013352|Trachinotus_GLEAN_10005415|Trachinotus_GLEAN_10007133|Trachinotus_GLEAN_10016468|Trachinotus_GLEAN_10009182|Trachinotus_GLEAN_10007877|Trachinotus_GLEAN_10005663|Trachinotus_GLEAN_10016891|Trachinotus_GLEAN_10001765|Trachinotus_GLEAN_10009544|Trachinotus_GLEAN_10006150|Trachinotus_GLEAN_10008306|Trachinotus_GLEAN_10009403|Trachinotus_GLEAN_10010021|Trachinotus_GLEAN_100…	http://www.genome.jp/kegg-bin/show_pathway?sdu04914/sdu:111226066%09red/sdu:111221516%09red/sdu:111228802%09red/sdu:111234720%09red/sdu:111239022%09red/sdu:111223960%09red/sdu:111237629%09red/sdu:111235549%09red/sdu:111221377%09red/sdu:111218418%09red/sdu:111238290%09red/sdu:111224692%09red/sdu:111228884%09red/sdu:111236831%09red/sdu:111223965%09red/sdu:111236701%09red/sdu:111223717%09red/sdu:111…
Mitophagy - animal	KEGG PATHWAY	sdu04137	39	84	0.25183509	0.973902961	Trachinotus_GLEAN_10003692|Trachinotus_GLEAN_10001983|Trachinotus_GLEAN_10014002|Trachinotus_GLEAN_10014855|Trachinotus_GLEAN_10016778|Trachinotus_GLEAN_10007929|Trachinotus_GLEAN_10003874|Trachinotus_GLEAN_10017088|Trachinotus_GLEAN_10001673|Trachinotus_GLEAN_10010616|Trachinotus_GLEAN_10002874|Trachinotus_GLEAN_10003879|Trachinotus_GLEAN_10011513|Trachinotus_GLEAN_10008678|Trachinotus_GLEAN_100…	http://www.genome.jp/kegg-bin/show_pathway?sdu04137/sdu:111224611%09red/sdu:111233015%09red/sdu:111225058%09red/sdu:111231968%09red/sdu:111233501%09red/sdu:111227659%09red/sdu:111219998%09red/sdu:111219708%09red/sdu:111219974%09red/sdu:111230994%09red/sdu:111235113%09red/sdu:111219020%09red/sdu:111234720%09red/sdu:111224016%09red/sdu:111235414%09red/sdu:111225342%09red/sdu:111236255%09red/sdu:111…
p53 signaling pathway	KEGG PATHWAY	sdu04115	39	93	0.43879423	0.973902961	Trachinotus_GLEAN_10003692|Trachinotus_GLEAN_10013807|Trachinotus_GLEAN_10019860|Trachinotus_GLEAN_10007241|Trachinotus_GLEAN_10007240|Trachinotus_GLEAN_10002547|Trachinotus_GLEAN_10019825|Trachinotus_GLEAN_10019093|Trachinotus_GLEAN_10007136|Trachinotus_GLEAN_10011837|Trachinotus_GLEAN_10007161|Trachinotus_GLEAN_10008200|Trachinotus_GLEAN_10003874|Trachinotus_GLEAN_10009507|Trachinotus_GLEAN_100…	http://www.genome.jp/kegg-bin/show_pathway?sdu04115/sdu:111221516%09red/sdu:111236007%09red/sdu:111233015%09red/sdu:111223891%09red/sdu:111226142%09red/sdu:111223044%09red/sdu:111225171%09red/sdu:111239004%09red/sdu:111221747%09red/sdu:111217674%09red/sdu:111223488%09red/sdu:111221753%09red/sdu:111226956%09red/sdu:111231074%09red/sdu:111232723%09red/sdu:111235178%09red/sdu:111227515%09red/sdu:111…
Fatty acid metabolism	KEGG PATHWAY	sdu01212	38	73	0.11464365	0.973902961	Trachinotus_GLEAN_10004723|Trachinotus_GLEAN_10010117|Trachinotus_GLEAN_10005451|Trachinotus_GLEAN_10001425|Trachinotus_GLEAN_10014083|Trachinotus_GLEAN_10002051|Trachinotus_GLEAN_10002093|Trachinotus_GLEAN_10012937|Trachinotus_GLEAN_10002443|Trachinotus_GLEAN_10003049|Trachinotus_GLEAN_10015638|Trachinotus_GLEAN_10008750|Trachinotus_GLEAN_10019659|Trachinotus_GLEAN_10002283|Trachinotus_GLEAN_100…	http://www.genome.jp/kegg-bin/show_pathway?sdu01212/sdu:111223573%09red/sdu:111222223%09red/sdu:111220434%09red/sdu:111226332%09red/sdu:111218377%09red/sdu:111223511%09red/sdu:111227218%09red/sdu:111219474%09red/sdu:111234380%09red/sdu:111218454%09red/sdu:111220345%09red/sdu:111230543%09red/sdu:111234061%09red/sdu:111229033%09red/sdu:111232969%09red/sdu:111231077%09red/sdu:111226578%09red/sdu:111…
Lysine degradation	KEGG PATHWAY	sdu00310	38	76	0.155370479	0.973902961	Trachinotus_GLEAN_10003793|Trachinotus_GLEAN_10018085|Trachinotus_GLEAN_10011087|Trachinotus_GLEAN_10016080|Trachinotus_GLEAN_10004216|Trachinotus_GLEAN_10010316|Trachinotus_GLEAN_10011832|Trachinotus_GLEAN_10004458|Trachinotus_GLEAN_10014900|Trachinotus_GLEAN_10015045|Trachinotus_GLEAN_10014353|Trachinotus_GLEAN_10006450|Trachinotus_GLEAN_10009447|Trachinotus_GLEAN_10016116|Trachinotus_GLEAN_100…	http://www.genome.jp/kegg-bin/show_pathway?sdu00310/sdu:111236791%09red/sdu:111231960%09red/sdu:111227770%09red/sdu:111230382%09red/sdu:111222223%09red/sdu:111218377%09red/sdu:111227055%09red/sdu:111217230%09red/sdu:111226427%09red/sdu:111228945%09red/sdu:111219023%09red/sdu:111224033%09red/sdu:111229034%09red/sdu:111234049%09red/sdu:111239421%09red/sdu:111223802%09red/sdu:111225656%09red/sdu:111…
PPAR signaling pathway	KEGG PATHWAY	sdu03320	38	87	0.360990949	0.973902961	Trachinotus_GLEAN_10004723|Trachinotus_GLEAN_10010117|Trachinotus_GLEAN_10005451|Trachinotus_GLEAN_10001425|Trachinotus_GLEAN_10018025|Trachinotus_GLEAN_10002051|Trachinotus_GLEAN_10017687|Trachinotus_GLEAN_10007927|Trachinotus_GLEAN_10002095|Trachinotus_GLEAN_10006450|Trachinotus_GLEAN_10019141|Trachinotus_GLEAN_10000164|Trachinotus_GLEAN_10005025|Trachinotus_GLEAN_10016036|Trachinotus_GLEAN_100…	http://www.genome.jp/kegg-bin/show_pathway?sdu03320/sdu:111227292%09red/sdu:111224228%09red/sdu:111218377%09red/sdu:111238777%09red/sdu:111238757%09red/sdu:111220765%09red/sdu:111226680%09red/sdu:111234061%09red/sdu:111229033%09red/sdu:111233897%09red/sdu:111232969%09red/sdu:111231077%09red/sdu:111229297%09red/sdu:111226578%09red/sdu:111236780%09red/sdu:111232066%09red/sdu:111236302%09red/sdu:111…
Biosynthesis of amino acids	KEGG PATHWAY	sdu01230	38	97	0.580331255	0.973902961	Trachinotus_GLEAN_10001980|Trachinotus_GLEAN_10018126|Trachinotus_GLEAN_10004754|Trachinotus_GLEAN_10019444|Trachinotus_GLEAN_10019622|Trachinotus_GLEAN_10003531|Trachinotus_GLEAN_10006777|Trachinotus_GLEAN_10017242|Trachinotus_GLEAN_10010945|Trachinotus_GLEAN_10006588|Trachinotus_GLEAN_10016038|Trachinotus_GLEAN_10007294|Trachinotus_GLEAN_10018746|Trachinotus_GLEAN_10012538|Trachinotus_GLEAN_100…	http://www.genome.jp/kegg-bin/show_pathway?sdu01230/sdu:111234331%09red/sdu:111220851%09red/sdu:111226062%09red/sdu:111220550%09red/sdu:111219934%09red/sdu:111219061%09red/sdu:111217235%09red/sdu:111220517%09red/sdu:111229769%09red/sdu:111219285%09red/sdu:111227077%09red/sdu:111227212%09red/sdu:111229255%09red/sdu:111228479%09red/sdu:111231011%09red/sdu:111218492%09red/sdu:111233213%09red/sdu:111…
VEGF signaling pathway	KEGG PATHWAY	sdu04370	35	81	0.388771299	0.973902961	Trachinotus_GLEAN_10012808|Trachinotus_GLEAN_10016754|Trachinotus_GLEAN_10005663|Trachinotus_GLEAN_10009441|Trachinotus_GLEAN_10008637|Trachinotus_GLEAN_10017363|Trachinotus_GLEAN_10012141|Trachinotus_GLEAN_10011373|Trachinotus_GLEAN_10009544|Trachinotus_GLEAN_10001955|Trachinotus_GLEAN_10015553|Trachinotus_GLEAN_10018843|Trachinotus_GLEAN_10000991|Trachinotus_GLEAN_10009403|Trachinotus_GLEAN_100…	http://www.genome.jp/kegg-bin/show_pathway?sdu04370/sdu:111227115%09red/sdu:111227294%09red/sdu:111234460%09red/sdu:111236289%09red/sdu:111239022%09red/sdu:111227542%09red/sdu:111234926%09red/sdu:111220230%09red/sdu:111224692%09red/sdu:111231315%09red/sdu:111232170%09red/sdu:111236831%09red/sdu:111234199%09red/sdu:111230214%09red/sdu:111221873%09red/sdu:111230210%09red/sdu:111236985%09red/sdu:111…
RNA degradation	KEGG PATHWAY	sdu03018	34	89	0.627969859	0.973902961	Trachinotus_GLEAN_10003437|Trachinotus_GLEAN_10002528|Trachinotus_GLEAN_10000659|Trachinotus_GLEAN_10011045|Trachinotus_GLEAN_10000401|Trachinotus_GLEAN_10004070|Trachinotus_GLEAN_10005071|Trachinotus_GLEAN_10016467|Trachinotus_GLEAN_10005884|Trachinotus_GLEAN_10018683|Trachinotus_GLEAN_10016038|Trachinotus_GLEAN_10015591|Trachinotus_GLEAN_10001698|Trachinotus_GLEAN_10007880|Trachinotus_GLEAN_100…	http://www.genome.jp/kegg-bin/show_pathway?sdu03018/sdu:111227657%09red/sdu:111217960%09red/sdu:111225835%09red/sdu:111239869%09red/sdu:111224834%09red/sdu:111229971%09red/sdu:111221316%09red/sdu:111227697%09red/sdu:111223795%09red/sdu:111219285%09red/sdu:111219622%09red/sdu:111221071%09red/sdu:111231566%09red/sdu:111216427%09red/sdu:111234040%09red/sdu:111239765%09red/sdu:111219102%09red/sdu:111…
Adipocytokine signaling pathway	KEGG PATHWAY	sdu04920	33	97	0.819201558	0.973902961	Trachinotus_GLEAN_10004723|Trachinotus_GLEAN_10010117|Trachinotus_GLEAN_10005451|Trachinotus_GLEAN_10001425|Trachinotus_GLEAN_10012849|Trachinotus_GLEAN_10002051|Trachinotus_GLEAN_10008997|Trachinotus_GLEAN_10002095|Trachinotus_GLEAN_10016778|Trachinotus_GLEAN_10012201|Trachinotus_GLEAN_10003875|Trachinotus_GLEAN_10016036|Trachinotus_GLEAN_10013354|Trachinotus_GLEAN_10001189|Trachinotus_GLEAN_100…	http://www.genome.jp/kegg-bin/show_pathway?sdu04920/sdu:111226317%09red/sdu:111234720%09red/sdu:111222710%09red/sdu:111227252%09red/sdu:111238777%09red/sdu:111221887%09red/sdu:111220086%09red/sdu:111234160%09red/sdu:111225264%09red/sdu:111229033%09red/sdu:111232861%09red/sdu:111237369%09red/sdu:111226578%09red/sdu:111219542%09red/sdu:111236466%09red/sdu:111236982%09red/sdu:111229843%09red/sdu:111…
Toll-like receptor signaling pathway	KEGG PATHWAY	sdu04620	33	118	0.975909489	0.975909489	Trachinotus_GLEAN_10007201|Trachinotus_GLEAN_10007200|Trachinotus_GLEAN_10011558|Trachinotus_GLEAN_10006261|Trachinotus_GLEAN_10016180|Trachinotus_GLEAN_10018365|Trachinotus_GLEAN_10009635|Trachinotus_GLEAN_10017564|Trachinotus_GLEAN_10016302|Trachinotus_GLEAN_10005663|Trachinotus_GLEAN_10016778|Trachinotus_GLEAN_10012201|Trachinotus_GLEAN_10019778|Trachinotus_GLEAN_10009544|Trachinotus_GLEAN_100…	http://www.genome.jp/kegg-bin/show_pathway?sdu04620/sdu:111227294%09red/sdu:111232170%09red/sdu:111234720%09red/sdu:111239022%09red/sdu:111235656%09red/sdu:111234098%09red/sdu:111219937%09red/sdu:111239160%09red/sdu:111236089%09red/sdu:111224692%09red/sdu:111227238%09red/sdu:111231266%09red/sdu:111236831%09red/sdu:111225264%09red/sdu:111216358%09red/sdu:111235905%09red/sdu:111230214%09red/sdu:111…
Glycerolipid metabolism	KEGG PATHWAY	sdu00561	32	82	0.586550845	0.973902961	Trachinotus_GLEAN_10013687|Trachinotus_GLEAN_10014823|Trachinotus_GLEAN_10005436|Trachinotus_GLEAN_10019800|Trachinotus_GLEAN_10010316|Trachinotus_GLEAN_10019723|Trachinotus_GLEAN_10001894|Trachinotus_GLEAN_10005606|Trachinotus_GLEAN_10014484|Trachinotus_GLEAN_10012108|Trachinotus_GLEAN_10015968|Trachinotus_GLEAN_10011471|Trachinotus_GLEAN_10005061|Trachinotus_GLEAN_10005060|Trachinotus_GLEAN_100…	http://www.genome.jp/kegg-bin/show_pathway?sdu00561/sdu:111236475%09red/sdu:111232177%09red/sdu:111231960%09red/sdu:111236416%09red/sdu:111234204%09red/sdu:111220809%09red/sdu:111237709%09red/sdu:111224913%09red/sdu:111220707%09red/sdu:111236129%09red/sdu:111217946%09red/sdu:111221450%09red/sdu:111217230%09red/sdu:111224631%09red/sdu:111228945%09red/sdu:111222847%09red/sdu:111230237%09red/sdu:111…
Glycolysis / Gluconeogenesis	KEGG PATHWAY	sdu00010	31	86	0.726264005	0.973902961	Trachinotus_GLEAN_10005096|Trachinotus_GLEAN_10015400|Trachinotus_GLEAN_10010316|Trachinotus_GLEAN_10016732|Trachinotus_GLEAN_10016731|Trachinotus_GLEAN_10006588|Trachinotus_GLEAN_10016038|Trachinotus_GLEAN_10007294|Trachinotus_GLEAN_10007753|Trachinotus_GLEAN_10004983|Trachinotus_GLEAN_10000331|Trachinotus_GLEAN_10007313|Trachinotus_GLEAN_10004754|Trachinotus_GLEAN_10003246|Trachinotus_GLEAN_100…	http://www.genome.jp/kegg-bin/show_pathway?sdu00010/sdu:111234331%09red/sdu:111231960%09red/sdu:111226447%09red/sdu:111233742%09red/sdu:111229769%09red/sdu:111239217%09red/sdu:111217230%09red/sdu:111219285%09red/sdu:111228945%09red/sdu:111219002%09red/sdu:111234283%09red/sdu:111233213%09red/sdu:111234899%09red/sdu:111230968%09red/sdu:111236258%09red/sdu:111230093%09red/sdu:111229303%09red/sdu:111…
Pyrimidine metabolism	KEGG PATHWAY	sdu00240	29	79	0.691987814	0.973902961	Trachinotus_GLEAN_10011234|Trachinotus_GLEAN_10009861|Trachinotus_GLEAN_10016301|Trachinotus_GLEAN_10010317|Trachinotus_GLEAN_10007674|Trachinotus_GLEAN_10014945|Trachinotus_GLEAN_10009604|Trachinotus_GLEAN_10014815|Trachinotus_GLEAN_10008499|Trachinotus_GLEAN_10011353|Trachinotus_GLEAN_10019105|Trachinotus_GLEAN_10006028|Trachinotus_GLEAN_10003247|Trachinotus_GLEAN_10011981|Trachinotus_GLEAN_100…	http://www.genome.jp/kegg-bin/show_pathway?sdu00240/sdu:111222424%09red/sdu:111238155%09red/sdu:111238441%09red/sdu:111223351%09red/sdu:111216683%09red/sdu:111228242%09red/sdu:111226696%09red/sdu:111229038%09red/sdu:111235943%09red/sdu:111221872%09red/sdu:111235926%09red/sdu:111217298%09red/sdu:111225572%09red/sdu:111225531%09red/sdu:111235769%09red/sdu:111235647%09red/sdu:111231993%09red/sdu:111…
N-Glycan biosynthesis	KEGG PATHWAY	sdu00510	28	61	0.311971114	0.973902961	Trachinotus_GLEAN_10012809|Trachinotus_GLEAN_10004412|Trachinotus_GLEAN_10015758|Trachinotus_GLEAN_10007639|Trachinotus_GLEAN_10003670|Trachinotus_GLEAN_10010056|Trachinotus_GLEAN_10019978|Trachinotus_GLEAN_10006722|Trachinotus_GLEAN_10011594|Trachinotus_GLEAN_10017081|Trachinotus_GLEAN_10009890|Trachinotus_GLEAN_10006066|Trachinotus_GLEAN_10002279|Trachinotus_GLEAN_10011329|Trachinotus_GLEAN_100…	http://www.genome.jp/kegg-bin/show_pathway?sdu00510/sdu:111226375%09red/sdu:111223045%09red/sdu:111227695%09red/sdu:111237584%09red/sdu:111221192%09red/sdu:111221761%09red/sdu:111223250%09red/sdu:111224975%09red/sdu:111224930%09red/sdu:111239529%09red/sdu:111218195%09red/sdu:111234388%09red/sdu:111217543%09red/sdu:111237946%09red/sdu:111218623%09red/sdu:111230961%09red/sdu:111238819%09red/sdu:111…
Ribosome biogenesis in eukaryotes	KEGG PATHWAY	sdu03008	27	76	0.73902506	0.973902961	Trachinotus_GLEAN_10002198|Trachinotus_GLEAN_10000429|Trachinotus_GLEAN_10011045|Trachinotus_GLEAN_10015175|Trachinotus_GLEAN_10009876|Trachinotus_GLEAN_10014109|Trachinotus_GLEAN_10012889|Trachinotus_GLEAN_10002702|Trachinotus_GLEAN_10009130|Trachinotus_GLEAN_10007290|Trachinotus_GLEAN_10001012|Trachinotus_GLEAN_10001297|Trachinotus_GLEAN_10011670|Trachinotus_GLEAN_10003468|Trachinotus_GLEAN_100…	http://www.genome.jp/kegg-bin/show_pathway?sdu03008/sdu:111221806%09red/sdu:111221800%09red/sdu:111239233%09red/sdu:111218785%09red/sdu:111237702%09red/sdu:111226194%09red/sdu:111223795%09red/sdu:111238276%09red/sdu:111216427%09red/sdu:111227100%09red/sdu:111227818%09red/sdu:111230548%09red/sdu:111229276%09red/sdu:111236502%09red/sdu:111230097%09red/sdu:111233695%09red/sdu:111239222%09red/sdu:111…
Alanine, aspartate and glutamate metabolism	KEGG PATHWAY	sdu00250	24	54	0.377426179	0.973902961	Trachinotus_GLEAN_10002058|Trachinotus_GLEAN_10001980|Trachinotus_GLEAN_10018126|Trachinotus_GLEAN_10008299|Trachinotus_GLEAN_10003531|Trachinotus_GLEAN_10014945|Trachinotus_GLEAN_10010945|Trachinotus_GLEAN_10018743|Trachinotus_GLEAN_10017161|Trachinotus_GLEAN_10008808|Trachinotus_GLEAN_10014509|Trachinotus_GLEAN_10000586|Trachinotus_GLEAN_10007695|Trachinotus_GLEAN_10012819|Trachinotus_GLEAN_100…	http://www.genome.jp/kegg-bin/show_pathway?sdu00250/sdu:111233286%09red/sdu:111217235%09red/sdu:111227212%09red/sdu:111219047%09red/sdu:111231011%09red/sdu:111235926%09red/sdu:111225550%09red/sdu:111228750%09red/sdu:111238989%09red/sdu:111220851%09red/sdu:111235232%09red/sdu:111224311%09red/sdu:111226364%09red/sdu:111222278%09red/sdu:111237229%09red/sdu:111220292%09red/sdu:111218280%09red/sdu:111…
Fanconi anemia pathway	KEGG PATHWAY	sdu03460	24	54	0.377426179	0.973902961	Trachinotus_GLEAN_10015776|Trachinotus_GLEAN_10006768|Trachinotus_GLEAN_10006432|Trachinotus_GLEAN_10010176|Trachinotus_GLEAN_10004201|Trachinotus_GLEAN_10013139|Trachinotus_GLEAN_10016034|Trachinotus_GLEAN_10011614|Trachinotus_GLEAN_10009353|Trachinotus_GLEAN_10016365|Trachinotus_GLEAN_10015196|Trachinotus_GLEAN_10012366|Trachinotus_GLEAN_10018074|Trachinotus_GLEAN_10014594|Trachinotus_GLEAN_100…	http://www.genome.jp/kegg-bin/show_pathway?sdu03460/sdu:111220221%09red/sdu:111218218%09red/sdu:111223631%09red/sdu:111219383%09red/sdu:111220144%09red/sdu:111219164%09red/sdu:111235313%09red/sdu:111224419%09red/sdu:111235454%09red/sdu:111228838%09red/sdu:111239034%09red/sdu:111237285%09red/sdu:111225867%09red/sdu:111216532%09red/sdu:111220273%09red/sdu:111217559%09red/sdu:111218300%09red/sdu:111…
Ferroptosis	KEGG PATHWAY	sdu04216	24	56	0.433367628	0.973902961	Trachinotus_GLEAN_10004723|Trachinotus_GLEAN_10001429|Trachinotus_GLEAN_10005451|Trachinotus_GLEAN_10019804|Trachinotus_GLEAN_10002051|Trachinotus_GLEAN_10008308|Trachinotus_GLEAN_10008392|Trachinotus_GLEAN_10003874|Trachinotus_GLEAN_10012149|Trachinotus_GLEAN_10018390|Trachinotus_GLEAN_10014372|Trachinotus_GLEAN_10009540|Trachinotus_GLEAN_10007752|Trachinotus_GLEAN_10013761|Trachinotus_GLEAN_100…	http://www.genome.jp/kegg-bin/show_pathway?sdu04216/sdu:111233015%09red/sdu:111237667%09red/sdu:111238884%09red/sdu:111235580%09red/sdu:111223670%09red/sdu:111224349%09red/sdu:111238314%09red/sdu:111217290%09red/sdu:111229033%09red/sdu:111238969%09red/sdu:111231297%09red/sdu:111232861%09red/sdu:111226578%09red/sdu:111237169%09red/sdu:111227344%09red/sdu:111234955%09red/sdu:111218345%09red/sdu:111…
Drug metabolism - other enzymes	KEGG PATHWAY	sdu00983	24	69	0.760242405	0.973902961	Trachinotus_GLEAN_10012067|Trachinotus_GLEAN_10016710|Trachinotus_GLEAN_10004534|Trachinotus_GLEAN_10010317|Trachinotus_GLEAN_10007674|Trachinotus_GLEAN_10011184|Trachinotus_GLEAN_10016466|Trachinotus_GLEAN_10016465|Trachinotus_GLEAN_10001218|Trachinotus_GLEAN_10009604|Trachinotus_GLEAN_10017973|Trachinotus_GLEAN_10008829|Trachinotus_GLEAN_10017974|Trachinotus_GLEAN_10006151|Trachinotus_GLEAN_100…	http://www.genome.jp/kegg-bin/show_pathway?sdu00983/sdu:111228806%09red/sdu:111228242%09red/sdu:111218881%09red/sdu:111229038%09red/sdu:111235201%09red/sdu:111239107%09red/sdu:111238533%09red/sdu:111236529%09red/sdu:111238155%09red/sdu:111238441%09red/sdu:111232017%09red/sdu:111236210%09red/sdu:111237454%09red/sdu:111223351%09red/sdu:111217696%09red/sdu:111226879%09red/sdu:111228868%09red/sdu:111…
RIG-I-like receptor signaling pathway	KEGG PATHWAY	sdu04622	24	80	0.915674939	0.973902961	Trachinotus_GLEAN_10016614|Trachinotus_GLEAN_10016562|Trachinotus_GLEAN_10011558|Trachinotus_GLEAN_10006261|Trachinotus_GLEAN_10003578|Trachinotus_GLEAN_10018365|Trachinotus_GLEAN_10010529|Trachinotus_GLEAN_10009635|Trachinotus_GLEAN_10010592|Trachinotus_GLEAN_10005215|Trachinotus_GLEAN_10005663|Trachinotus_GLEAN_10016778|Trachinotus_GLEAN_10009377|Trachinotus_GLEAN_10012201|Trachinotus_GLEAN_100…	http://www.genome.jp/kegg-bin/show_pathway?sdu04622/sdu:111217945%09red/sdu:111234720%09red/sdu:111235656%09red/sdu:111230689%09red/sdu:111236089%09red/sdu:111224692%09red/sdu:111220255%09red/sdu:111225264%09red/sdu:111232847%09red/sdu:111226679%09red/sdu:111226054%09red/sdu:111227570%09red/sdu:111236686%09red/sdu:111236982%09red/sdu:111227675%09red/sdu:111238781%09red/sdu:111231266%09red/sdu:111…
Valine, leucine and isoleucine degradation	KEGG PATHWAY	sdu00280	23	56	0.503400592	0.973902961	Trachinotus_GLEAN_10001582|Trachinotus_GLEAN_10008941|Trachinotus_GLEAN_10018201|Trachinotus_GLEAN_10010316|Trachinotus_GLEAN_10012937|Trachinotus_GLEAN_10002443|Trachinotus_GLEAN_10002097|Trachinotus_GLEAN_10006450|Trachinotus_GLEAN_10006828|Trachinotus_GLEAN_10011713|Trachinotus_GLEAN_10007753|Trachinotus_GLEAN_10002174|Trachinotus_GLEAN_10003246|Trachinotus_GLEAN_10014451|Trachinotus_GLEAN_100…	http://www.genome.jp/kegg-bin/show_pathway?sdu00280/sdu:111230819%09red/sdu:111231960%09red/sdu:111227756%09red/sdu:111216936%09red/sdu:111222223%09red/sdu:111236538%09red/sdu:111218377%09red/sdu:111235061%09red/sdu:111217230%09red/sdu:111228945%09red/sdu:111218473%09red/sdu:111220345%09red/sdu:111232969%09red/sdu:111231077%09red/sdu:111236158%09red/sdu:111240320%09red/sdu:111216395%09red/sdu:111…
Hedgehog signaling pathway	KEGG PATHWAY	sdu04340	23	60	0.613355744	0.973902961	Trachinotus_GLEAN_10016081|Trachinotus_GLEAN_10003104|Trachinotus_GLEAN_10008944|Trachinotus_GLEAN_10006006|Trachinotus_GLEAN_10001547|Trachinotus_GLEAN_10007858|Trachinotus_GLEAN_10018613|Trachinotus_GLEAN_10012590|Trachinotus_GLEAN_10008528|Trachinotus_GLEAN_10003083|Trachinotus_GLEAN_10006563|Trachinotus_GLEAN_10017513|Trachinotus_GLEAN_10010109|Trachinotus_GLEAN_10004930|Trachinotus_GLEAN_100…	http://www.genome.jp/kegg-bin/show_pathway?sdu04340/sdu:111239004%09red/sdu:111225072%09red/sdu:111225171%09red/sdu:111237847%09red/sdu:111239443%09red/sdu:111220721%09red/sdu:111230370%09red/sdu:111237885%09red/sdu:111219168%09red/sdu:111217745%09red/sdu:111237100%09red/sdu:111218276%09red/sdu:111216728%09red/sdu:111221792%09red/sdu:111238083%09red/sdu:111228789%09red/sdu:111224908%09red/sdu:111…
Fatty acid degradation	KEGG PATHWAY	sdu00071	22	50	0.40064127	0.973902961	Trachinotus_GLEAN_10004723|Trachinotus_GLEAN_10010117|Trachinotus_GLEAN_10005451|Trachinotus_GLEAN_10001425|Trachinotus_GLEAN_10002051|Trachinotus_GLEAN_10010316|Trachinotus_GLEAN_10012937|Trachinotus_GLEAN_10002443|Trachinotus_GLEAN_10003049|Trachinotus_GLEAN_10006450|Trachinotus_GLEAN_10005025|Trachinotus_GLEAN_10011713|Trachinotus_GLEAN_10007753|Trachinotus_GLEAN_10007756|Trachinotus_GLEAN_100…	http://www.genome.jp/kegg-bin/show_pathway?sdu00071/sdu:111231960%09red/sdu:111222223%09red/sdu:111218377%09red/sdu:111217230%09red/sdu:111228945%09red/sdu:111220345%09red/sdu:111234061%09red/sdu:111223715%09red/sdu:111229033%09red/sdu:111232969%09red/sdu:111231077%09red/sdu:111226578%09red/sdu:111236302%09red/sdu:111240320%09red/sdu:111216395%09red/sdu:111232992%09red/sdu:111219542%09red/sdu:111…
Steroid hormone biosynthesis����̴���������ϳɣ�	KEGG PATHWAY	sdu00140	22	53	0.488741295	0.973902961	Trachinotus_GLEAN_10012809|Trachinotus_GLEAN_10002225|Trachinotus_GLEAN_10014145|Trachinotus_GLEAN_10002093|Trachinotus_GLEAN_10011184|Trachinotus_GLEAN_10005165|Trachinotus_GLEAN_10003489|Trachinotus_GLEAN_10001672|Trachinotus_GLEAN_10017973|Trachinotus_GLEAN_10008457|Trachinotus_GLEAN_10017974|Trachinotus_GLEAN_10011000|Trachinotus_GLEAN_10011001|Trachinotus_GLEAN_10019129|Trachinotus_GLEAN_100…	http://www.genome.jp/kegg-bin/show_pathway?sdu00140/sdu:111228806%09red/sdu:111234380%09red/sdu:111230014%09red/sdu:111237591%09red/sdu:111226375%09red/sdu:111227911%09red/sdu:111236529%09red/sdu:111218881%09red/sdu:111220624%09red/sdu:111218347%09red/sdu:111231932%09red/sdu:111226879%09red/sdu:111223976%09red/sdu:111233897%09red/sdu:111233733%09red/sdu:111239433%09red/sdu:111225487%09red/sdu:111…
Retinol metabolism	KEGG PATHWAY	sdu00830	22	62	0.726492318	0.973902961	Trachinotus_GLEAN_10005278|Trachinotus_GLEAN_10018109|Trachinotus_GLEAN_10014162|Trachinotus_GLEAN_10003236|Trachinotus_GLEAN_10006944|Trachinotus_GLEAN_10010101|Trachinotus_GLEAN_10019880|Trachinotus_GLEAN_10018160|Trachinotus_GLEAN_10011184|Trachinotus_GLEAN_10007176|Trachinotus_GLEAN_10014485|Trachinotus_GLEAN_10001176|Trachinotus_GLEAN_10017973|Trachinotus_GLEAN_10017974|Trachinotus_GLEAN_100…	http://www.genome.jp/kegg-bin/show_pathway?sdu00830/sdu:111228806%09red/sdu:111217548%09red/sdu:111220940%09red/sdu:111233932%09red/sdu:111224227%09red/sdu:111237232%09red/sdu:111223483%09red/sdu:111237149%09red/sdu:111236529%09red/sdu:111218881%09red/sdu:111233339%09red/sdu:111231109%09red/sdu:111226879%09red/sdu:111232447%09red/sdu:111226670%09red/sdu:111232038%09red/sdu:111235588%09red/sdu:111…
Sphingolipid metabolism	KEGG PATHWAY	sdu00600	22	69	0.854844686	0.973902961	Trachinotus_GLEAN_10007660|Trachinotus_GLEAN_10005103|Trachinotus_GLEAN_10011831|Trachinotus_GLEAN_10015172|Trachinotus_GLEAN_10006455|Trachinotus_GLEAN_10009441|Trachinotus_GLEAN_10004338|Trachinotus_GLEAN_10019565|Trachinotus_GLEAN_10018570|Trachinotus_GLEAN_10011755|Trachinotus_GLEAN_10009895|Trachinotus_GLEAN_10010515|Trachinotus_GLEAN_10005408|Trachinotus_GLEAN_10016051|Trachinotus_GLEAN_100…	http://www.genome.jp/kegg-bin/show_pathway?sdu00600/sdu:111225074%09red/sdu:111232177%09red/sdu:111220609%09red/sdu:111225737%09red/sdu:111219249%09red/sdu:111219686%09red/sdu:111217339%09red/sdu:111230210%09red/sdu:111233599%09red/sdu:111232860%09red/sdu:111225386%09red/sdu:111238143%09red/sdu:111229964%09red/sdu:111223154%09red/sdu:111239209%09red/sdu:111236808%09red/sdu:111218581%09red/sdu:111…
Arginine and proline metabolism	KEGG PATHWAY	sdu00330	21	49	0.443203533	0.973902961	Trachinotus_GLEAN_10009116|Trachinotus_GLEAN_10007753|Trachinotus_GLEAN_10003246|Trachinotus_GLEAN_10003421|Trachinotus_GLEAN_10009978|Trachinotus_GLEAN_10008234|Trachinotus_GLEAN_10012538|Trachinotus_GLEAN_10019595|Trachinotus_GLEAN_10007209|Trachinotus_GLEAN_10007925|Trachinotus_GLEAN_10011873|Trachinotus_GLEAN_10002116|Trachinotus_GLEAN_10010316|Trachinotus_GLEAN_10014509|Trachinotus_GLEAN_100…	http://www.genome.jp/kegg-bin/show_pathway?sdu00330/sdu:111237990%09red/sdu:111220059%09red/sdu:111231960%09red/sdu:111216353%09red/sdu:111235845%09red/sdu:111220292%09red/sdu:111229255%09red/sdu:111240169%09red/sdu:111224823%09red/sdu:111230126%09red/sdu:111238314%09red/sdu:111235580%09red/sdu:111220400%09red/sdu:111235271%09red/sdu:111217230%09red/sdu:111227077%09red/sdu:111227324%09red/sdu:111…
Glutathione metabolism	KEGG PATHWAY	sdu00480	21	62	0.783496839	0.973902961	Trachinotus_GLEAN_10008392|Trachinotus_GLEAN_10016710|Trachinotus_GLEAN_10018142|Trachinotus_GLEAN_10017347|Trachinotus_GLEAN_10019309|Trachinotus_GLEAN_10012683|Trachinotus_GLEAN_10007674|Trachinotus_GLEAN_10013591|Trachinotus_GLEAN_10002524|Trachinotus_GLEAN_10007047|Trachinotus_GLEAN_10009934|Trachinotus_GLEAN_10018560|Trachinotus_GLEAN_10008829|Trachinotus_GLEAN_10000765|Trachinotus_GLEAN_100…	http://www.genome.jp/kegg-bin/show_pathway?sdu00480/sdu:111236508%09red/sdu:111222122%09red/sdu:111237224%09red/sdu:111216660%09red/sdu:111218141%09red/sdu:111235201%09red/sdu:111238533%09red/sdu:111228479%09red/sdu:111234875%09red/sdu:111238155%09red/sdu:111227777%09red/sdu:111230875%09red/sdu:111227482%09red/sdu:111223351%09red/sdu:111233597%09red/sdu:111217606%09red/sdu:111237731%09red/sdu:111…
Glycosphingolipid biosynthesis - lacto and neolacto series	KEGG PATHWAY	sdu00601	20	37	0.173887723	0.973902961	Trachinotus_GLEAN_10016570|Trachinotus_GLEAN_10001253|Trachinotus_GLEAN_10000408|Trachinotus_GLEAN_10012999|Trachinotus_GLEAN_10016353|Trachinotus_GLEAN_10016378|Trachinotus_GLEAN_10006427|Trachinotus_GLEAN_10013178|Trachinotus_GLEAN_10018035|Trachinotus_GLEAN_10015686|Trachinotus_GLEAN_10004110|Trachinotus_GLEAN_10013699|Trachinotus_GLEAN_10016965|Trachinotus_GLEAN_10015306|Trachinotus_GLEAN_100…	http://www.genome.jp/kegg-bin/show_pathway?sdu00601/sdu:111235761%09red/sdu:111218271%09red/sdu:111227578%09red/sdu:111226146%09red/sdu:111236182%09red/sdu:111229061%09red/sdu:111230961%09red/sdu:111231897%09red/sdu:111227437%09red/sdu:111233512%09red/sdu:111226588%09red/sdu:111228742%09red/sdu:111222736%09red/sdu:111223389%09red/sdu:111223224%09red/sdu:111226778%09red/sdu:111238150%09red/sdu:111…
Nucleotide excision repair	KEGG PATHWAY	sdu03420	20	46	0.426128082	0.973902961	Trachinotus_GLEAN_10015772|Trachinotus_GLEAN_10012332|Trachinotus_GLEAN_10004242|Trachinotus_GLEAN_10014772|Trachinotus_GLEAN_10004002|Trachinotus_GLEAN_10014807|Trachinotus_GLEAN_10019148|Trachinotus_GLEAN_10006432|Trachinotus_GLEAN_10019642|Trachinotus_GLEAN_10014059|Trachinotus_GLEAN_10013048|Trachinotus_GLEAN_10018343|Trachinotus_GLEAN_10016370|Trachinotus_GLEAN_10007841|Trachinotus_GLEAN_100…	http://www.genome.jp/kegg-bin/show_pathway?sdu03420/sdu:111229614%09red/sdu:111218218%09red/sdu:111229354%09red/sdu:111230345%09red/sdu:111239385%09red/sdu:111226567%09red/sdu:111231996%09red/sdu:111229339%09red/sdu:111220144%09red/sdu:111230833%09red/sdu:111231945%09red/sdu:111232693%09red/sdu:111216883%09red/sdu:111234688%09red/sdu:111238341%09red/sdu:111220877%09red/sdu:111232130%09red/sdu:111…
Aminoacyl-tRNA biosynthesis	KEGG PATHWAY	sdu00970	20	47	0.457041008	0.973902961	Trachinotus_GLEAN_10002434|Trachinotus_GLEAN_10007258|Trachinotus_GLEAN_10007329|Trachinotus_GLEAN_10008073|Trachinotus_GLEAN_10008072|Trachinotus_GLEAN_10001638|Trachinotus_GLEAN_10008388|Trachinotus_GLEAN_10004162|Trachinotus_GLEAN_10008050|Trachinotus_GLEAN_10009292|Trachinotus_GLEAN_10009291|Trachinotus_GLEAN_10007779|Trachinotus_GLEAN_10007121|Trachinotus_GLEAN_10015757|Trachinotus_GLEAN_100…	http://www.genome.jp/kegg-bin/show_pathway?sdu00970/sdu:111233108%09red/sdu:111231632%09red/sdu:111230750%09red/sdu:111237554%09red/sdu:111236592%09red/sdu:111220844%09red/sdu:111237402%09red/sdu:111225303%09red/sdu:111237754%09red/sdu:111216634%09red/sdu:111232835%09red/sdu:111230034%09red/sdu:111221002%09red/sdu:111223957%09red/sdu:111225473%09red/sdu:111225310%09red/sdu:111233959%09red/sdu:111…
ABC transporters	KEGG PATHWAY	sdu02010	20	50	0.548425249	0.973902961	Trachinotus_GLEAN_10014054|Trachinotus_GLEAN_10018833|Trachinotus_GLEAN_10005546|Trachinotus_GLEAN_10015392|Trachinotus_GLEAN_10003027|Trachinotus_GLEAN_10009282|Trachinotus_GLEAN_10000929|Trachinotus_GLEAN_10002906|Trachinotus_GLEAN_10012985|Trachinotus_GLEAN_10012986|Trachinotus_GLEAN_10017583|Trachinotus_GLEAN_10006027|Trachinotus_GLEAN_10009283|Trachinotus_GLEAN_10006084|Trachinotus_GLEAN_100…	http://www.genome.jp/kegg-bin/show_pathway?sdu02010/sdu:111237620%09red/sdu:111239425%09red/sdu:111218715%09red/sdu:111233343%09red/sdu:111219879%09red/sdu:111225240%09red/sdu:111238747%09red/sdu:111227973%09red/sdu:111238734%09red/sdu:111235261%09red/sdu:111222692%09red/sdu:111218042%09red/sdu:111222693%09red/sdu:111229245%09red/sdu:111227169%09red/sdu:111222681%09red/sdu:111226694%09red/sdu:111…
Arachidonic acid metabolism	KEGG PATHWAY	sdu00590	19	58	0.812934153	0.973902961	Trachinotus_GLEAN_10000763|Trachinotus_GLEAN_10016714|Trachinotus_GLEAN_10000765|Trachinotus_GLEAN_10017074|Trachinotus_GLEAN_10015447|Trachinotus_GLEAN_10015446|Trachinotus_GLEAN_10016816|Trachinotus_GLEAN_10013080|Trachinotus_GLEAN_10009161|Trachinotus_GLEAN_10011100|Trachinotus_GLEAN_10015950|Trachinotus_GLEAN_10002676|Trachinotus_GLEAN_10017022|Trachinotus_GLEAN_10013797|Trachinotus_GLEAN_100…	http://www.genome.jp/kegg-bin/show_pathway?sdu00590/sdu:111239897%09red/sdu:111222122%09red/sdu:111230875%09red/sdu:111236442%09red/sdu:111223859%09red/sdu:111235924%09red/sdu:111235185%09red/sdu:111226148%09red/sdu:111217737%09red/sdu:111236508%09red/sdu:111227482%09red/sdu:111238544%09red/sdu:111232445%09red/sdu:111220656%09red/sdu:111223974%09red/sdu:111227221%09red/sdu:111217832%09red/sdu:111…
Amino sugar and nucleotide sugar metabolism	KEGG PATHWAY	sdu00520	19	66	0.922126802	0.973902961	Trachinotus_GLEAN_10011284|Trachinotus_GLEAN_10003505|Trachinotus_GLEAN_10019787|Trachinotus_GLEAN_10014144|Trachinotus_GLEAN_10002058|Trachinotus_GLEAN_10009126|Trachinotus_GLEAN_10012027|Trachinotus_GLEAN_10010952|Trachinotus_GLEAN_10011596|Trachinotus_GLEAN_10001646|Trachinotus_GLEAN_10012050|Trachinotus_GLEAN_10016958|Trachinotus_GLEAN_10018881|Trachinotus_GLEAN_10017254|Trachinotus_GLEAN_100…	http://www.genome.jp/kegg-bin/show_pathway?sdu00520/sdu:111224599%09red/sdu:111218447%09red/sdu:111227996%09red/sdu:111227428%09red/sdu:111217306%09red/sdu:111221659%09red/sdu:111220631%09red/sdu:111233240%09red/sdu:111231406%09red/sdu:111231961%09red/sdu:111226447%09red/sdu:111225863%09red/sdu:111221866%09red/sdu:111233742%09red/sdu:111226480%09red/sdu:111218004%09red/sdu:111232156%09red/sdu:111…
Porphyrin and chlorophyll metabolism	KEGG PATHWAY	sdu00860	18	36	0.264273357	0.973902961	Trachinotus_GLEAN_10005984|Trachinotus_GLEAN_10011478|Trachinotus_GLEAN_10008892|Trachinotus_GLEAN_10005982|Trachinotus_GLEAN_10015930|Trachinotus_GLEAN_10007779|Trachinotus_GLEAN_10017973|Trachinotus_GLEAN_10013761|Trachinotus_GLEAN_10002788|Trachinotus_GLEAN_10002517|Trachinotus_GLEAN_10017974|Trachinotus_GLEAN_10012907|Trachinotus_GLEAN_10011184|Trachinotus_GLEAN_10015929|Trachinotus_GLEAN_100…	http://www.genome.jp/kegg-bin/show_pathway?sdu00860/sdu:111228806%09red/sdu:111221195%09red/sdu:111238068%09red/sdu:111218881%09red/sdu:111239411%09red/sdu:111236529%09red/sdu:111216634%09red/sdu:111216890%09red/sdu:111220016%09red/sdu:111226879%09red/sdu:111217420%09red/sdu:111237667%09red/sdu:111227914%09red/sdu:111218471%09red/sdu:111233913%09red
Citrate cycle (TCA cycle)	KEGG PATHWAY	sdu00020	18	38	0.32511326	0.973902961	Trachinotus_GLEAN_10018925|Trachinotus_GLEAN_10001374|Trachinotus_GLEAN_10013591|Trachinotus_GLEAN_10006830|Trachinotus_GLEAN_10004216|Trachinotus_GLEAN_10002617|Trachinotus_GLEAN_10010916|Trachinotus_GLEAN_10001575|Trachinotus_GLEAN_10003968|Trachinotus_GLEAN_10007197|Trachinotus_GLEAN_10016056|Trachinotus_GLEAN_10015690|Trachinotus_GLEAN_10001886|Trachinotus_GLEAN_10016100|Trachinotus_GLEAN_100…	http://www.genome.jp/kegg-bin/show_pathway?sdu00020/sdu:111227789%09red/sdu:111231558%09red/sdu:111218141%09red/sdu:111236935%09red/sdu:111220212%09red/sdu:111228479%09red/sdu:111232178%09red/sdu:111219934%09red/sdu:111239421%09red/sdu:111226192%09red/sdu:111219061%09red/sdu:111227633%09red/sdu:111231432%09red/sdu:111222093%09red/sdu:111235030%09red/sdu:111234283%09red/sdu:111234777%09red/sdu:111…
Homologous recombination	KEGG PATHWAY	sdu03440	18	40	0.389056128	0.973902961	Trachinotus_GLEAN_10008536|Trachinotus_GLEAN_10009353|Trachinotus_GLEAN_10013139|Trachinotus_GLEAN_10015776|Trachinotus_GLEAN_10005637|Trachinotus_GLEAN_10013487|Trachinotus_GLEAN_10000730|Trachinotus_GLEAN_10016365|Trachinotus_GLEAN_10002460|Trachinotus_GLEAN_10005437|Trachinotus_GLEAN_10013048|Trachinotus_GLEAN_10017222|Trachinotus_GLEAN_10017542|Trachinotus_GLEAN_10012033|Trachinotus_GLEAN_100…	http://www.genome.jp/kegg-bin/show_pathway?sdu03440/sdu:111231945%09red/sdu:111220273%09red/sdu:111233100%09red/sdu:111224419%09red/sdu:111237189%09red/sdu:111235454%09red/sdu:111238029%09red/sdu:111231755%09red/sdu:111225054%09red/sdu:111228261%09red/sdu:111218592%09red/sdu:111230362%09red/sdu:111233751%09red/sdu:111221080%09red/sdu:111236869%09red/sdu:111231844%09red/sdu:111228007%09red/sdu:111…
Fructose and mannose metabolism	KEGG PATHWAY	sdu00051	18	48	0.640830403	0.973902961	Trachinotus_GLEAN_10007313|Trachinotus_GLEAN_10011284|Trachinotus_GLEAN_10011314|Trachinotus_GLEAN_10006588|Trachinotus_GLEAN_10011705|Trachinotus_GLEAN_10009126|Trachinotus_GLEAN_10002446|Trachinotus_GLEAN_10012027|Trachinotus_GLEAN_10004754|Trachinotus_GLEAN_10002873|Trachinotus_GLEAN_10016038|Trachinotus_GLEAN_10018881|Trachinotus_GLEAN_10000331|Trachinotus_GLEAN_10016732|Trachinotus_GLEAN_100…	http://www.genome.jp/kegg-bin/show_pathway?sdu00051/sdu:111234331%09red/sdu:111227995%09red/sdu:111221433%09red/sdu:111232156%09red/sdu:111227992%09red/sdu:111219447%09red/sdu:111236258%09red/sdu:111226447%09red/sdu:111221866%09red/sdu:111233213%09red/sdu:111233539%09red/sdu:111219285%09red/sdu:111218004%09red/sdu:111230093%09red/sdu:111231882%09red/sdu:111233862%09red
Glycine, serine and threonine metabolism	KEGG PATHWAY	sdu00260	18	53	0.767865271	0.973902961	Trachinotus_GLEAN_10004663|Trachinotus_GLEAN_10010571|Trachinotus_GLEAN_10019595|Trachinotus_GLEAN_10015596|Trachinotus_GLEAN_10015968|Trachinotus_GLEAN_10016116|Trachinotus_GLEAN_10018746|Trachinotus_GLEAN_10007925|Trachinotus_GLEAN_10013763|Trachinotus_GLEAN_10008808|Trachinotus_GLEAN_10011873|Trachinotus_GLEAN_10011060|Trachinotus_GLEAN_10014181|Trachinotus_GLEAN_10015615|Trachinotus_GLEAN_100…	http://www.genome.jp/kegg-bin/show_pathway?sdu00260/sdu:111237990%09red/sdu:111216557%09red/sdu:111226206%09red/sdu:111220196%09red/sdu:111220550%09red/sdu:111238064%09red/sdu:111238989%09red/sdu:111224823%09red/sdu:111230126%09red/sdu:111239025%09red/sdu:111218492%09red/sdu:111234785%09red/sdu:111238764%09red/sdu:111217420%09red/sdu:111217230%09red/sdu:111226018%09red/sdu:111236285%09red/sdu:111…
Ether lipid metabolism	KEGG PATHWAY	sdu00565	18	57	0.844864474	0.973902961	Trachinotus_GLEAN_10006009|Trachinotus_GLEAN_10017744|Trachinotus_GLEAN_10003479|Trachinotus_GLEAN_10018917|Trachinotus_GLEAN_10015681|Trachinotus_GLEAN_10019565|Trachinotus_GLEAN_10011124|Trachinotus_GLEAN_10014335|Trachinotus_GLEAN_10018239|Trachinotus_GLEAN_10013080|Trachinotus_GLEAN_10011100|Trachinotus_GLEAN_10007463|Trachinotus_GLEAN_10002793|Trachinotus_GLEAN_10017022|Trachinotus_GLEAN_100…	http://www.genome.jp/kegg-bin/show_pathway?sdu00565/sdu:111224036%09red/sdu:111232177%09red/sdu:111230387%09red/sdu:111229337%09red/sdu:111234611%09red/sdu:111219107%09red/sdu:111225732%09red/sdu:111230632%09red/sdu:111226148%09red/sdu:111217737%09red/sdu:111229470%09red/sdu:111220656%09red/sdu:111232445%09red/sdu:111227221%09red/sdu:111217832%09red/sdu:111216991%09red/sdu:111225032%09red
Cysteine and methionine metabolism	KEGG PATHWAY	sdu00270	18	66	0.94652568	0.973902961	Trachinotus_GLEAN_10008392|Trachinotus_GLEAN_10001573|Trachinotus_GLEAN_10010571|Trachinotus_GLEAN_10011980|Trachinotus_GLEAN_10010682|Trachinotus_GLEAN_10014509|Trachinotus_GLEAN_10003541|Trachinotus_GLEAN_10019042|Trachinotus_GLEAN_10015796|Trachinotus_GLEAN_10015797|Trachinotus_GLEAN_10009748|Trachinotus_GLEAN_10018746|Trachinotus_GLEAN_10015690|Trachinotus_GLEAN_10019622|Trachinotus_GLEAN_100…	http://www.genome.jp/kegg-bin/show_pathway?sdu00270/sdu:111218492%09red/sdu:111216557%09red/sdu:111216678%09red/sdu:111240169%09red/sdu:111217530%09red/sdu:111234264%09red/sdu:111229351%09red/sdu:111220292%09red/sdu:111227633%09red/sdu:111236605%09red/sdu:111231920%09red/sdu:111231568%09red/sdu:111230751%09red/sdu:111238457%09red/sdu:111227212%09red/sdu:111217869%09red/sdu:111232961%09red
Pentose phosphate pathway	KEGG PATHWAY	sdu00030	17	36	0.335937154	0.973902961	Trachinotus_GLEAN_10002138|Trachinotus_GLEAN_10017670|Trachinotus_GLEAN_10004754|Trachinotus_GLEAN_10006588|Trachinotus_GLEAN_10011705|Trachinotus_GLEAN_10015968|Trachinotus_GLEAN_10016038|Trachinotus_GLEAN_10012050|Trachinotus_GLEAN_10019444|Trachinotus_GLEAN_10009046|Trachinotus_GLEAN_10019288|Trachinotus_GLEAN_10010326|Trachinotus_GLEAN_10016732|Trachinotus_GLEAN_10016731|Trachinotus_GLEAN_100…	http://www.genome.jp/kegg-bin/show_pathway?sdu00030/sdu:111225513%09red/sdu:111234331%09red/sdu:111226062%09red/sdu:111217306%09red/sdu:111227992%09red/sdu:111233742%09red/sdu:111227995%09red/sdu:111220517%09red/sdu:111236258%09red/sdu:111218479%09red/sdu:111219285%09red/sdu:111227065%09red/sdu:111235567%09red/sdu:111224874%09red/sdu:111233862%09red/sdu:111222847%09red
Glyoxylate and dicarboxylate metabolism	KEGG PATHWAY	sdu00630	17	41	0.502874289	0.973902961	Trachinotus_GLEAN_10018201|Trachinotus_GLEAN_10010945|Trachinotus_GLEAN_10012343|Trachinotus_GLEAN_10015968|Trachinotus_GLEAN_10005167|Trachinotus_GLEAN_10011132|Trachinotus_GLEAN_10006963|Trachinotus_GLEAN_10010916|Trachinotus_GLEAN_10002116|Trachinotus_GLEAN_10008808|Trachinotus_GLEAN_10015690|Trachinotus_GLEAN_10008790|Trachinotus_GLEAN_10016684|Trachinotus_GLEAN_10015045|Trachinotus_GLEAN_100…	http://www.genome.jp/kegg-bin/show_pathway?sdu00630/sdu:111234899%09red/sdu:111220060%09red/sdu:111231851%09red/sdu:111225324%09red/sdu:111235845%09red/sdu:111222223%09red/sdu:111219934%09red/sdu:111238989%09red/sdu:111227633%09red/sdu:111216395%09red/sdu:111230968%09red/sdu:111239324%09red/sdu:111218384%09red/sdu:111222847%09red/sdu:111238971%09red/sdu:111232961%09red
Basal transcription factors	KEGG PATHWAY	sdu03022	17	42	0.535761826	0.973902961	Trachinotus_GLEAN_10016370|Trachinotus_GLEAN_10017833|Trachinotus_GLEAN_10012133|Trachinotus_GLEAN_10013822|Trachinotus_GLEAN_10014807|Trachinotus_GLEAN_10008032|Trachinotus_GLEAN_10019642|Trachinotus_GLEAN_10005252|Trachinotus_GLEAN_10018058|Trachinotus_GLEAN_10003314|Trachinotus_GLEAN_10002189|Trachinotus_GLEAN_10002257|Trachinotus_GLEAN_10018178|Trachinotus_GLEAN_10011185|Trachinotus_GLEAN_100…	http://www.genome.jp/kegg-bin/show_pathway?sdu03022/sdu:111217409%09red/sdu:111228834%09red/sdu:111229614%09red/sdu:111217002%09red/sdu:111219245%09red/sdu:111218430%09red/sdu:111230833%09red/sdu:111229339%09red/sdu:111238248%09red/sdu:111216883%09red/sdu:111216419%09red/sdu:111217913%09red/sdu:111220877%09red/sdu:111227150%09red/sdu:111234456%09red/sdu:111226983%09red/sdu:111234984%09red
Tryptophan metabolism	KEGG PATHWAY	sdu00380	17	52	0.805256696	0.973902961	Trachinotus_GLEAN_10003246|Trachinotus_GLEAN_10019272|Trachinotus_GLEAN_10013570|Trachinotus_GLEAN_10014145|Trachinotus_GLEAN_10010682|Trachinotus_GLEAN_10004216|Trachinotus_GLEAN_10011873|Trachinotus_GLEAN_10008975|Trachinotus_GLEAN_10007753|Trachinotus_GLEAN_10010316|Trachinotus_GLEAN_10007197|Trachinotus_GLEAN_10009899|Trachinotus_GLEAN_10016684|Trachinotus_GLEAN_10000463|Trachinotus_GLEAN_100…	http://www.genome.jp/kegg-bin/show_pathway?sdu00380/sdu:111237990%09red/sdu:111218377%09red/sdu:111231960%09red/sdu:111218563%09red/sdu:111218208%09red/sdu:111216395%09red/sdu:111223768%09red/sdu:111217230%09red/sdu:111222223%09red/sdu:111238089%09red/sdu:111239421%09red/sdu:111226192%09red/sdu:111220624%09red/sdu:111225582%09red/sdu:111231920%09red/sdu:111232447%09red/sdu:111228945%09red
Other types of O-glycan biosynthesis	KEGG PATHWAY	sdu00514	16	31	0.249801004	0.973902961	Trachinotus_GLEAN_10004005|Trachinotus_GLEAN_10004537|Trachinotus_GLEAN_10004664|Trachinotus_GLEAN_10004199|Trachinotus_GLEAN_10012983|Trachinotus_GLEAN_10007498|Trachinotus_GLEAN_10006427|Trachinotus_GLEAN_10018085|Trachinotus_GLEAN_10018035|Trachinotus_GLEAN_10003220|Trachinotus_GLEAN_10011594|Trachinotus_GLEAN_10018868|Trachinotus_GLEAN_10013660|Trachinotus_GLEAN_10001748|Trachinotus_GLEAN_100…	http://www.genome.jp/kegg-bin/show_pathway?sdu00514/sdu:111235761%09red/sdu:111224418%09red/sdu:111229061%09red/sdu:111230961%09red/sdu:111222664%09red/sdu:111235903%09red/sdu:111233512%09red/sdu:111237441%09red/sdu:111216706%09red/sdu:111227055%09red/sdu:111236989%09red/sdu:111238760%09red/sdu:111226555%09red/sdu:111229034%09red/sdu:111224822%09red/sdu:111218195%09red
beta-Alanine metabolism	KEGG PATHWAY	sdu00410	16	35	0.381651612	0.973902961	Trachinotus_GLEAN_10002841|Trachinotus_GLEAN_10005025|Trachinotus_GLEAN_10003246|Trachinotus_GLEAN_10003616|Trachinotus_GLEAN_10008876|Trachinotus_GLEAN_10018743|Trachinotus_GLEAN_10019575|Trachinotus_GLEAN_10005267|Trachinotus_GLEAN_10007753|Trachinotus_GLEAN_10010316|Trachinotus_GLEAN_10018667|Trachinotus_GLEAN_10011873|Trachinotus_GLEAN_10000586|Trachinotus_GLEAN_10002416|Trachinotus_GLEAN_100…	http://www.genome.jp/kegg-bin/show_pathway?sdu00410/sdu:111224280%09red/sdu:111228242%09red/sdu:111231960%09red/sdu:111223768%09red/sdu:111217230%09red/sdu:111236302%09red/sdu:111225155%09red/sdu:111228750%09red/sdu:111218377%09red/sdu:111236285%09red/sdu:111224311%09red/sdu:111233286%09red/sdu:111218280%09red/sdu:111229303%09red/sdu:111228945%09red/sdu:111218473%09red
Starch and sucrose metabolism	KEGG PATHWAY	sdu00500	16	39	0.519806833	0.973902961	Trachinotus_GLEAN_10014072|Trachinotus_GLEAN_10006802|Trachinotus_GLEAN_10014630|Trachinotus_GLEAN_10002535|Trachinotus_GLEAN_10016958|Trachinotus_GLEAN_10009126|Trachinotus_GLEAN_10008175|Trachinotus_GLEAN_10012050|Trachinotus_GLEAN_10009405|Trachinotus_GLEAN_10002536|Trachinotus_GLEAN_10001891|Trachinotus_GLEAN_10009712|Trachinotus_GLEAN_10010326|Trachinotus_GLEAN_10011140|Trachinotus_GLEAN_100…	http://www.genome.jp/kegg-bin/show_pathway?sdu00500/sdu:111230270%09red/sdu:111223599%09red/sdu:111225613%09red/sdu:111225334%09red/sdu:111233059%09red/sdu:111217306%09red/sdu:111233742%09red/sdu:111227428%09red/sdu:111237852%09red/sdu:111234501%09red/sdu:111221866%09red/sdu:111233892%09red/sdu:111231265%09red/sdu:111226447%09red/sdu:111230651%09red
Biosynthesis of unsaturated fatty acids	KEGG PATHWAY	sdu01040	16	40	0.553369443	0.973902961	Trachinotus_GLEAN_10002997|Trachinotus_GLEAN_10008750|Trachinotus_GLEAN_10019659|Trachinotus_GLEAN_10001204|Trachinotus_GLEAN_10014083|Trachinotus_GLEAN_10005025|Trachinotus_GLEAN_10016251|Trachinotus_GLEAN_10015255|Trachinotus_GLEAN_10017840|Trachinotus_GLEAN_10003138|Trachinotus_GLEAN_10018887|Trachinotus_GLEAN_10015723|Trachinotus_GLEAN_10011032|Trachinotus_GLEAN_10003195|Trachinotus_GLEAN_100…	http://www.genome.jp/kegg-bin/show_pathway?sdu01040/sdu:111234380%09red/sdu:111218454%09red/sdu:111230866%09red/sdu:111223573%09red/sdu:111232160%09red/sdu:111239138%09red/sdu:111236302%09red/sdu:111220434%09red/sdu:111239431%09red/sdu:111232488%09red/sdu:111228861%09red/sdu:111223976%09red/sdu:111227218%09red/sdu:111232969%09red/sdu:111235227%09red/sdu:111224204%09red
Nicotinate and nicotinamide metabolism	KEGG PATHWAY	sdu00760	16	45	0.705343982	0.973902961	Trachinotus_GLEAN_10012218|Trachinotus_GLEAN_10016301|Trachinotus_GLEAN_10008975|Trachinotus_GLEAN_10013645|Trachinotus_GLEAN_10005356|Trachinotus_GLEAN_10012564|Trachinotus_GLEAN_10002511|Trachinotus_GLEAN_10009658|Trachinotus_GLEAN_10014733|Trachinotus_GLEAN_10004610|Trachinotus_GLEAN_10019105|Trachinotus_GLEAN_10018640|Trachinotus_GLEAN_10014430|Trachinotus_GLEAN_10013795|Trachinotus_GLEAN_100…	http://www.genome.jp/kegg-bin/show_pathway?sdu00760/sdu:111225572%09red/sdu:111222424%09red/sdu:111217964%09red/sdu:111235647%09red/sdu:111235943%09red/sdu:111224346%09red/sdu:111227543%09red/sdu:111217626%09red/sdu:111224669%09red/sdu:111232447%09red/sdu:111219610%09red/sdu:111231267%09red/sdu:111231071%09red/sdu:111238543%09red/sdu:111229450%09red/sdu:111230651%09red
Proteasome	KEGG PATHWAY	sdu03050	16	52	0.856995341	0.973902961	Trachinotus_GLEAN_10012200|Trachinotus_GLEAN_10009348|Trachinotus_GLEAN_10019154|Trachinotus_GLEAN_10018998|Trachinotus_GLEAN_10007385|Trachinotus_GLEAN_10017264|Trachinotus_GLEAN_10010583|Trachinotus_GLEAN_10004999|Trachinotus_GLEAN_10001599|Trachinotus_GLEAN_10012755|Trachinotus_GLEAN_10011694|Trachinotus_GLEAN_10001686|Trachinotus_GLEAN_10016920|Trachinotus_GLEAN_10001749|Trachinotus_GLEAN_100…	http://www.genome.jp/kegg-bin/show_pathway?sdu03050/sdu:111223824%09red/sdu:111223763%09red/sdu:111223329%09red/sdu:111228244%09red/sdu:111232826%09red/sdu:111235058%09red/sdu:111223335%09red/sdu:111221124%09red/sdu:111225265%09red/sdu:111238662%09red/sdu:111224668%09red/sdu:111235771%09red/sdu:111232798%09red/sdu:111223831%09red/sdu:111234896%09red/sdu:111218352%09red
Glycosaminoglycan biosynthesis - heparan sulfate / heparin	KEGG PATHWAY	sdu00534	15	32	0.359621894	0.973902961	Trachinotus_GLEAN_10019750|Trachinotus_GLEAN_10009834|Trachinotus_GLEAN_10019170|Trachinotus_GLEAN_10000514|Trachinotus_GLEAN_10018260|Trachinotus_GLEAN_10019984|Trachinotus_GLEAN_10002864|Trachinotus_GLEAN_10012992|Trachinotus_GLEAN_10010917|Trachinotus_GLEAN_10015931|Trachinotus_GLEAN_10005685|Trachinotus_GLEAN_10000902|Trachinotus_GLEAN_10015928|Trachinotus_GLEAN_10009826|Trachinotus_GLEAN_100…	http://www.genome.jp/kegg-bin/show_pathway?sdu00534/sdu:111222995%09red/sdu:111220095%09red/sdu:111223271%09red/sdu:111222661%09red/sdu:111227346%09red/sdu:111223714%09red/sdu:111226462%09red/sdu:111223695%09red/sdu:111221818%09red/sdu:111231419%09red/sdu:111232639%09red/sdu:111227735%09red/sdu:111220296%09red
Mannose type O-glycan biosynthesis	KEGG PATHWAY	sdu00515	15	34	0.431178507	0.973902961	Trachinotus_GLEAN_10011930|Trachinotus_GLEAN_10007655|Trachinotus_GLEAN_10004537|Trachinotus_GLEAN_10000408|Trachinotus_GLEAN_10010497|Trachinotus_GLEAN_10006427|Trachinotus_GLEAN_10000523|Trachinotus_GLEAN_10018035|Trachinotus_GLEAN_10008655|Trachinotus_GLEAN_10007004|Trachinotus_GLEAN_10009645|Trachinotus_GLEAN_10006725|Trachinotus_GLEAN_10001748|Trachinotus_GLEAN_10017081|Trachinotus_GLEAN_100…	http://www.genome.jp/kegg-bin/show_pathway?sdu00515/sdu:111235761%09red/sdu:111220335%09red/sdu:111235688%09red/sdu:111223224%09red/sdu:111238749%09red/sdu:111229061%09red/sdu:111230961%09red/sdu:111238150%09red/sdu:111233512%09red/sdu:111238732%09red/sdu:111222460%09red/sdu:111227552%09red/sdu:111223389%09red/sdu:111237441%09red/sdu:111220668%09red
Fatty acid elongation	KEGG PATHWAY	sdu00062	15	39	0.605100136	0.973902961	Trachinotus_GLEAN_10002997|Trachinotus_GLEAN_10008750|Trachinotus_GLEAN_10019659|Trachinotus_GLEAN_10002283|Trachinotus_GLEAN_10014083|Trachinotus_GLEAN_10015255|Trachinotus_GLEAN_10017840|Trachinotus_GLEAN_10003138|Trachinotus_GLEAN_10018887|Trachinotus_GLEAN_10004629|Trachinotus_GLEAN_10009462|Trachinotus_GLEAN_10011032|Trachinotus_GLEAN_10003195|Trachinotus_GLEAN_10019129|Trachinotus_GLEAN_100…	http://www.genome.jp/kegg-bin/show_pathway?sdu00062/sdu:111234380%09red/sdu:111218454%09red/sdu:111223573%09red/sdu:111235799%09red/sdu:111232160%09red/sdu:111239138%09red/sdu:111220434%09red/sdu:111239431%09red/sdu:111232488%09red/sdu:111240320%09red/sdu:111222602%09red/sdu:111223511%09red/sdu:111223976%09red/sdu:111227218%09red/sdu:111224204%09red
Pyruvate metabolism	KEGG PATHWAY	sdu00620	15	45	0.774680755	0.973902961	Trachinotus_GLEAN_10018925|Trachinotus_GLEAN_10003246|Trachinotus_GLEAN_10016684|Trachinotus_GLEAN_10006963|Trachinotus_GLEAN_10001575|Trachinotus_GLEAN_10011873|Trachinotus_GLEAN_10017687|Trachinotus_GLEAN_10007753|Trachinotus_GLEAN_10010316|Trachinotus_GLEAN_10015690|Trachinotus_GLEAN_10001886|Trachinotus_GLEAN_10015045|Trachinotus_GLEAN_10006213|Trachinotus_GLEAN_10003090|Trachinotus_GLEAN_100…	http://www.genome.jp/kegg-bin/show_pathway?sdu00620/sdu:111231558%09red/sdu:111231960%09red/sdu:111234899%09red/sdu:111222223%09red/sdu:111223768%09red/sdu:111217230%09red/sdu:111232178%09red/sdu:111216395%09red/sdu:111227633%09red/sdu:111229769%09red/sdu:111227862%09red/sdu:111230968%09red/sdu:111234283%09red/sdu:111228945%09red/sdu:111232961%09red
Tyrosine metabolism	KEGG PATHWAY	sdu00350	15	46	0.797290572	0.973902961	Trachinotus_GLEAN_10010696|Trachinotus_GLEAN_10017124|Trachinotus_GLEAN_10018135|Trachinotus_GLEAN_10016168|Trachinotus_GLEAN_10002841|Trachinotus_GLEAN_10016174|Trachinotus_GLEAN_10019575|Trachinotus_GLEAN_10014509|Trachinotus_GLEAN_10008975|Trachinotus_GLEAN_10013602|Trachinotus_GLEAN_10001757|Trachinotus_GLEAN_10011263|Trachinotus_GLEAN_10011660|Trachinotus_GLEAN_10008761|Trachinotus_GLEAN_100…	http://www.genome.jp/kegg-bin/show_pathway?sdu00350/sdu:111237990%09red/sdu:111232447%09red/sdu:111224129%09red/sdu:111236285%09red/sdu:111217124%09red/sdu:111220162%09red/sdu:111220292%09red/sdu:111227229%09red/sdu:111237243%09red/sdu:111231621%09red/sdu:111224123%09red/sdu:111232407%09red/sdu:111227212%09red/sdu:111229303%09red/sdu:111231526%09red
Propanoate metabolism	KEGG PATHWAY	sdu00640	14	35	0.556635115	0.973902961	Trachinotus_GLEAN_10005025|Trachinotus_GLEAN_10001582|Trachinotus_GLEAN_10011132|Trachinotus_GLEAN_10016684|Trachinotus_GLEAN_10006963|Trachinotus_GLEAN_10010233|Trachinotus_GLEAN_10018201|Trachinotus_GLEAN_10018667|Trachinotus_GLEAN_10015045|Trachinotus_GLEAN_10002416|Trachinotus_GLEAN_10012937|Trachinotus_GLEAN_10005675|Trachinotus_GLEAN_10006213|Trachinotus_GLEAN_10006450	http://www.genome.jp/kegg-bin/show_pathway?sdu00640/sdu:111224280%09red/sdu:111225324%09red/sdu:111227756%09red/sdu:111222223%09red/sdu:111227797%09red/sdu:111234899%09red/sdu:111236302%09red/sdu:111225155%09red/sdu:111218377%09red/sdu:111216395%09red/sdu:111231432%09red/sdu:111230968%09red/sdu:111239324%09red/sdu:111218473%09red
Metabolism of xenobiotics by cytochrome P450��ϸ��ɫ��P450����Դ��ҩ��Ĵ�л���ã�	KEGG PATHWAY	sdu00980	14	41	0.744091208	0.973902961	Trachinotus_GLEAN_10016710|Trachinotus_GLEAN_10008892|Trachinotus_GLEAN_10004534|Trachinotus_GLEAN_10014145|Trachinotus_GLEAN_10009813|Trachinotus_GLEAN_10008489|Trachinotus_GLEAN_10019575|Trachinotus_GLEAN_10017973|Trachinotus_GLEAN_10008829|Trachinotus_GLEAN_10017974|Trachinotus_GLEAN_10012907|Trachinotus_GLEAN_10011184|Trachinotus_GLEAN_10003089|Trachinotus_GLEAN_10019850	http://www.genome.jp/kegg-bin/show_pathway?sdu00980/sdu:111228806%09red/sdu:111218881%09red/sdu:111239530%09red/sdu:111235201%09red/sdu:111223859%09red/sdu:111221353%09red/sdu:111236529%09red/sdu:111238533%09red/sdu:111220624%09red/sdu:111237454%09red/sdu:111226879%09red/sdu:111229303%09red/sdu:111218641%09red
Intestinal immune network for IgA production	KEGG PATHWAY	sdu04672	14	45	0.835228929	0.973902961	Trachinotus_GLEAN_10003106|Trachinotus_GLEAN_10002558|Trachinotus_GLEAN_10007305|Trachinotus_GLEAN_10016180|Trachinotus_GLEAN_10013476|Trachinotus_GLEAN_10002569|Trachinotus_GLEAN_10007394|Trachinotus_GLEAN_10011953|Trachinotus_GLEAN_10011178|Trachinotus_GLEAN_10005505|Trachinotus_GLEAN_10009663|Trachinotus_GLEAN_10008760|Trachinotus_GLEAN_10009664|Trachinotus_GLEAN_10017344	http://www.genome.jp/kegg-bin/show_pathway?sdu04672/sdu:111224093%09red/sdu:111230084%09red/sdu:111219576%09red/sdu:111237889%09red/sdu:111234934%09red/sdu:111235162%09red/sdu:111218753%09red/sdu:111237180%09red/sdu:111223833%09red/sdu:111235380%09red/sdu:111237352%09red/sdu:111226344%09red/sdu:111218724%09red/sdu:111229335%09red
Cytosolic DNA-sensing pathway	KEGG PATHWAY	sdu04623	14	54	0.949299138	0.973902961	Trachinotus_GLEAN_10016562|Trachinotus_GLEAN_10012201|Trachinotus_GLEAN_10011558|Trachinotus_GLEAN_10019778|Trachinotus_GLEAN_10008748|Trachinotus_GLEAN_10001230|Trachinotus_GLEAN_10004300|Trachinotus_GLEAN_10005743|Trachinotus_GLEAN_10015751|Trachinotus_GLEAN_10002388|Trachinotus_GLEAN_10019300|Trachinotus_GLEAN_10002403|Trachinotus_GLEAN_10003229|Trachinotus_GLEAN_10014695	http://www.genome.jp/kegg-bin/show_pathway?sdu04623/sdu:111238592%09red/sdu:111237577%09red/sdu:111226054%09red/sdu:111220433%09red/sdu:111238154%09red/sdu:111236982%09red/sdu:111225264%09red/sdu:111226663%09red/sdu:111233688%09red/sdu:111220892%09red/sdu:111220255%09red/sdu:111221468%09red/sdu:111231637%09red/sdu:111231266%09red
Steroid biosynthesis	KEGG PATHWAY	sdu00100	13	24	0.239113214	0.973902961	Trachinotus_GLEAN_10013364|Trachinotus_GLEAN_10005092|Trachinotus_GLEAN_10015513|Trachinotus_GLEAN_10011781|Trachinotus_GLEAN_10017711|Trachinotus_GLEAN_10015337|Trachinotus_GLEAN_10006695|Trachinotus_GLEAN_10004524|Trachinotus_GLEAN_10018561|Trachinotus_GLEAN_10002417|Trachinotus_GLEAN_10012841|Trachinotus_GLEAN_10009783|Trachinotus_GLEAN_10009930	http://www.genome.jp/kegg-bin/show_pathway?sdu00100/sdu:111218455%09red/sdu:111236567%09red/sdu:111227759%09red/sdu:111236129%09red/sdu:111223955%09red/sdu:111216644%09red/sdu:111231932%09red/sdu:111233601%09red/sdu:111222971%09red/sdu:111239337%09red/sdu:111220311%09red/sdu:111226415%09red/sdu:111231092%09red
Pentose and glucuronate interconversions	KEGG PATHWAY	sdu00040	13	32	0.540090012	0.973902961	Trachinotus_GLEAN_10011930|Trachinotus_GLEAN_10008892|Trachinotus_GLEAN_10006777|Trachinotus_GLEAN_10005151|Trachinotus_GLEAN_10010952|Trachinotus_GLEAN_10008489|Trachinotus_GLEAN_10016958|Trachinotus_GLEAN_10017973|Trachinotus_GLEAN_10017974|Trachinotus_GLEAN_10012907|Trachinotus_GLEAN_10010288|Trachinotus_GLEAN_10011184|Trachinotus_GLEAN_10003089	http://www.genome.jp/kegg-bin/show_pathway?sdu00040/sdu:111228806%09red/sdu:111231406%09red/sdu:111227428%09red/sdu:111221353%09red/sdu:111236529%09red/sdu:111218881%09red/sdu:111222460%09red/sdu:111226879%09red/sdu:111218479%09red/sdu:111217089%09red/sdu:111218259%09red/sdu:111218641%09red
Autophagy - other	KEGG PATHWAY	sdu04136	13	34	0.612120572	0.973902961	Trachinotus_GLEAN_10016623|Trachinotus_GLEAN_10013432|Trachinotus_GLEAN_10009094|Trachinotus_GLEAN_10006003|Trachinotus_GLEAN_10010632|Trachinotus_GLEAN_10018250|Trachinotus_GLEAN_10003879|Trachinotus_GLEAN_10011513|Trachinotus_GLEAN_10011240|Trachinotus_GLEAN_10016292|Trachinotus_GLEAN_10012212|Trachinotus_GLEAN_10009622|Trachinotus_GLEAN_10002742	http://www.genome.jp/kegg-bin/show_pathway?sdu04136/sdu:111236271%09red/sdu:111225644%09red/sdu:111227586%09red/sdu:111235315%09red/sdu:111232476%09red/sdu:111235652%09red/sdu:111219708%09red/sdu:111233666%09red/sdu:111217299%09red/sdu:111230994%09red/sdu:111230376%09red/sdu:111233024%09red/sdu:111217934%09red
Galactose metabolism	KEGG PATHWAY	sdu00052	13	40	0.789098642	0.973902961	Trachinotus_GLEAN_10006802|Trachinotus_GLEAN_10011705|Trachinotus_GLEAN_10016958|Trachinotus_GLEAN_10009126|Trachinotus_GLEAN_10006427|Trachinotus_GLEAN_10017081|Trachinotus_GLEAN_10016038|Trachinotus_GLEAN_10014676|Trachinotus_GLEAN_10014677|Trachinotus_GLEAN_10010326|Trachinotus_GLEAN_10006455|Trachinotus_GLEAN_10004983|Trachinotus_GLEAN_10005518	http://www.genome.jp/kegg-bin/show_pathway?sdu00052/sdu:111217306%09red/sdu:111230961%09red/sdu:111218581%09red/sdu:111233512%09red/sdu:111226447%09red/sdu:111221866%09red/sdu:111225613%09red/sdu:111218818%09red/sdu:111239217%09red/sdu:111219285%09red/sdu:111233862%09red/sdu:111227428%09red
SNARE interactions in vesicular transport	KEGG PATHWAY	sdu04130	13	44	0.86964937	0.973902961	Trachinotus_GLEAN_10007301|Trachinotus_GLEAN_10004403|Trachinotus_GLEAN_10018255|Trachinotus_GLEAN_10009502|Trachinotus_GLEAN_10015013|Trachinotus_GLEAN_10009127|Trachinotus_GLEAN_10018441|Trachinotus_GLEAN_10018440|Trachinotus_GLEAN_10009913|Trachinotus_GLEAN_10019801|Trachinotus_GLEAN_10018637|Trachinotus_GLEAN_10006253|Trachinotus_GLEAN_10018082	http://www.genome.jp/kegg-bin/show_pathway?sdu04130/sdu:111218588%09red/sdu:111236545%09red/sdu:111226592%09red/sdu:111221494%09red/sdu:111216341%09red/sdu:111225364%09red/sdu:111223460%09red/sdu:111235983%09red/sdu:111225363%09red/sdu:111224114%09red/sdu:111228770%09red/sdu:111230108%09red/sdu:111232512%09red
Phototransduction	KEGG PATHWAY	sdu04744	13	53	0.963399714	0.973902961	Trachinotus_GLEAN_10009504|Trachinotus_GLEAN_10014613|Trachinotus_GLEAN_10010248|Trachinotus_GLEAN_10017839|Trachinotus_GLEAN_10005912|Trachinotus_GLEAN_10015919|Trachinotus_GLEAN_10003313|Trachinotus_GLEAN_10003171|Trachinotus_GLEAN_10001896|Trachinotus_GLEAN_10007760|Trachinotus_GLEAN_10019164|Trachinotus_GLEAN_10016881|Trachinotus_GLEAN_10014174	http://www.genome.jp/kegg-bin/show_pathway?sdu04744/sdu:111223290%09red/sdu:111218234%09red/sdu:111230143%09red/sdu:111222886%09red/sdu:111234372%09red/sdu:111220014%09red/sdu:111233471%09red/sdu:111224647%09red/sdu:111216843%09red/sdu:111223411%09red/sdu:111224865%09red/sdu:111238880%09red/sdu:111233425%09red
Glycosylphosphatidylinositol (GPI)-anchor biosynthesis	KEGG PATHWAY	sdu00563	12	23	0.28315666	0.973902961	Trachinotus_GLEAN_10004412|Trachinotus_GLEAN_10016575|Trachinotus_GLEAN_10000814|Trachinotus_GLEAN_10014493|Trachinotus_GLEAN_10009067|Trachinotus_GLEAN_10018106|Trachinotus_GLEAN_10011546|Trachinotus_GLEAN_10001805|Trachinotus_GLEAN_10019980|Trachinotus_GLEAN_10004093|Trachinotus_GLEAN_10009952|Trachinotus_GLEAN_10006368	http://www.genome.jp/kegg-bin/show_pathway?sdu00563/sdu:111237493%09red/sdu:111231098%09red/sdu:111220124%09red/sdu:111228247%09red/sdu:111217698%09red/sdu:111227751%09red/sdu:111218622%09red/sdu:111221192%09red/sdu:111226628%09red/sdu:111237273%09red/sdu:111220247%09red/sdu:111219753%09red
DNA replication	KEGG PATHWAY	sdu03030	12	38	0.808990565	0.973902961	Trachinotus_GLEAN_10010793|Trachinotus_GLEAN_10004242|Trachinotus_GLEAN_10018134|Trachinotus_GLEAN_10011529|Trachinotus_GLEAN_10013048|Trachinotus_GLEAN_10017222|Trachinotus_GLEAN_10015375|Trachinotus_GLEAN_10014910|Trachinotus_GLEAN_10004105|Trachinotus_GLEAN_10015308|Trachinotus_GLEAN_10018937|Trachinotus_GLEAN_10002801	http://www.genome.jp/kegg-bin/show_pathway?sdu03030/sdu:111231945%09red/sdu:111221110%09red/sdu:111231714%09red/sdu:111224372%09red/sdu:111239385%09red/sdu:111225054%09red/sdu:111234282%09red/sdu:111231996%09red/sdu:111231045%09red/sdu:111237253%09red/sdu:111232130%09red/sdu:111239294%09red
Butanoate metabolism	KEGG PATHWAY	sdu00650	11	22	0.333711451	0.973902961	Trachinotus_GLEAN_10018743|Trachinotus_GLEAN_10008876|Trachinotus_GLEAN_10010462|Trachinotus_GLEAN_10005267|Trachinotus_GLEAN_10016684|Trachinotus_GLEAN_10015045|Trachinotus_GLEAN_10002174|Trachinotus_GLEAN_10000586|Trachinotus_GLEAN_10012937|Trachinotus_GLEAN_10016212|Trachinotus_GLEAN_10006450	http://www.genome.jp/kegg-bin/show_pathway?sdu00650/sdu:111224280%09red/sdu:111230819%09red/sdu:111224311%09red/sdu:111222223%09red/sdu:111236538%09red/sdu:111233286%09red/sdu:111218377%09red/sdu:111216395%09red/sdu:111225601%09red/sdu:111218280%09red/sdu:111228750%09red
Primary bile acid biosynthesis	KEGG PATHWAY	sdu00120	11	22	0.333711451	0.973902961	Trachinotus_GLEAN_10001672|Trachinotus_GLEAN_10002431|Trachinotus_GLEAN_10015247|Trachinotus_GLEAN_10016251|Trachinotus_GLEAN_10005088|Trachinotus_GLEAN_10011075|Trachinotus_GLEAN_10011074|Trachinotus_GLEAN_10016788|Trachinotus_GLEAN_10019193|Trachinotus_GLEAN_10019936|Trachinotus_GLEAN_10010318	http://www.genome.jp/kegg-bin/show_pathway?sdu00120/sdu:111217691%09red/sdu:111218691%09red/sdu:111239899%09red/sdu:111239585%09red/sdu:111228861%09red/sdu:111221847%09red/sdu:111233897%09red/sdu:111230866%09red/sdu:111237347%09red/sdu:111220117%09red
Fatty acid biosynthesis	KEGG PATHWAY	sdu00061	11	22	0.333711451	0.973902961	Trachinotus_GLEAN_10004723|Trachinotus_GLEAN_10014328|Trachinotus_GLEAN_10010117|Trachinotus_GLEAN_10005451|Trachinotus_GLEAN_10002051|Trachinotus_GLEAN_10002160|Trachinotus_GLEAN_10011686|Trachinotus_GLEAN_10016866|Trachinotus_GLEAN_10002093|Trachinotus_GLEAN_10010169|Trachinotus_GLEAN_10015638	http://www.genome.jp/kegg-bin/show_pathway?sdu00061/sdu:111226578%09red/sdu:111235799%09red/sdu:111226332%09red/sdu:111239433%09red/sdu:111219474%09red/sdu:111234295%09red/sdu:111216751%09red/sdu:111229033%09red/sdu:111224921%09red/sdu:111232861%09red/sdu:111230543%09red
Ascorbate and aldarate metabolism	KEGG PATHWAY	sdu00053	11	23	0.375608896	0.973902961	Trachinotus_GLEAN_10002138|Trachinotus_GLEAN_10008892|Trachinotus_GLEAN_10017973|Trachinotus_GLEAN_10010952|Trachinotus_GLEAN_10011873|Trachinotus_GLEAN_10007753|Trachinotus_GLEAN_10010316|Trachinotus_GLEAN_10003246|Trachinotus_GLEAN_10017974|Trachinotus_GLEAN_10012907|Trachinotus_GLEAN_10011184	http://www.genome.jp/kegg-bin/show_pathway?sdu00053/sdu:111228806%09red/sdu:111231960%09red/sdu:111235567%09red/sdu:111223768%09red/sdu:111236529%09red/sdu:111218881%09red/sdu:111226879%09red/sdu:111217230%09red/sdu:111231406%09red/sdu:111228945%09red
Histidine metabolism	KEGG PATHWAY	sdu00340	11	24	0.417982837	0.973902961	Trachinotus_GLEAN_10007928|Trachinotus_GLEAN_10003246|Trachinotus_GLEAN_10006277|Trachinotus_GLEAN_10006138|Trachinotus_GLEAN_10019575|Trachinotus_GLEAN_10011873|Trachinotus_GLEAN_10002870|Trachinotus_GLEAN_10007753|Trachinotus_GLEAN_10010316|Trachinotus_GLEAN_10017233|Trachinotus_GLEAN_10013602	http://www.genome.jp/kegg-bin/show_pathway?sdu00340/sdu:111237990%09red/sdu:111235556%09red/sdu:111224981%09red/sdu:111231960%09red/sdu:111223768%09red/sdu:111217230%09red/sdu:111222278%09red/sdu:111221993%09red/sdu:111223180%09red/sdu:111229303%09red/sdu:111228945%09red
Base excision repair	KEGG PATHWAY	sdu03410	11	35	0.806101446	0.973902961	Trachinotus_GLEAN_10002496|Trachinotus_GLEAN_10004242|Trachinotus_GLEAN_10007075|Trachinotus_GLEAN_10001621|Trachinotus_GLEAN_10019033|Trachinotus_GLEAN_10013048|Trachinotus_GLEAN_10010297|Trachinotus_GLEAN_10012561|Trachinotus_GLEAN_10018877|Trachinotus_GLEAN_10004105|Trachinotus_GLEAN_10018937	http://www.genome.jp/kegg-bin/show_pathway?sdu03410/sdu:111231945%09red/sdu:111229383%09red/sdu:111239385%09red/sdu:111221824%09red/sdu:111231128%09red/sdu:111217514%09red/sdu:111217084%09red/sdu:111232084%09red/sdu:111234918%09red/sdu:111232130%09red/sdu:111239294%09red
Drug metabolism - cytochrome P450	KEGG PATHWAY	sdu00982	11	40	0.900885142	0.973902961	Trachinotus_GLEAN_10016710|Trachinotus_GLEAN_10008892|Trachinotus_GLEAN_10004534|Trachinotus_GLEAN_10019575|Trachinotus_GLEAN_10017973|Trachinotus_GLEAN_10008975|Trachinotus_GLEAN_10008829|Trachinotus_GLEAN_10017974|Trachinotus_GLEAN_10012907|Trachinotus_GLEAN_10011184|Trachinotus_GLEAN_10013602	http://www.genome.jp/kegg-bin/show_pathway?sdu00982/sdu:111237990%09red/sdu:111228806%09red/sdu:111235201%09red/sdu:111218881%09red/sdu:111236529%09red/sdu:111238533%09red/sdu:111237454%09red/sdu:111226879%09red/sdu:111232447%09red/sdu:111229303%09red
One carbon pool by folate	KEGG PATHWAY	sdu00670	10	21	0.391094917	0.973902961	Trachinotus_GLEAN_10000827|Trachinotus_GLEAN_10010819|Trachinotus_GLEAN_10012104|Trachinotus_GLEAN_10006138|Trachinotus_GLEAN_10008050|Trachinotus_GLEAN_10008929|Trachinotus_GLEAN_10008499|Trachinotus_GLEAN_10012757|Trachinotus_GLEAN_10003655|Trachinotus_GLEAN_10019628	http://www.genome.jp/kegg-bin/show_pathway?sdu00670/sdu:111235556%09red/sdu:111224720%09red/sdu:111221548%09red/sdu:111236692%09red/sdu:111233770%09red/sdu:111236485%09red/sdu:111220283%09red/sdu:111238644%09red/sdu:111237835%09red/sdu:111230873%09red
Glycosaminoglycan biosynthesis - chondroitin sulfate / dermatan sulfate	KEGG PATHWAY	sdu00532	10	25	0.565986888	0.973902961	Trachinotus_GLEAN_10019750|Trachinotus_GLEAN_10009101|Trachinotus_GLEAN_10019984|Trachinotus_GLEAN_10011961|Trachinotus_GLEAN_10015793|Trachinotus_GLEAN_10005010|Trachinotus_GLEAN_10015481|Trachinotus_GLEAN_10015212|Trachinotus_GLEAN_10016795|Trachinotus_GLEAN_10019199	http://www.genome.jp/kegg-bin/show_pathway?sdu00532/sdu:111222480%09red/sdu:111226309%09red/sdu:111223695%09red/sdu:111239886%09red/sdu:111221818%09red/sdu:111240358%09red/sdu:111235401%09red/sdu:111230325%09red/sdu:111221989%09red/sdu:111235279%09red
2-Oxocarboxylic acid metabolism	KEGG PATHWAY	sdu01210	10	25	0.565986888	0.973902961	Trachinotus_GLEAN_10011548|Trachinotus_GLEAN_10018126|Trachinotus_GLEAN_10006830|Trachinotus_GLEAN_10010916|Trachinotus_GLEAN_10014509|Trachinotus_GLEAN_10016056|Trachinotus_GLEAN_10007744|Trachinotus_GLEAN_10013591|Trachinotus_GLEAN_10012683|Trachinotus_GLEAN_10003531	http://www.genome.jp/kegg-bin/show_pathway?sdu01210/sdu:111220292%09red/sdu:111223697%09red/sdu:111218141%09red/sdu:111228479%09red/sdu:111231011%09red/sdu:111237229%09red/sdu:111219061%09red/sdu:111219934%09red/sdu:111227212%09red/sdu:111235030%09red
Arginine biosynthesis	KEGG PATHWAY	sdu00220	10	28	0.681781958	0.973902961	Trachinotus_GLEAN_10010945|Trachinotus_GLEAN_10011548|Trachinotus_GLEAN_10017161|Trachinotus_GLEAN_10008234|Trachinotus_GLEAN_10018126|Trachinotus_GLEAN_10001980|Trachinotus_GLEAN_10014509|Trachinotus_GLEAN_10008790|Trachinotus_GLEAN_10007744|Trachinotus_GLEAN_10003531	http://www.genome.jp/kegg-bin/show_pathway?sdu00220/sdu:111220292%09red/sdu:111231011%09red/sdu:111237229%09red/sdu:111223697%09red/sdu:111217235%09red/sdu:111218322%09red/sdu:111227324%09red/sdu:111227212%09red/sdu:111238971%09red
Other glycan degradation	KEGG PATHWAY	sdu00511	9	21	0.501897652	0.973902961	Trachinotus_GLEAN_10003422|Trachinotus_GLEAN_10019310|Trachinotus_GLEAN_10008603|Trachinotus_GLEAN_10007509|Trachinotus_GLEAN_10011017|Trachinotus_GLEAN_10007660|Trachinotus_GLEAN_10006455|Trachinotus_GLEAN_10004033|Trachinotus_GLEAN_10004032	http://www.genome.jp/kegg-bin/show_pathway?sdu00511/sdu:111223058%09red/sdu:111218581%09red/sdu:111235677%09red/sdu:111223057%09red/sdu:111235904%09red/sdu:111234404%09red/sdu:111229964%09red/sdu:111238143%09red/sdu:111226042%09red
Glycosaminoglycan biosynthesis - keratan sulfate	KEGG PATHWAY	sdu00533	9	26	0.707975089	0.973902961	Trachinotus_GLEAN_10016570|Trachinotus_GLEAN_10006427|Trachinotus_GLEAN_10001097|Trachinotus_GLEAN_10017081|Trachinotus_GLEAN_10015686|Trachinotus_GLEAN_10016965|Trachinotus_GLEAN_10019122|Trachinotus_GLEAN_10001748|Trachinotus_GLEAN_10018035	http://www.genome.jp/kegg-bin/show_pathway?sdu00533/sdu:111235761%09red/sdu:111229061%09red/sdu:111233169%09red/sdu:111227437%09red/sdu:111233512%09red/sdu:111224401%09red/sdu:111230961%09red/sdu:111226778%09red/sdu:111232960%09red
Folate biosynthesis	KEGG PATHWAY	sdu00790	9	34	0.904028192	0.973902961	Trachinotus_GLEAN_10017242|Trachinotus_GLEAN_10002233|Trachinotus_GLEAN_10016244|Trachinotus_GLEAN_10009009|Trachinotus_GLEAN_10019553|Trachinotus_GLEAN_10016232|Trachinotus_GLEAN_10009035|Trachinotus_GLEAN_10007033|Trachinotus_GLEAN_10019850	http://www.genome.jp/kegg-bin/show_pathway?sdu00790/sdu:111230933%09red/sdu:111221170%09red/sdu:111225673%09red/sdu:111226801%09red/sdu:111230814%09red/sdu:111223859%09red/sdu:111224520%09red/sdu:111234305%09red/sdu:111231562%09red
Mucin type O-glycan biosynthesis	KEGG PATHWAY	sdu00512	9	39	0.957950884	0.973902961	Trachinotus_GLEAN_10017352|Trachinotus_GLEAN_10007586|Trachinotus_GLEAN_10009608|Trachinotus_GLEAN_10013221|Trachinotus_GLEAN_10001097|Trachinotus_GLEAN_10009485|Trachinotus_GLEAN_10002113|Trachinotus_GLEAN_10005906|Trachinotus_GLEAN_10018791	http://www.genome.jp/kegg-bin/show_pathway?sdu00512/sdu:111223300%09red/sdu:111220839%09red/sdu:111221437%09red/sdu:111233169%09red/sdu:111218843%09red/sdu:111217271%09red/sdu:111236870%09red/sdu:111217357%09red/sdu:111223003%09red
Terpenoid backbone biosynthesis	KEGG PATHWAY	sdu00900	8	22	0.660293082	0.973902961	Trachinotus_GLEAN_10011444|Trachinotus_GLEAN_10008135|Trachinotus_GLEAN_10009234|Trachinotus_GLEAN_10016684|Trachinotus_GLEAN_10015045|Trachinotus_GLEAN_10003144|Trachinotus_GLEAN_10009762|Trachinotus_GLEAN_10006915	http://www.genome.jp/kegg-bin/show_pathway?sdu00900/sdu:111216398%09red/sdu:111222223%09red/sdu:111216395%09red/sdu:111234251%09red/sdu:111217044%09red/sdu:111217813%09red/sdu:111223593%09red/sdu:111216443%09red
alpha-Linolenic acid metabolism	KEGG PATHWAY	sdu00592	8	26	0.799025947	0.973902961	Trachinotus_GLEAN_10005025|Trachinotus_GLEAN_10013080|Trachinotus_GLEAN_10011100|Trachinotus_GLEAN_10007463|Trachinotus_GLEAN_10017022|Trachinotus_GLEAN_10019279|Trachinotus_GLEAN_10018239|Trachinotus_GLEAN_10015723	http://www.genome.jp/kegg-bin/show_pathway?sdu00592/sdu:111236302%09red/sdu:111226148%09red/sdu:111217737%09red/sdu:111232445%09red/sdu:111220656%09red/sdu:111232969%09red/sdu:111227221%09red/sdu:111217832%09red
Sulfur metabolism�����л��	KEGG PATHWAY	sdu00920	7	11	0.235159463	0.973902961	Trachinotus_GLEAN_10002433|Trachinotus_GLEAN_10019821|Trachinotus_GLEAN_10015796|Trachinotus_GLEAN_10015797|Trachinotus_GLEAN_10001913|Trachinotus_GLEAN_10005529|Trachinotus_GLEAN_10008834	http://www.genome.jp/kegg-bin/show_pathway?sdu00920/sdu:111221917%09red/sdu:111235979%09red/sdu:111235358%09red/sdu:111233886%09red/sdu:111216678%09red/sdu:111236639%09red
Non-homologous end-joining	KEGG PATHWAY	sdu03450	7	15	0.448197299	0.973902961	Trachinotus_GLEAN_10010909|Trachinotus_GLEAN_10002337|Trachinotus_GLEAN_10012561|Trachinotus_GLEAN_10014800|Trachinotus_GLEAN_10006621|Trachinotus_GLEAN_10004863|Trachinotus_GLEAN_10004105	http://www.genome.jp/kegg-bin/show_pathway?sdu03450/sdu:111219906%09red/sdu:111229383%09red/sdu:111230179%09red/sdu:111222713%09red/sdu:111234753%09red/sdu:111239294%09red/sdu:111224843%09red
Taurine and hypotaurine metabolism	KEGG PATHWAY	sdu00430	7	17	0.553017904	0.973902961	Trachinotus_GLEAN_10008876|Trachinotus_GLEAN_10018743|Trachinotus_GLEAN_10005267|Trachinotus_GLEAN_10000763|Trachinotus_GLEAN_10019886|Trachinotus_GLEAN_10000765|Trachinotus_GLEAN_10000586	http://www.genome.jp/kegg-bin/show_pathway?sdu00430/sdu:111224311%09red/sdu:111224250%09red/sdu:111233286%09red/sdu:111218280%09red/sdu:111230875%09red/sdu:111230947%09red/sdu:111228750%09red
Phenylalanine metabolism	KEGG PATHWAY	sdu00360	7	19	0.648076425	0.973902961	Trachinotus_GLEAN_10002841|Trachinotus_GLEAN_10017242|Trachinotus_GLEAN_10017124|Trachinotus_GLEAN_10019575|Trachinotus_GLEAN_10014509|Trachinotus_GLEAN_10013602|Trachinotus_GLEAN_10003531	http://www.genome.jp/kegg-bin/show_pathway?sdu00360/sdu:111237990%09red/sdu:111236285%09red/sdu:111220292%09red/sdu:111224520%09red/sdu:111232407%09red/sdu:111227212%09red/sdu:111229303%09red
Glycosaminoglycan degradation	KEGG PATHWAY	sdu00531	7	27	0.893266463	0.973902961	Trachinotus_GLEAN_10005440|Trachinotus_GLEAN_10015974|Trachinotus_GLEAN_10015427|Trachinotus_GLEAN_10014125|Trachinotus_GLEAN_10012531|Trachinotus_GLEAN_10006455|Trachinotus_GLEAN_10018655	http://www.genome.jp/kegg-bin/show_pathway?sdu00531/sdu:111222871%09red/sdu:111229298%09red/sdu:111238027%09red/sdu:111218581%09red/sdu:111235956%09red/sdu:111220771%09red/sdu:111235152%09red
Ubiquinone and other terpenoid-quinone biosynthesis	KEGG PATHWAY	sdu00130	6	13	0.472489376	0.973902961	Trachinotus_GLEAN_10006779|Trachinotus_GLEAN_10007958|Trachinotus_GLEAN_10011447|Trachinotus_GLEAN_10016912|Trachinotus_GLEAN_10001414|Trachinotus_GLEAN_10016750	http://www.genome.jp/kegg-bin/show_pathway?sdu00130/sdu:111220323%09red/sdu:111229352%09red/sdu:111227366%09red/sdu:111234176%09red/sdu:111224210%09red/sdu:111218686%09red
Pantothenate and CoA biosynthesis	KEGG PATHWAY	sdu00770	6	15	0.583713276	0.973902961	Trachinotus_GLEAN_10003616|Trachinotus_GLEAN_10016185|Trachinotus_GLEAN_10014715|Trachinotus_GLEAN_10002816|Trachinotus_GLEAN_10015959|Trachinotus_GLEAN_10002146	http://www.genome.jp/kegg-bin/show_pathway?sdu00770/sdu:111228242%09red/sdu:111224098%09red/sdu:111220054%09red/sdu:111224029%09red/sdu:111233630%09red/sdu:111230651%09red
Thiamine metabolism	KEGG PATHWAY	sdu00730	6	17	0.681477566	0.973902961	Trachinotus_GLEAN_10008995|Trachinotus_GLEAN_10002233|Trachinotus_GLEAN_10001707|Trachinotus_GLEAN_10017461|Trachinotus_GLEAN_10005338|Trachinotus_GLEAN_10002382	http://www.genome.jp/kegg-bin/show_pathway?sdu00730/sdu:111226801%09red/sdu:111240334%09red/sdu:111238510%09red/sdu:111216733%09red/sdu:111231066%09red/sdu:111225748%09red
Nitrogen metabolism	KEGG PATHWAY	sdu00910	6	17	0.681477566	0.973902961	Trachinotus_GLEAN_10010945|Trachinotus_GLEAN_10001980|Trachinotus_GLEAN_10011011|Trachinotus_GLEAN_10005279|Trachinotus_GLEAN_10008790|Trachinotus_GLEAN_10007912	http://www.genome.jp/kegg-bin/show_pathway?sdu00910/sdu:111230167%09red/sdu:111218322%09red/sdu:111238352%09red/sdu:111238971%09red/sdu:111224337%09red
Glycosphingolipid biosynthesis - ganglio series	KEGG PATHWAY	sdu00604	6	21	0.827799454	0.973902961	Trachinotus_GLEAN_10001097|Trachinotus_GLEAN_10015425|Trachinotus_GLEAN_10016814|Trachinotus_GLEAN_10013865|Trachinotus_GLEAN_10018885|Trachinotus_GLEAN_10006455	http://www.genome.jp/kegg-bin/show_pathway?sdu00604/sdu:111239893%09red/sdu:111233169%09red/sdu:111218581%09red/sdu:111232159%09red/sdu:111235332%09red/sdu:111217361%09red
Linoleic acid metabolism	KEGG PATHWAY	sdu00591	6	28	0.951998184	0.973902961	Trachinotus_GLEAN_10019279|Trachinotus_GLEAN_10013080|Trachinotus_GLEAN_10011100|Trachinotus_GLEAN_10007463|Trachinotus_GLEAN_10017022|Trachinotus_GLEAN_10018239	http://www.genome.jp/kegg-bin/show_pathway?sdu00591/sdu:111226148%09red/sdu:111217737%09red/sdu:111232445%09red/sdu:111220656%09red/sdu:111227221%09red/sdu:111217832%09red
RNA polymerase	KEGG PATHWAY	sdu03020	6	30	0.967891214	0.973902961	Trachinotus_GLEAN_10015751|Trachinotus_GLEAN_10000409|Trachinotus_GLEAN_10001635|Trachinotus_GLEAN_10006854|Trachinotus_GLEAN_10005743|Trachinotus_GLEAN_10014695	http://www.genome.jp/kegg-bin/show_pathway?sdu03020/sdu:111220433%09red/sdu:111237577%09red/sdu:111231477%09red/sdu:111223260%09red/sdu:111231637%09red/sdu:111220865%09red
Selenocompound metabolism	KEGG PATHWAY	sdu00450	5	17	0.798560928	0.973902961	Trachinotus_GLEAN_10008834|Trachinotus_GLEAN_10010571|Trachinotus_GLEAN_10010682|Trachinotus_GLEAN_10012724|Trachinotus_GLEAN_10005529	http://www.genome.jp/kegg-bin/show_pathway?sdu00450/sdu:111231632%09red/sdu:111216557%09red/sdu:111231920%09red/sdu:111235358%09red/sdu:111236639%09red
Glycosphingolipid biosynthesis - globo and isoglobo series	KEGG PATHWAY	sdu00603	5	21	0.903708088	0.973902961	Trachinotus_GLEAN_10000408|Trachinotus_GLEAN_10011348|Trachinotus_GLEAN_10007641|Trachinotus_GLEAN_10001097|Trachinotus_GLEAN_10000523	http://www.genome.jp/kegg-bin/show_pathway?sdu00603/sdu:111233169%09red/sdu:111227730%09red/sdu:111223224%09red/sdu:111225276%09red/sdu:111223389%09red
Mismatch repair	KEGG PATHWAY	sdu03430	5	24	0.947450829	0.973902961	Trachinotus_GLEAN_10017222|Trachinotus_GLEAN_10004242|Trachinotus_GLEAN_10015308|Trachinotus_GLEAN_10013048|Trachinotus_GLEAN_10012366	http://www.genome.jp/kegg-bin/show_pathway?sdu03430/sdu:111220235%09red/sdu:111231945%09red/sdu:111225054%09red/sdu:111231996%09red/sdu:111239385%09red
Sulfur relay system	KEGG PATHWAY	sdu04122	4	9	0.535464501	0.973902961	Trachinotus_GLEAN_10015576|Trachinotus_GLEAN_10004981|Trachinotus_GLEAN_10015796|Trachinotus_GLEAN_10015797	http://www.genome.jp/kegg-bin/show_pathway?sdu04122/sdu:111239213%09red/sdu:111216678%09red/sdu:111225745%09red
Riboflavin metabolism	KEGG PATHWAY	sdu00740	4	9	0.535464501	0.973902961	Trachinotus_GLEAN_10019646|Trachinotus_GLEAN_10002788|Trachinotus_GLEAN_10013446|Trachinotus_GLEAN_10002146	http://www.genome.jp/kegg-bin/show_pathway?sdu00740/sdu:111216890%09red/sdu:111230161%09red/sdu:111230886%09red/sdu:111230651%09red
Protein export	KEGG PATHWAY	sdu03060	4	22	0.963966537	0.973902961	Trachinotus_GLEAN_10003733|Trachinotus_GLEAN_10012011|Trachinotus_GLEAN_10000722|Trachinotus_GLEAN_10000721	http://www.genome.jp/kegg-bin/show_pathway?sdu03060/sdu:111240369%09red/sdu:111236034%09red/sdu:111216910%09red
Phosphonate and phosphinate metabolism	KEGG PATHWAY	sdu00440	3	8	0.650579305	0.973902961	Trachinotus_GLEAN_10018133|Trachinotus_GLEAN_10017992|Trachinotus_GLEAN_10014335	http://www.genome.jp/kegg-bin/show_pathway?sdu00440/sdu:111228991%09red/sdu:111225032%09red/sdu:111237228%09red
Phenylalanine, tyrosine and tryptophan biosynthesis	KEGG PATHWAY	sdu00400	3	9	0.712624514	0.973902961	Trachinotus_GLEAN_10017242|Trachinotus_GLEAN_10014509|Trachinotus_GLEAN_10003531	http://www.genome.jp/kegg-bin/show_pathway?sdu00400/sdu:111224520%09red/sdu:111227212%09red/sdu:111220292%09red
Synthesis and degradation of ketone bodies	KEGG PATHWAY	sdu00072	3	9	0.712624514	0.973902961	Trachinotus_GLEAN_10015045|Trachinotus_GLEAN_10016212|Trachinotus_GLEAN_10016684	http://www.genome.jp/kegg-bin/show_pathway?sdu00072/sdu:111230819%09red/sdu:111216395%09red/sdu:111222223%09red
Neomycin, kanamycin and gentamicin biosynthesis	KEGG PATHWAY	sdu00524	2	6	0.716370871	0.973902961	Trachinotus_GLEAN_10009126|Trachinotus_GLEAN_10005518	http://www.genome.jp/kegg-bin/show_pathway?sdu00524/sdu:111221866%09red/sdu:111226447%09red
Vitamin B6 metabolism	KEGG PATHWAY	sdu00750	2	8	0.827954308	0.973902961	Trachinotus_GLEAN_10008716|Trachinotus_GLEAN_10008975	http://www.genome.jp/kegg-bin/show_pathway?sdu00750/sdu:111220047%09red/sdu:111232447%09red
Valine, leucine and isoleucine biosynthesis	KEGG PATHWAY	sdu00290	1	5	0.867706331	0.973902961	Trachinotus_GLEAN_10014181	http://www.genome.jp/kegg-bin/show_pathway?sdu00290/sdu:111220550%09red
--------------------
#Term	Database	ID	Input number	Background number	P-Value	Corrected P-Value	Input	Hyperlink
--------------------
#Term	Database	ID	Input number	Background number	P-Value	Corrected P-Value	Input	Hyperlink
--------------------
