# Supplementary material for: Identification and Characterization of Sex-Biased miRNAs in the Golden Pompano (Trachinotus blochii)
Source: Animals (Basel). 2022 Nov 29;12(23):3342. doi: 10.3390/ani12233342 (PMC9739008; doi:10.3390/ani12233342)
Supplement: Supplementary file 1 [file animals-12-03342-s001.zip › Table S8.xls]

##Databases: KEGG PATHWAY
##Statistical test method: hypergeometric test / Fisher's exact test
##FDR correction method: Benjamini and Hochberg
#Term	Database	ID	Input number	Background number	P-Value	Corrected P-Value	Input	KEGG_ID/KO	Entrez_ID	Hyperlink
TGF-beta signaling pathway	KEGG PATHWAY	sdu04350	7	132	0.00397193703107	0.325698836548	Trachinotus_GLEAN_10008467|Trachinotus_GLEAN_10013877|Trachinotus_GLEAN_10018659|Trachinotus_GLEAN_10010146|Trachinotus_GLEAN_10014952|Trachinotus_GLEAN_10008483|Trachinotus_GLEAN_10008984	sdu:111238693|sdu:111237790|sdu:111225178|sdu:111220848|sdu:111227003|sdu:111228567|sdu:111233326|	111238693|111237790|111225178|111220848|111227003|111228567|111233326|	http://www.genome.jp/kegg-bin/show_pathway?sdu04350/sdu:111238693%09red/sdu:111225178%09red/sdu:111237790%09red/sdu:111227003%09red/sdu:111233326%09red/sdu:111220848%09red/sdu:111228567%09red
Glycosaminoglycan biosynthesis - heparan sulfate / heparin	KEGG PATHWAY	sdu00534	3	32	0.0136649541654	0.560263120783	Trachinotus_GLEAN_10019750|Trachinotus_GLEAN_10019170|Trachinotus_GLEAN_10012992	sdu:111221818|sdu:111223714|sdu:111222661|	111221818|111223714|111222661|	http://www.genome.jp/kegg-bin/show_pathway?sdu00534/sdu:111222661%09red/sdu:111221818%09red/sdu:111223714%09red
Neuroactive ligand-receptor interaction	KEGG PATHWAY	sdu04080	15	582	0.0259164681782	0.65568972971	Trachinotus_GLEAN_10007635|Trachinotus_GLEAN_10016763|Trachinotus_GLEAN_10016092|Trachinotus_GLEAN_10016830|Trachinotus_GLEAN_10012310|Trachinotus_GLEAN_10012828|Trachinotus_GLEAN_10003705|Trachinotus_GLEAN_10005107|Trachinotus_GLEAN_10012413|Trachinotus_GLEAN_10015920|Trachinotus_GLEAN_10019322|Trachinotus_GLEAN_10005311|Trachinotus_GLEAN_10006898|Trachinotus_GLEAN_10012862|Trachinotus_GLEAN_100…	sdu:111227700|sdu:111234713|sdu:111221544|sdu:111237362|sdu:111224467|sdu:111226391|sdu:111221763|sdu:111218055|sdu:111222674|sdu:111220152|sdu:111225774|sdu:111220372|sdu:111226504|sdu:111232632|sdu:111230155|	111227700|111234713|111221544|111237362|111224467|111226391|111221763|111218055|111222674|111220152|111225774|111220372|111226504|111232632|111230155|	http://www.genome.jp/kegg-bin/show_pathway?sdu04080/sdu:111234713%09red/sdu:111232632%09red/sdu:111222674%09red/sdu:111220152%09red/sdu:111221544%09red/sdu:111221763%09red/sdu:111226391%09red/sdu:111227700%09red/sdu:111230155%09red/sdu:111237362%09red/sdu:111218055%09red/sdu:111226504%09red/sdu:111220372%09red/sdu:111225774%09red/sdu:111224467%09red
Glycerophospholipid metabolism	KEGG PATHWAY	sdu00564	5	124	0.0385663064023	0.65568972971	Trachinotus_GLEAN_10005175|Trachinotus_GLEAN_10010980|Trachinotus_GLEAN_10003523|Trachinotus_GLEAN_10003568|Trachinotus_GLEAN_10001847	sdu:111239366|sdu:111229986|sdu:111230237|sdu:111233446|sdu:111219604|	111239366|111229986|111230237|111233446|111219604|	http://www.genome.jp/kegg-bin/show_pathway?sdu00564/sdu:111219604%09red/sdu:111229986%09red/sdu:111230237%09red/sdu:111233446%09red/sdu:111239366%09red
Wnt signaling pathway	KEGG PATHWAY	sdu04310	7	213	0.0399810810799	0.65568972971	Trachinotus_GLEAN_10006810|Trachinotus_GLEAN_10004937|Trachinotus_GLEAN_10012913|Trachinotus_GLEAN_10012912|Trachinotus_GLEAN_10013152|Trachinotus_GLEAN_10014952|Trachinotus_GLEAN_10015226	sdu:111226163|sdu:111223535|sdu:111224272|sdu:111224272|sdu:111216635|sdu:111227003|sdu:111218480|	111226163|111223535|111224272|111224272|111216635|111227003|111218480|	http://www.genome.jp/kegg-bin/show_pathway?sdu04310/sdu:111226163%09red/sdu:111227003%09red/sdu:111216635%09red/sdu:111224272%09red/sdu:111218480%09red/sdu:111223535%09red
mRNA surveillance pathway	KEGG PATHWAY	sdu03015	4	93	0.0511904439975	0.699602734633	Trachinotus_GLEAN_10006847|Trachinotus_GLEAN_10007398|Trachinotus_GLEAN_10011915|Trachinotus_GLEAN_10012198	sdu:111231485|sdu:111226896|sdu:111222605|sdu:111225943|	111231485|111226896|111222605|111225943|	http://www.genome.jp/kegg-bin/show_pathway?sdu03015/sdu:111226896%09red/sdu:111231485%09red/sdu:111222605%09red/sdu:111225943%09red
Spliceosome	KEGG PATHWAY	sdu03040	5	142	0.0611210061794	0.71598892953	Trachinotus_GLEAN_10017232|Trachinotus_GLEAN_10011915|Trachinotus_GLEAN_10001286|Trachinotus_GLEAN_10005577|Trachinotus_GLEAN_10002667	sdu:111224863|sdu:111222605|sdu:111222401|sdu:111222876|sdu:111222149|	111224863|111222605|111222401|111222876|111222149|	http://www.genome.jp/kegg-bin/show_pathway?sdu03040/sdu:111222149%09red/sdu:111222401%09red/sdu:111222876%09red/sdu:111222605%09red/sdu:111224863%09red
Ubiquitin mediated proteolysis	KEGG PATHWAY	sdu04120	5	157	0.0845844228776	0.782392378099	Trachinotus_GLEAN_10010021|Trachinotus_GLEAN_10019148|Trachinotus_GLEAN_10001836|Trachinotus_GLEAN_10002455|Trachinotus_GLEAN_10002262	sdu:111228802|sdu:111225433|sdu:111217143|sdu:111219380|sdu:111216937|	111228802|111225433|111217143|111219380|111216937|	http://www.genome.jp/kegg-bin/show_pathway?sdu04120/sdu:111228802%09red/sdu:111216937%09red/sdu:111219380%09red/sdu:111217143%09red/sdu:111225433%09red
MAPK signaling pathway	KEGG PATHWAY	sdu04010	10	416	0.0882155715718	0.782392378099	Trachinotus_GLEAN_10017192|Trachinotus_GLEAN_10011484|Trachinotus_GLEAN_10010613|Trachinotus_GLEAN_10005258|Trachinotus_GLEAN_10001286|Trachinotus_GLEAN_10002977|Trachinotus_GLEAN_10019895|Trachinotus_GLEAN_10006607|Trachinotus_GLEAN_10013215|Trachinotus_GLEAN_10002667	sdu:111217067|sdu:111221156|sdu:111220455|sdu:111230308|sdu:111222401|sdu:111221028|sdu:111217600|sdu:111225046|sdu:111217270|sdu:111222149|	111217067|111221156|111220455|111230308|111222401|111221028|111217600|111225046|111217270|111222149|	http://www.genome.jp/kegg-bin/show_pathway?sdu04010/sdu:111217270%09red/sdu:111230308%09red/sdu:111225046%09red/sdu:111222401%09red/sdu:111222149%09red/sdu:111221028%09red/sdu:111217067%09red/sdu:111220455%09red/sdu:111221156%09red/sdu:111217600%09red
Notch signaling pathway	KEGG PATHWAY	sdu04330	3	77	0.108012367345	0.782392378099	Trachinotus_GLEAN_10014952|Trachinotus_GLEAN_10002612|Trachinotus_GLEAN_10006810	sdu:111227003|sdu:111237618|sdu:111226163|	111227003|111237618|111226163|	http://www.genome.jp/kegg-bin/show_pathway?sdu04330/sdu:111226163%09red/sdu:111227003%09red/sdu:111237618%09red
Adherens junction	KEGG PATHWAY	sdu04520	4	129	0.12505593577	0.782392378099	Trachinotus_GLEAN_10006972|Trachinotus_GLEAN_10014952|Trachinotus_GLEAN_10012913|Trachinotus_GLEAN_10012912	sdu:111231193|sdu:111227003|sdu:111224272|sdu:111224272|	111231193|111227003|111224272|111224272|	http://www.genome.jp/kegg-bin/show_pathway?sdu04520/sdu:111231193%09red/sdu:111227003%09red/sdu:111224272%09red
Cell adhesion molecules (CAMs)	KEGG PATHWAY	sdu04514	6	231	0.12718501191	0.782392378099	Trachinotus_GLEAN_10018076|Trachinotus_GLEAN_10006972|Trachinotus_GLEAN_10000919|Trachinotus_GLEAN_10006218|Trachinotus_GLEAN_10013662|Trachinotus_GLEAN_10001745	sdu:111229012|sdu:111231193|sdu:111221969|sdu:111237644|sdu:111224978|sdu:111235765|	111229012|111231193|111221969|111237644|111224978|111235765|	http://www.genome.jp/kegg-bin/show_pathway?sdu04514/sdu:111237644%09red/sdu:111235765%09red/sdu:111221969%09red/sdu:111229012%09red/sdu:111231193%09red/sdu:111224978%09red
Nicotinate and nicotinamide metabolism	KEGG PATHWAY	sdu00760	2	45	0.14629298595	0.782392378099	Trachinotus_GLEAN_10013795|Trachinotus_GLEAN_10014733	sdu:111227543|sdu:111219610|	111227543|111219610|	http://www.genome.jp/kegg-bin/show_pathway?sdu00760/sdu:111227543%09red/sdu:111219610%09red
Nucleotide excision repair	KEGG PATHWAY	sdu03420	2	46	0.151282220631	0.782392378099	Trachinotus_GLEAN_10019148|Trachinotus_GLEAN_10003178	sdu:111225433|sdu:111238341|	111225433|111238341|	http://www.genome.jp/kegg-bin/show_pathway?sdu03420/sdu:111238341%09red/sdu:111225433%09red
Cytokine-cytokine receptor interaction	KEGG PATHWAY	sdu04060	6	244	0.151895807632	0.782392378099	Trachinotus_GLEAN_10013877|Trachinotus_GLEAN_10016763|Trachinotus_GLEAN_10002103|Trachinotus_GLEAN_10010146|Trachinotus_GLEAN_10013854|Trachinotus_GLEAN_10008984	sdu:111237790|sdu:111234713|sdu:111225535|sdu:111220848|sdu:111217346|sdu:111233326|	111237790|111234713|111225535|111220848|111217346|111233326|	http://www.genome.jp/kegg-bin/show_pathway?sdu04060/sdu:111234713%09red/sdu:111225535%09red/sdu:111217346%09red/sdu:111237790%09red/sdu:111233326%09red/sdu:111220848%09red
Sulfur metabolism	KEGG PATHWAY	sdu00920	1	11	0.159483370939	0.782392378099	Trachinotus_GLEAN_10019821	sdu:111221917|	111221917|	http://www.genome.jp/kegg-bin/show_pathway?sdu00920/sdu:111221917%09red
Arginine and proline metabolism	KEGG PATHWAY	sdu00330	2	49	0.16644216497	0.782392378099	Trachinotus_GLEAN_10015192|Trachinotus_GLEAN_10007925	sdu:111240169|sdu:111224823|	111240169|111224823|	http://www.genome.jp/kegg-bin/show_pathway?sdu00330/sdu:111240169%09red/sdu:111224823%09red
mTOR signaling pathway	KEGG PATHWAY	sdu04150	5	200	0.173300046205	0.782392378099	Trachinotus_GLEAN_10013787|Trachinotus_GLEAN_10015226|Trachinotus_GLEAN_10011942|Trachinotus_GLEAN_10012386|Trachinotus_GLEAN_10002957	sdu:111227574|sdu:111218480|sdu:111236915|sdu:111222754|sdu:111221014|	111227574|111218480|111236915|111222754|111221014|	http://www.genome.jp/kegg-bin/show_pathway?sdu04150/sdu:111218480%09red/sdu:111221014%09red/sdu:111222754%09red/sdu:111236915%09red/sdu:111227574%09red
Melanogenesis	KEGG PATHWAY	sdu04916	4	150	0.181286038828	0.782392378099	Trachinotus_GLEAN_10015226|Trachinotus_GLEAN_10014952|Trachinotus_GLEAN_10012913|Trachinotus_GLEAN_10012912	sdu:111218480|sdu:111227003|sdu:111224272|sdu:111224272|	111218480|111227003|111224272|111224272|	http://www.genome.jp/kegg-bin/show_pathway?sdu04916/sdu:111218480%09red/sdu:111227003%09red/sdu:111224272%09red
Fanconi anemia pathway	KEGG PATHWAY	sdu03460	2	54	0.192236782871	0.788170809771	Trachinotus_GLEAN_10016365|Trachinotus_GLEAN_10015196	sdu:111228007|sdu:111237285|	111228007|111237285|	http://www.genome.jp/kegg-bin/show_pathway?sdu03460/sdu:111228007%09red/sdu:111237285%09red
Hedgehog signaling pathway	KEGG PATHWAY	sdu04340	2	60	0.223798626265	0.818510572189	Trachinotus_GLEAN_10009172|Trachinotus_GLEAN_10003104	sdu:111220721|sdu:111237847|	111220721|111237847|	http://www.genome.jp/kegg-bin/show_pathway?sdu04340/sdu:111237847%09red/sdu:111220721%09red
Endocytosis	KEGG PATHWAY	sdu04144	7	339	0.230952264888	0.818510572189	Trachinotus_GLEAN_10004411|Trachinotus_GLEAN_10002555|Trachinotus_GLEAN_10001286|Trachinotus_GLEAN_10001546|Trachinotus_GLEAN_10000871|Trachinotus_GLEAN_10008451|Trachinotus_GLEAN_10002667	sdu:111221208|sdu:111229456|sdu:111222401|sdu:111218779|sdu:111239484|sdu:111233404|sdu:111222149|	111221208|111229456|111222401|111218779|111239484|111233404|111222149|	http://www.genome.jp/kegg-bin/show_pathway?sdu04144/sdu:111218779%09red/sdu:111239484%09red/sdu:111233404%09red/sdu:111222149%09red/sdu:111221208%09red/sdu:111229456%09red/sdu:111222401%09red
Focal adhesion	KEGG PATHWAY	sdu04510	6	287	0.246361144019	0.818510572189	Trachinotus_GLEAN_10004897|Trachinotus_GLEAN_10007398|Trachinotus_GLEAN_10016826|Trachinotus_GLEAN_10017164|Trachinotus_GLEAN_10002977|Trachinotus_GLEAN_10006607	sdu:111216376|sdu:111226896|sdu:111237378|sdu:111217133|sdu:111221028|sdu:111225046|	111216376|111226896|111237378|111217133|111221028|111225046|	http://www.genome.jp/kegg-bin/show_pathway?sdu04510/sdu:111221028%09red/sdu:111225046%09red/sdu:111217133%09red/sdu:111216376%09red/sdu:111226896%09red/sdu:111237378%09red
Cysteine and methionine metabolism	KEGG PATHWAY	sdu00270	2	66	0.255718558062	0.818510572189	Trachinotus_GLEAN_10015192|Trachinotus_GLEAN_10019042	sdu:111240169|sdu:111217530|	111240169|111217530|	http://www.genome.jp/kegg-bin/show_pathway?sdu00270/sdu:111240169%09red/sdu:111217530%09red
Glycosphingolipid biosynthesis - ganglio series	KEGG PATHWAY	sdu00604	1	21	0.272847651099	0.818510572189	Trachinotus_GLEAN_10013865	sdu:111217361|	111217361|	http://www.genome.jp/kegg-bin/show_pathway?sdu00604/sdu:111217361%09red
Ascorbate and aldarate metabolism	KEGG PATHWAY	sdu00053	1	23	0.293622991322	0.818510572189	Trachinotus_GLEAN_10002138	sdu:111235567|	111235567|	http://www.genome.jp/kegg-bin/show_pathway?sdu00053/sdu:111235567%09red
Glycosylphosphatidylinositol (GPI)-anchor biosynthesis	KEGG PATHWAY	sdu00563	1	23	0.293622991322	0.818510572189	Trachinotus_GLEAN_10016575	sdu:111226628|	111226628|	http://www.genome.jp/kegg-bin/show_pathway?sdu00563/sdu:111226628%09red
Lysine degradation	KEGG PATHWAY	sdu00310	2	76	0.308982443455	0.818510572189	Trachinotus_GLEAN_10003793|Trachinotus_GLEAN_10019919	sdu:111236791|sdu:111217719|	111236791|111217719|	http://www.genome.jp/kegg-bin/show_pathway?sdu00310/sdu:111236791%09red/sdu:111217719%09red
Glycosaminoglycan biosynthesis - chondroitin sulfate / dermatan sulfate	KEGG PATHWAY	sdu00532	1	25	0.313807227316	0.818510572189	Trachinotus_GLEAN_10019750	sdu:111221818|	111221818|	http://www.genome.jp/kegg-bin/show_pathway?sdu00532/sdu:111221818%09red
Glycerolipid metabolism	KEGG PATHWAY	sdu00561	2	82	0.340619588475	0.818510572189	Trachinotus_GLEAN_10003523|Trachinotus_GLEAN_10003568	sdu:111230237|sdu:111233446|	111230237|111233446|	http://www.genome.jp/kegg-bin/show_pathway?sdu00561/sdu:111230237%09red/sdu:111233446%09red
Protein processing in endoplasmic reticulum	KEGG PATHWAY	sdu04141	4	204	0.350187998002	0.818510572189	Trachinotus_GLEAN_10009818|Trachinotus_GLEAN_10001957|Trachinotus_GLEAN_10001286|Trachinotus_GLEAN_10002667	sdu:111223513|sdu:111218623|sdu:111222401|sdu:111222149|	111223513|111218623|111222401|111222149|	http://www.genome.jp/kegg-bin/show_pathway?sdu04141/sdu:111222149%09red/sdu:111222401%09red/sdu:111223513%09red/sdu:111218623%09red
Other types of O-glycan biosynthesis	KEGG PATHWAY	sdu00514	1	31	0.370978441339	0.818510572189	Trachinotus_GLEAN_10003220	sdu:111236989|	111236989|	http://www.genome.jp/kegg-bin/show_pathway?sdu00514/sdu:111236989%09red
Cell cycle	KEGG PATHWAY	sdu04110	3	154	0.393049914394	0.818510572189	Trachinotus_GLEAN_10018659|Trachinotus_GLEAN_10010021|Trachinotus_GLEAN_10014952	sdu:111225178|sdu:111228802|sdu:111227003|	111225178|111228802|111227003|	http://www.genome.jp/kegg-bin/show_pathway?sdu04110/sdu:111228802%09red/sdu:111227003%09red/sdu:111225178%09red
Pentose phosphate pathway	KEGG PATHWAY	sdu00030	1	36	0.414979672631	0.818510572189	Trachinotus_GLEAN_10002138	sdu:111235567|	111235567|	http://www.genome.jp/kegg-bin/show_pathway?sdu00030/sdu:111235567%09red
Peroxisome	KEGG PATHWAY	sdu04146	2	97	0.417399924581	0.818510572189	Trachinotus_GLEAN_10005175|Trachinotus_GLEAN_10011639	sdu:111239366|sdu:111227025|	111239366|111227025|	http://www.genome.jp/kegg-bin/show_pathway?sdu04146/sdu:111227025%09red/sdu:111239366%09red
Glycosphingolipid biosynthesis - lacto and neolacto series	KEGG PATHWAY	sdu00601	1	37	0.423405002308	0.818510572189	Trachinotus_GLEAN_10012999	sdu:111222736|	111222736|	http://www.genome.jp/kegg-bin/show_pathway?sdu00601/sdu:111222736%09red
RNA transport	KEGG PATHWAY	sdu03013	3	162	0.423851070567	0.818510572189	Trachinotus_GLEAN_10011915|Trachinotus_GLEAN_10012207|Trachinotus_GLEAN_10006379	sdu:111222605|sdu:111225790|sdu:111227790|	111222605|111225790|111227790|	http://www.genome.jp/kegg-bin/show_pathway?sdu03013/sdu:111227790%09red/sdu:111225790%09red/sdu:111222605%09red
DNA replication	KEGG PATHWAY	sdu03030	1	38	0.431709503414	0.818510572189	Trachinotus_GLEAN_10018134	sdu:111237253|	111237253|	http://www.genome.jp/kegg-bin/show_pathway?sdu03030/sdu:111237253%09red
Citrate cycle (TCA cycle)	KEGG PATHWAY	sdu00020	1	38	0.431709503414	0.818510572189	Trachinotus_GLEAN_10001374	sdu:111222093|	111222093|	http://www.genome.jp/kegg-bin/show_pathway?sdu00020/sdu:111222093%09red
Fatty acid elongation	KEGG PATHWAY	sdu00062	1	39	0.439894901432	0.818510572189	Trachinotus_GLEAN_10003138	sdu:111239431|	111239431|	http://www.genome.jp/kegg-bin/show_pathway?sdu00062/sdu:111239431%09red
Homologous recombination	KEGG PATHWAY	sdu03440	1	40	0.447962897312	0.818510572189	Trachinotus_GLEAN_10016365	sdu:111228007|	111228007|	http://www.genome.jp/kegg-bin/show_pathway?sdu03440/sdu:111228007%09red
Biosynthesis of unsaturated fatty acids	KEGG PATHWAY	sdu01040	1	40	0.447962897312	0.818510572189	Trachinotus_GLEAN_10003138	sdu:111239431|	111239431|	http://www.genome.jp/kegg-bin/show_pathway?sdu01040/sdu:111239431%09red
Basal transcription factors	KEGG PATHWAY	sdu03022	1	42	0.463753365851	0.818510572189	Trachinotus_GLEAN_10013822	sdu:111217409|	111217409|	http://www.genome.jp/kegg-bin/show_pathway?sdu03022/sdu:111217409%09red
Inositol phosphate metabolism	KEGG PATHWAY	sdu00562	2	107	0.466041506648	0.818510572189	Trachinotus_GLEAN_10016166|Trachinotus_GLEAN_10004411	sdu:111224118|sdu:111221208|	111224118|111221208|	http://www.genome.jp/kegg-bin/show_pathway?sdu00562/sdu:111224118%09red/sdu:111221208%09red
Phagosome	KEGG PATHWAY	sdu04145	3	178	0.483690773664	0.818510572189	Trachinotus_GLEAN_10002992|Trachinotus_GLEAN_10002957|Trachinotus_GLEAN_10018602	sdu:111227125|sdu:111221014|sdu:111223933|	111227125|111221014|111223933|	http://www.genome.jp/kegg-bin/show_pathway?sdu04145/sdu:111227125%09red/sdu:111221014%09red/sdu:111223933%09red
Adrenergic signaling in cardiomyocytes	KEGG PATHWAY	sdu04261	4	248	0.491198383258	0.818510572189	Trachinotus_GLEAN_10006847|Trachinotus_GLEAN_10007398|Trachinotus_GLEAN_10019895|Trachinotus_GLEAN_10012198	sdu:111231485|sdu:111226896|sdu:111217600|sdu:111225943|	111231485|111226896|111217600|111225943|	http://www.genome.jp/kegg-bin/show_pathway?sdu04261/sdu:111226896%09red/sdu:111231485%09red/sdu:111217600%09red/sdu:111225943%09red
Insulin signaling pathway	KEGG PATHWAY	sdu04910	3	183	0.501791412335	0.818510572189	Trachinotus_GLEAN_10016166|Trachinotus_GLEAN_10002336|Trachinotus_GLEAN_10007398	sdu:111224118|sdu:111222710|sdu:111226896|	111224118|111222710|111226896|	http://www.genome.jp/kegg-bin/show_pathway?sdu04910/sdu:111226896%09red/sdu:111222710%09red/sdu:111224118%09red
ECM-receptor interaction	KEGG PATHWAY	sdu04512	2	115	0.50318811111	0.818510572189	Trachinotus_GLEAN_10016826|Trachinotus_GLEAN_10017164	sdu:111237378|sdu:111217133|	111237378|111217133|	http://www.genome.jp/kegg-bin/show_pathway?sdu04512/sdu:111237378%09red/sdu:111217133%09red
Fructose and mannose metabolism	KEGG PATHWAY	sdu00051	1	48	0.508476675045	0.818510572189	Trachinotus_GLEAN_10011314	sdu:111221433|	111221433|	http://www.genome.jp/kegg-bin/show_pathway?sdu00051/sdu:111221433%09red
Purine metabolism	KEGG PATHWAY	sdu00230	3	189	0.523079509653	0.818510572189	Trachinotus_GLEAN_10014612|Trachinotus_GLEAN_10007170|Trachinotus_GLEAN_10014733	sdu:111218984|sdu:111222066|sdu:111219610|	111218984|111222066|111219610|	http://www.genome.jp/kegg-bin/show_pathway?sdu00230/sdu:111218984%09red/sdu:111222066%09red/sdu:111219610%09red
Glycine, serine and threonine metabolism	KEGG PATHWAY	sdu00260	1	53	0.542894615906	0.818510572189	Trachinotus_GLEAN_10007925	sdu:111224823|	111224823|	http://www.genome.jp/kegg-bin/show_pathway?sdu00260/sdu:111224823%09red
FoxO signaling pathway	KEGG PATHWAY	sdu04068	3	196	0.547278008379	0.818510572189	Trachinotus_GLEAN_10002336|Trachinotus_GLEAN_10018077|Trachinotus_GLEAN_10014952	sdu:111222710|sdu:111229146|sdu:111227003|	111222710|111229146|111227003|	http://www.genome.jp/kegg-bin/show_pathway?sdu04068/sdu:111222710%09red/sdu:111227003%09red/sdu:111229146%09red
Alanine, aspartate and glutamate metabolism	KEGG PATHWAY	sdu00250	1	54	0.549484638694	0.818510572189	Trachinotus_GLEAN_10005903	sdu:111220851|	111220851|	http://www.genome.jp/kegg-bin/show_pathway?sdu00250/sdu:111220851%09red
Ferroptosis	KEGG PATHWAY	sdu04216	1	56	0.562382215035	0.818510572189	Trachinotus_GLEAN_10009540	sdu:111227344|	111227344|	http://www.genome.jp/kegg-bin/show_pathway?sdu04216/sdu:111227344%09red
Valine, leucine and isoleucine degradation	KEGG PATHWAY	sdu00280	1	56	0.562382215035	0.818510572189	Trachinotus_GLEAN_10002097	sdu:111216936|	111216936|	http://www.genome.jp/kegg-bin/show_pathway?sdu00280/sdu:111216936%09red
Tight junction	KEGG PATHWAY	sdu04530	4	277	0.577052107394	0.818510572189	Trachinotus_GLEAN_10018076|Trachinotus_GLEAN_10000832|Trachinotus_GLEAN_10006847|Trachinotus_GLEAN_10008812	sdu:111229012|sdu:111237815|sdu:111231485|sdu:111239003|	111229012|111237815|111231485|111239003|	http://www.genome.jp/kegg-bin/show_pathway?sdu04530/sdu:111237815%09red/sdu:111231485%09red/sdu:111239003%09red/sdu:111229012%09red
Phosphatidylinositol signaling system	KEGG PATHWAY	sdu04070	2	133	0.580439112212	0.818510572189	Trachinotus_GLEAN_10016166|Trachinotus_GLEAN_10003568	sdu:111224118|sdu:111233446|	111224118|111233446|	http://www.genome.jp/kegg-bin/show_pathway?sdu04070/sdu:111233446%09red/sdu:111224118%09red
Gap junction	KEGG PATHWAY	sdu04540	2	133	0.580439112212	0.818510572189	Trachinotus_GLEAN_10002992|Trachinotus_GLEAN_10018602	sdu:111227125|sdu:111223933|	111227125|111223933|	http://www.genome.jp/kegg-bin/show_pathway?sdu04540/sdu:111227125%09red/sdu:111223933%09red
N-Glycan biosynthesis	KEGG PATHWAY	sdu00510	1	61	0.593040200471	0.818510572189	Trachinotus_GLEAN_10001957	sdu:111218623|	111218623|	http://www.genome.jp/kegg-bin/show_pathway?sdu00510/sdu:111218623%09red
Retinol metabolism	KEGG PATHWAY	sdu00830	1	62	0.598910174773	0.818510572189	Trachinotus_GLEAN_10014162	sdu:111233339|	111233339|	http://www.genome.jp/kegg-bin/show_pathway?sdu00830/sdu:111233339%09red
Oocyte meiosis	KEGG PATHWAY	sdu04114	2	144	0.623149664201	0.827144301354	Trachinotus_GLEAN_10016516|Trachinotus_GLEAN_10007398	sdu:111226503|sdu:111226896|	111226503|111226896|	http://www.genome.jp/kegg-bin/show_pathway?sdu04114/sdu:111226896%09red/sdu:111226503%09red
Metabolic pathways	KEGG PATHWAY	sdu01100	24	1724	0.625401788829	0.827144301354	Trachinotus_GLEAN_10002138|Trachinotus_GLEAN_10004411|Trachinotus_GLEAN_10012999|Trachinotus_GLEAN_10019821|Trachinotus_GLEAN_10013865|Trachinotus_GLEAN_10007170|Trachinotus_GLEAN_10002097|Trachinotus_GLEAN_10019750|Trachinotus_GLEAN_10003523|Trachinotus_GLEAN_10014162|Trachinotus_GLEAN_10007925|Trachinotus_GLEAN_10019042|Trachinotus_GLEAN_10015192|Trachinotus_GLEAN_10001374|Trachinotus_GLEAN_100…	sdu:111235567|sdu:111221208|sdu:111222736|sdu:111221917|sdu:111217361|sdu:111222066|sdu:111216936|sdu:111221818|sdu:111230237|sdu:111233339|sdu:111224823|sdu:111217530|sdu:111240169|sdu:111222093|sdu:111220851|sdu:111218984|sdu:111233446|sdu:111239431|sdu:111221014|sdu:111227543|sdu:111218623|sdu:111223714|sdu:111224118|sdu:111219610|	111235567|111221208|111222736|111221917|111217361|111222066|111216936|111221818|111230237|111233339|111224823|111217530|111240169|111222093|111220851|111218984|111233446|111239431|111221014|111227543|111218623|111223714|111224118|111219610|	http://www.genome.jp/kegg-bin/show_pathway?sdu01100/sdu:111235567%09red/sdu:111216936%09red/sdu:111217530%09red/sdu:111240169%09red/sdu:111219610%09red/sdu:111227543%09red/sdu:111222093%09red/sdu:111218984%09red/sdu:111224118%09red/sdu:111221014%09red/sdu:111230237%09red/sdu:111218623%09red/sdu:111223714%09red/sdu:111222736%09red/sdu:111233339%09red/sdu:111222066%09red/sdu:111220851%09red/sdu:111…
Oxidative phosphorylation	KEGG PATHWAY	sdu00190	2	148	0.637829074641	0.828119819948	Trachinotus_GLEAN_10001374|Trachinotus_GLEAN_10002957	sdu:111222093|sdu:111221014|	111222093|111221014|	http://www.genome.jp/kegg-bin/show_pathway?sdu00190/sdu:111222093%09red/sdu:111221014%09red
Carbon metabolism	KEGG PATHWAY	sdu01200	2	153	0.655545240212	0.828119819948	Trachinotus_GLEAN_10002138|Trachinotus_GLEAN_10001374	sdu:111235567|sdu:111222093|	111235567|111222093|	http://www.genome.jp/kegg-bin/show_pathway?sdu01200/sdu:111222093%09red/sdu:111235567%09red
Calcium signaling pathway	KEGG PATHWAY	sdu04020	4	307	0.656627278173	0.828119819948	Trachinotus_GLEAN_10005258|Trachinotus_GLEAN_10015920|Trachinotus_GLEAN_10011484|Trachinotus_GLEAN_10011025	sdu:111230308|sdu:111220152|sdu:111221156|sdu:111230155|	111230308|111220152|111221156|111230155|	http://www.genome.jp/kegg-bin/show_pathway?sdu04020/sdu:111221156%09red/sdu:111230155%09red/sdu:111230308%09red/sdu:111220152%09red
Ribosome biogenesis in eukaryotes	KEGG PATHWAY	sdu03008	1	76	0.672763029379	0.828119819948	Trachinotus_GLEAN_10013997	sdu:111237702|	111237702|	http://www.genome.jp/kegg-bin/show_pathway?sdu03008/sdu:111237702%09red
Lysosome	KEGG PATHWAY	sdu04142	2	160	0.67918119473	0.828119819948	Trachinotus_GLEAN_10017721|Trachinotus_GLEAN_10007455	sdu:111227801|sdu:111217622|	111227801|111217622|	http://www.genome.jp/kegg-bin/show_pathway?sdu04142/sdu:111227801%09red/sdu:111217622%09red
Pyrimidine metabolism	KEGG PATHWAY	sdu00240	1	79	0.686733509225	0.828119819948	Trachinotus_GLEAN_10014733	sdu:111219610|	111219610|	http://www.genome.jp/kegg-bin/show_pathway?sdu00240/sdu:111219610%09red
Biosynthesis of amino acids	KEGG PATHWAY	sdu01230	1	97	0.758926674485	0.889028390111	Trachinotus_GLEAN_10005903	sdu:111220851|	111220851|	http://www.genome.jp/kegg-bin/show_pathway?sdu01230/sdu:111220851%09red
Adipocytokine signaling pathway	KEGG PATHWAY	sdu04920	1	97	0.758926674485	0.889028390111	Trachinotus_GLEAN_10002336	sdu:111222710|	111222710|	http://www.genome.jp/kegg-bin/show_pathway?sdu04920/sdu:111222710%09red
Regulation of actin cytoskeleton	KEGG PATHWAY	sdu04810	3	297	0.808728489668	0.923482905856	Trachinotus_GLEAN_10008451|Trachinotus_GLEAN_10004897|Trachinotus_GLEAN_10007398	sdu:111233404|sdu:111216376|sdu:111226896|	111233404|111216376|111226896|	http://www.genome.jp/kegg-bin/show_pathway?sdu04810/sdu:111226896%09red/sdu:111233404%09red/sdu:111216376%09red
Progesterone-mediated oocyte maturation	KEGG PATHWAY	sdu04914	1	114	0.811813885876	0.923482905856	Trachinotus_GLEAN_10010021	sdu:111228802|	111228802|	http://www.genome.jp/kegg-bin/show_pathway?sdu04914/sdu:111228802%09red
ErbB signaling pathway	KEGG PATHWAY	sdu04012	1	118	0.822473818119	0.923482905856	Trachinotus_GLEAN_10004897	sdu:111216376|	111216376|	http://www.genome.jp/kegg-bin/show_pathway?sdu04012/sdu:111216376%09red
Cellular senescence	KEGG PATHWAY	sdu04218	2	221	0.833387012601	0.923482905856	Trachinotus_GLEAN_10018659|Trachinotus_GLEAN_10007398	sdu:111225178|sdu:111226896|	111225178|111226896|	http://www.genome.jp/kegg-bin/show_pathway?sdu04218/sdu:111226896%09red/sdu:111225178%09red
Ribosome	KEGG PATHWAY	sdu03010	1	136	0.863472223289	0.944062964129	Trachinotus_GLEAN_10004514	sdu:111232935|	111232935|	http://www.genome.jp/kegg-bin/show_pathway?sdu03010/sdu:111232935%09red
Cardiac muscle contraction	KEGG PATHWAY	sdu04260	1	143	0.876735788479	0.94595177178	Trachinotus_GLEAN_10019895	sdu:111217600|	111217600|	http://www.genome.jp/kegg-bin/show_pathway?sdu04260/sdu:111217600%09red
AGE-RAGE signaling pathway in diabetic complications	KEGG PATHWAY	sdu04933	1	160	0.903846194725	0.950356239727	Trachinotus_GLEAN_10004259	sdu:111238082|	111238082|	http://www.genome.jp/kegg-bin/show_pathway?sdu04933/sdu:111238082%09red
Vascular smooth muscle contraction	KEGG PATHWAY	sdu04270	1	176	0.92390842538	0.950356239727	Trachinotus_GLEAN_10007398	sdu:111226896|	111226896|	http://www.genome.jp/kegg-bin/show_pathway?sdu04270/sdu:111226896%09red
NOD-like receptor signaling pathway	KEGG PATHWAY	sdu04621	1	178	0.926103191203	0.950356239727	Trachinotus_GLEAN_10003039	sdu:111233058|	111233058|	http://www.genome.jp/kegg-bin/show_pathway?sdu04621/sdu:111233058%09red
Autophagy - animal	KEGG PATHWAY	sdu04140	1	179	0.927176819246	0.950356239727	Trachinotus_GLEAN_10002336	sdu:111222710|	111222710|	http://www.genome.jp/kegg-bin/show_pathway?sdu04140/sdu:111222710%09red
Apelin signaling pathway	KEGG PATHWAY	sdu04371	1	197	0.944050927268	0.955705876988	Trachinotus_GLEAN_10014672	sdu:111218820|	111218820|	http://www.genome.jp/kegg-bin/show_pathway?sdu04371/sdu:111218820%09red
Herpes simplex virus 1 infection	KEGG PATHWAY	sdu05168	1	250	0.974297719671	0.974297719671	Trachinotus_GLEAN_10007398	sdu:111226896|	111226896|	http://www.genome.jp/kegg-bin/show_pathway?sdu05168/sdu:111226896%09red
--------------------
#Term	Database	ID	Input number	Background number	P-Value	Corrected P-Value	Input	KEGG_ID/KO	Entrez_ID	Hyperlink
--------------------
#Term	Database	ID	Input number	Background number	P-Value	Corrected P-Value	Input	KEGG_ID/KO	Entrez_ID	Hyperlink
--------------------
