# Supplementary material for: Identification and Characterization of Sex-Biased miRNAs in the Golden Pompano (Trachinotus blochii)
Source: Animals (Basel). 2022 Nov 29;12(23):3342. doi: 10.3390/ani12233342 (PMC9739008; doi:10.3390/ani12233342)
Supplement: Supplementary file 1 [file animals-12-03342-s001.zip › Table S9.xls]

##Databases: KEGG PATHWAY
##Statistical test method: hypergeometric test / Fisher's exact test
##FDR correction method: Benjamini and Hochberg
#Term	Database	ID	Input number	Background number	P-Value	Corrected P-Value	Input	KEGG_ID/KO	Entrez_ID	Hyperlink
PPAR signaling pathway	KEGG PATHWAY	sdu03320	6	87	0.0100717546576	0.641602934217	Trachinotus_GLEAN_10005025|Trachinotus_GLEAN_10002431|Trachinotus_GLEAN_10016036|Trachinotus_GLEAN_10005451|Trachinotus_GLEAN_10001575|Trachinotus_GLEAN_10011358	sdu:111236302|sdu:111233897|sdu:111219303|sdu:111226568|sdu:111231558|sdu:111221454|	111236302|111233897|111219303|111226568|111231558|111221454|	http://www.genome.jp/kegg-bin/show_pathway?sdu03320/sdu:111231558%09red/sdu:111226568%09red/sdu:111236302%09red/sdu:111221454%09red/sdu:111233897%09red/sdu:111219303%09red
Primary bile acid biosynthesis	KEGG PATHWAY	sdu00120	3	22	0.0125804496905	0.641602934217	Trachinotus_GLEAN_10002431|Trachinotus_GLEAN_10005088|Trachinotus_GLEAN_10019193	sdu:111233897|sdu:111220117|sdu:111221847|	111233897|111220117|111221847|	http://www.genome.jp/kegg-bin/show_pathway?sdu00120/sdu:111221847%09red/sdu:111233897%09red/sdu:111220117%09red
Steroid hormone biosynthesis	KEGG PATHWAY	sdu00140	4	53	0.0256533429635	0.730578506916	Trachinotus_GLEAN_10005165|Trachinotus_GLEAN_10002431|Trachinotus_GLEAN_10016168|Trachinotus_GLEAN_10017974	sdu:111218347|sdu:111233897|sdu:111224129|sdu:111236529|	111218347|111233897|111224129|111236529|	http://www.genome.jp/kegg-bin/show_pathway?sdu00140/sdu:111236529%09red/sdu:111224129%09red/sdu:111218347%09red/sdu:111233897%09red
Mitophagy - animal	KEGG PATHWAY	sdu04137	5	84	0.0310054638817	0.730578506916	Trachinotus_GLEAN_10017316|Trachinotus_GLEAN_10002874|Trachinotus_GLEAN_10016980|Trachinotus_GLEAN_10003921|Trachinotus_GLEAN_10002845	sdu:111235113|sdu:111221645|sdu:111223871|sdu:111238800|sdu:111236255|	111235113|111221645|111223871|111238800|111236255|	http://www.genome.jp/kegg-bin/show_pathway?sdu04137/sdu:111236255%09red/sdu:111221645%09red/sdu:111223871%09red/sdu:111235113%09red/sdu:111238800%09red
Peroxisome	KEGG PATHWAY	sdu04146	5	97	0.0508377401838	0.730578506916	Trachinotus_GLEAN_10005025|Trachinotus_GLEAN_10013372|Trachinotus_GLEAN_10005451|Trachinotus_GLEAN_10019193|Trachinotus_GLEAN_10015043	sdu:111236302|sdu:111220127|sdu:111226568|sdu:111221847|sdu:111216333|	111236302|111220127|111226568|111221847|111216333|	http://www.genome.jp/kegg-bin/show_pathway?sdu04146/sdu:111236302%09red/sdu:111220127%09red/sdu:111221847%09red/sdu:111216333%09red/sdu:111226568%09red
Phosphatidylinositol signaling system	KEGG PATHWAY	sdu04070	6	133	0.0568231179087	0.730578506916	Trachinotus_GLEAN_10011453|Trachinotus_GLEAN_10011645|Trachinotus_GLEAN_10019893|Trachinotus_GLEAN_10018116|Trachinotus_GLEAN_10009158|Trachinotus_GLEAN_10013574	sdu:111234200|sdu:111227115|sdu:111227394|sdu:111237231|sdu:111236487|sdu:111218477|	111234200|111227115|111227394|111237231|111236487|111218477|	http://www.genome.jp/kegg-bin/show_pathway?sdu04070/sdu:111227115%09red/sdu:111234200%09red/sdu:111237231%09red/sdu:111227394%09red/sdu:111236487%09red/sdu:111218477%09red
Cytokine-cytokine receptor interaction	KEGG PATHWAY	sdu04060	9	244	0.0630851862885	0.730578506916	Trachinotus_GLEAN_10003794|Trachinotus_GLEAN_10003439|Trachinotus_GLEAN_10004600|Trachinotus_GLEAN_10009698|Trachinotus_GLEAN_10005608|Trachinotus_GLEAN_10012760|Trachinotus_GLEAN_10002802|Trachinotus_GLEAN_10015628|Trachinotus_GLEAN_10013854	sdu:111236770|sdu:111224772|sdu:111231130|sdu:111237869|sdu:111231658|sdu:111238680|sdu:111217841|sdu:111235806|sdu:111217346|	111236770|111224772|111231130|111237869|111231658|111238680|111217841|111235806|111217346|	http://www.genome.jp/kegg-bin/show_pathway?sdu04060/sdu:111238680%09red/sdu:111231130%09red/sdu:111237869%09red/sdu:111235806%09red/sdu:111217346%09red/sdu:111224772%09red/sdu:111236770%09red/sdu:111231658%09red/sdu:111217841%09red
Phenylalanine metabolism	KEGG PATHWAY	sdu00360	2	19	0.0633452752598	0.730578506916	Trachinotus_GLEAN_10017242|Trachinotus_GLEAN_10019575	sdu:111224520|sdu:111229303|	111224520|111229303|	http://www.genome.jp/kegg-bin/show_pathway?sdu00360/sdu:111224520%09red/sdu:111229303%09red
Inositol phosphate metabolism	KEGG PATHWAY	sdu00562	5	107	0.0701766656582	0.730578506916	Trachinotus_GLEAN_10019893|Trachinotus_GLEAN_10011453|Trachinotus_GLEAN_10009158|Trachinotus_GLEAN_10013574|Trachinotus_GLEAN_10018116	sdu:111227394|sdu:111234200|sdu:111236487|sdu:111218477|sdu:111237231|	111227394|111234200|111236487|111218477|111237231|	http://www.genome.jp/kegg-bin/show_pathway?sdu00562/sdu:111234200%09red/sdu:111218477%09red/sdu:111237231%09red/sdu:111236487%09red/sdu:111227394%09red
Tyrosine metabolism	KEGG PATHWAY	sdu00350	3	46	0.0716253438153	0.730578506916	Trachinotus_GLEAN_10016168|Trachinotus_GLEAN_10001757|Trachinotus_GLEAN_10019575	sdu:111224129|sdu:111217124|sdu:111229303|	111224129|111217124|111229303|	http://www.genome.jp/kegg-bin/show_pathway?sdu00350/sdu:111217124%09red/sdu:111224129%09red/sdu:111229303%09red
Fatty acid degradation	KEGG PATHWAY	sdu00071	3	50	0.0861100042463	0.796067149043	Trachinotus_GLEAN_10005025|Trachinotus_GLEAN_10007756|Trachinotus_GLEAN_10005451	sdu:111236302|sdu:111223715|sdu:111226568|	111236302|111223715|111226568|	http://www.genome.jp/kegg-bin/show_pathway?sdu00071/sdu:111236302%09red/sdu:111223715%09red/sdu:111226568%09red
Glycine, serine and threonine metabolism	KEGG PATHWAY	sdu00260	3	53	0.097718802053	0.796067149043	Trachinotus_GLEAN_10004663|Trachinotus_GLEAN_10013830|Trachinotus_GLEAN_10007925	sdu:111238764|sdu:111217420|sdu:111224823|	111238764|111217420|111224823|	http://www.genome.jp/kegg-bin/show_pathway?sdu00260/sdu:111238764%09red/sdu:111224823%09red/sdu:111217420%09red
Glycolysis / Gluconeogenesis	KEGG PATHWAY	sdu00010	4	86	0.101459538603	0.796067149043	Trachinotus_GLEAN_10001575|Trachinotus_GLEAN_10007294|Trachinotus_GLEAN_10006588|Trachinotus_GLEAN_10019575	sdu:111231558|sdu:111230083|sdu:111226430|sdu:111229303|	111231558|111230083|111226430|111229303|	http://www.genome.jp/kegg-bin/show_pathway?sdu00010/sdu:111231558%09red/sdu:111230083%09red/sdu:111226430%09red/sdu:111229303%09red
Metabolic pathways	KEGG PATHWAY	sdu01100	42	1724	0.111539378199	0.801405395344	Trachinotus_GLEAN_10005165|Trachinotus_GLEAN_10005451|Trachinotus_GLEAN_10019821|Trachinotus_GLEAN_10017716|Trachinotus_GLEAN_10019575|Trachinotus_GLEAN_10019193|Trachinotus_GLEAN_10004610|Trachinotus_GLEAN_10011981|Trachinotus_GLEAN_10014484|Trachinotus_GLEAN_10011453|Trachinotus_GLEAN_10009116|Trachinotus_GLEAN_10017242|Trachinotus_GLEAN_10009158|Trachinotus_GLEAN_10006588|Trachinotus_GLEAN_100…	sdu:111218347|sdu:111226568|sdu:111221917|sdu:111227771|sdu:111229303|sdu:111221847|sdu:111231071|sdu:111238441|sdu:111221450|sdu:111234200|sdu:111235271|sdu:111224520|sdu:111236487|sdu:111226430|sdu:111235061|sdu:111227394|sdu:111229562|sdu:111233599|sdu:111224823|sdu:111227789|sdu:111217124|sdu:111218477|sdu:111219047|sdu:111238764|sdu:111230933|sdu:111236529|sdu:111231098|sdu:111236302|sdu:111…	111218347|111226568|111221917|111227771|111229303|111221847|111231071|111238441|111221450|111234200|111235271|111224520|111236487|111226430|111235061|111227394|111229562|111233599|111224823|111227789|111217124|111218477|111219047|111238764|111230933|111236529|111231098|111236302|111237231|111238352|111225513|111234254|111217420|111233897|111233770|111224129|111236808|111231558|111219610|111226588…	http://www.genome.jp/kegg-bin/show_pathway?sdu01100/sdu:111230933%09red/sdu:111227771%09red/sdu:111227394%09red/sdu:111234254%09red/sdu:111219610%09red/sdu:111226588%09red/sdu:111238441%09red/sdu:111235061%09red/sdu:111221450%09red/sdu:111237231%09red/sdu:111218477%09red/sdu:111238352%09red/sdu:111231098%09red/sdu:111217420%09red/sdu:111226568%09red/sdu:111236487%09red/sdu:111218347%09red/sdu:111…
Folate biosynthesis	KEGG PATHWAY	sdu00790	2	34	0.157435522619	0.801405395344	Trachinotus_GLEAN_10017242|Trachinotus_GLEAN_10016232	sdu:111224520|sdu:111230933|	111224520|111230933|	http://www.genome.jp/kegg-bin/show_pathway?sdu00790/sdu:111230933%09red/sdu:111224520%09red
beta-Alanine metabolism	KEGG PATHWAY	sdu00410	2	35	0.164386714786	0.801405395344	Trachinotus_GLEAN_10005025|Trachinotus_GLEAN_10019575	sdu:111236302|sdu:111229303|	111236302|111229303|	http://www.genome.jp/kegg-bin/show_pathway?sdu00410/sdu:111236302%09red/sdu:111229303%09red
Sphingolipid metabolism	KEGG PATHWAY	sdu00600	3	69	0.168625241111	0.801405395344	Trachinotus_GLEAN_10019565|Trachinotus_GLEAN_10018570|Trachinotus_GLEAN_10003907	sdu:111229562|sdu:111233599|sdu:111236808|	111229562|111233599|111236808|	http://www.genome.jp/kegg-bin/show_pathway?sdu00600/sdu:111233599%09red/sdu:111229562%09red/sdu:111236808%09red
Pentose phosphate pathway	KEGG PATHWAY	sdu00030	2	36	0.171391048889	0.801405395344	Trachinotus_GLEAN_10009046|Trachinotus_GLEAN_10006588	sdu:111225513|sdu:111226430|	111225513|111226430|	http://www.genome.jp/kegg-bin/show_pathway?sdu00030/sdu:111225513%09red/sdu:111226430%09red
Porphyrin and chlorophyll metabolism	KEGG PATHWAY	sdu00860	2	36	0.171391048889	0.801405395344	Trachinotus_GLEAN_10013830|Trachinotus_GLEAN_10017974	sdu:111217420|sdu:111236529|	111217420|111236529|	http://www.genome.jp/kegg-bin/show_pathway?sdu00860/sdu:111236529%09red/sdu:111217420%09red
Phenylalanine, tyrosine and tryptophan biosynthesis	KEGG PATHWAY	sdu00400	1	9	0.180187804773	0.801405395344	Trachinotus_GLEAN_10017242	sdu:111224520|	111224520|	http://www.genome.jp/kegg-bin/show_pathway?sdu00400/sdu:111224520%09red
Citrate cycle (TCA cycle)	KEGG PATHWAY	sdu00020	2	38	0.185540276979	0.801405395344	Trachinotus_GLEAN_10001575|Trachinotus_GLEAN_10003968	sdu:111231558|sdu:111227789|	111231558|111227789|	http://www.genome.jp/kegg-bin/show_pathway?sdu00020/sdu:111227789%09red/sdu:111231558%09red
Drug metabolism - cytochrome P450	KEGG PATHWAY	sdu00982	2	40	0.199847102437	0.801405395344	Trachinotus_GLEAN_10019575|Trachinotus_GLEAN_10017974	sdu:111229303|sdu:111236529|	111229303|111236529|	http://www.genome.jp/kegg-bin/show_pathway?sdu00982/sdu:111236529%09red/sdu:111229303%09red
Carbon metabolism	KEGG PATHWAY	sdu01200	5	153	0.200750263194	0.801405395344	Trachinotus_GLEAN_10003968|Trachinotus_GLEAN_10007294|Trachinotus_GLEAN_10005025|Trachinotus_GLEAN_10006588|Trachinotus_GLEAN_10010819	sdu:111227789|sdu:111230083|sdu:111236302|sdu:111226430|sdu:111233770|	111227789|111230083|111236302|111226430|111233770|	http://www.genome.jp/kegg-bin/show_pathway?sdu01200/sdu:111233770%09red/sdu:111227789%09red/sdu:111236302%09red/sdu:111230083%09red/sdu:111226430%09red
Lysine degradation	KEGG PATHWAY	sdu00310	3	76	0.203299379162	0.801405395344	Trachinotus_GLEAN_10014353|Trachinotus_GLEAN_10014900|Trachinotus_GLEAN_10009447	sdu:111224728|sdu:111228034|sdu:111223051|	111224728|111228034|111223051|	http://www.genome.jp/kegg-bin/show_pathway?sdu00310/sdu:111223051%09red/sdu:111224728%09red/sdu:111228034%09red
ECM-receptor interaction	KEGG PATHWAY	sdu04512	4	115	0.207021902298	0.801405395344	Trachinotus_GLEAN_10001540|Trachinotus_GLEAN_10010633|Trachinotus_GLEAN_10017164|Trachinotus_GLEAN_10006709	sdu:111221777|sdu:111219935|sdu:111217133|sdu:111223948|	111221777|111219935|111217133|111223948|	http://www.genome.jp/kegg-bin/show_pathway?sdu04512/sdu:111217133%09red/sdu:111221777%09red/sdu:111223948%09red/sdu:111219935%09red
Metabolism of xenobiotics by cytochrome P450	KEGG PATHWAY	sdu00980	2	41	0.207049019693	0.801405395344	Trachinotus_GLEAN_10019575|Trachinotus_GLEAN_10017974	sdu:111229303|sdu:111236529|	111229303|111236529|	http://www.genome.jp/kegg-bin/show_pathway?sdu00980/sdu:111236529%09red/sdu:111229303%09red
Sulfur metabolism	KEGG PATHWAY	sdu00920	1	11	0.212136722297	0.801405395344	Trachinotus_GLEAN_10019821	sdu:111221917|	111221917|	http://www.genome.jp/kegg-bin/show_pathway?sdu00920/sdu:111221917%09red
Nicotinate and nicotinamide metabolism	KEGG PATHWAY	sdu00760	2	45	0.236088925921	0.85558861946	Trachinotus_GLEAN_10014733|Trachinotus_GLEAN_10004610	sdu:111219610|sdu:111231071|	111219610|111231071|	http://www.genome.jp/kegg-bin/show_pathway?sdu00760/sdu:111231071%09red/sdu:111219610%09red
Herpes simplex virus 1 infection	KEGG PATHWAY	sdu05168	7	250	0.243255587886	0.85558861946	Trachinotus_GLEAN_10010633|Trachinotus_GLEAN_10012156|Trachinotus_GLEAN_10011584|Trachinotus_GLEAN_10012288|Trachinotus_GLEAN_10002802|Trachinotus_GLEAN_10002509|Trachinotus_GLEAN_10007513	sdu:111219935|sdu:111231315|sdu:111218578|sdu:111233637|sdu:111217841|sdu:111231188|sdu:111235834|	111219935|111231315|111218578|111233637|111217841|111231188|111235834|	http://www.genome.jp/kegg-bin/show_pathway?sdu05168/sdu:111231188%09red/sdu:111218578%09red/sdu:111219935%09red/sdu:111235834%09red/sdu:111231315%09red/sdu:111233637%09red/sdu:111217841%09red
Arginine and proline metabolism	KEGG PATHWAY	sdu00330	2	49	0.265331051565	0.872258124147	Trachinotus_GLEAN_10009116|Trachinotus_GLEAN_10007925	sdu:111235271|sdu:111224823|	111235271|111224823|	http://www.genome.jp/kegg-bin/show_pathway?sdu00330/sdu:111224823%09red/sdu:111235271%09red
ABC transporters	KEGG PATHWAY	sdu02010	2	50	0.27264911542	0.872258124147	Trachinotus_GLEAN_10000929|Trachinotus_GLEAN_10009282	sdu:111225240|sdu:111235340|	111225240|111235340|	http://www.genome.jp/kegg-bin/show_pathway?sdu02010/sdu:111235340%09red/sdu:111225240%09red
Phagosome	KEGG PATHWAY	sdu04145	5	178	0.292133838312	0.872258124147	Trachinotus_GLEAN_10002874|Trachinotus_GLEAN_10007513|Trachinotus_GLEAN_10010633|Trachinotus_GLEAN_10017716|Trachinotus_GLEAN_10013574	sdu:111221645|sdu:111235834|sdu:111219935|sdu:111227771|sdu:111218477|	111221645|111235834|111219935|111227771|111218477|	http://www.genome.jp/kegg-bin/show_pathway?sdu04145/sdu:111235834%09red/sdu:111221645%09red/sdu:111218477%09red/sdu:111227771%09red/sdu:111219935%09red
Phototransduction	KEGG PATHWAY	sdu04744	2	53	0.294575737761	0.872258124147	Trachinotus_GLEAN_10005912|Trachinotus_GLEAN_10001896	sdu:111224865|sdu:111216843|	111224865|111216843|	http://www.genome.jp/kegg-bin/show_pathway?sdu04744/sdu:111216843%09red/sdu:111224865%09red
Nitrogen metabolism	KEGG PATHWAY	sdu00910	1	17	0.300725776719	0.872258124147	Trachinotus_GLEAN_10007912	sdu:111238352|	111238352|	http://www.genome.jp/kegg-bin/show_pathway?sdu00910/sdu:111238352%09red
Adipocytokine signaling pathway	KEGG PATHWAY	sdu04920	3	97	0.31415382954	0.872258124147	Trachinotus_GLEAN_10001575|Trachinotus_GLEAN_10012849|Trachinotus_GLEAN_10005451	sdu:111231558|sdu:111226317|sdu:111226568|	111231558|111226317|111226568|	http://www.genome.jp/kegg-bin/show_pathway?sdu04920/sdu:111231558%09red/sdu:111226317%09red/sdu:111226568%09red
Biosynthesis of amino acids	KEGG PATHWAY	sdu01230	3	97	0.31415382954	0.872258124147	Trachinotus_GLEAN_10017242|Trachinotus_GLEAN_10007294|Trachinotus_GLEAN_10006588	sdu:111224520|sdu:111230083|sdu:111226430|	111224520|111230083|111226430|	http://www.genome.jp/kegg-bin/show_pathway?sdu01230/sdu:111224520%09red/sdu:111230083%09red/sdu:111226430%09red
Ferroptosis	KEGG PATHWAY	sdu04216	2	56	0.316407358759	0.872258124147	Trachinotus_GLEAN_10006355|Trachinotus_GLEAN_10005451	sdu:111218345|sdu:111226568|	111218345|111226568|	http://www.genome.jp/kegg-bin/show_pathway?sdu04216/sdu:111226568%09red/sdu:111218345%09red
Glycosphingolipid biosynthesis - ganglio series	KEGG PATHWAY	sdu00604	1	21	0.354195159777	0.882153430654	Trachinotus_GLEAN_10013865	sdu:111217361|	111217361|	http://www.genome.jp/kegg-bin/show_pathway?sdu00604/sdu:111217361%09red
One carbon pool by folate	KEGG PATHWAY	sdu00670	1	21	0.354195159777	0.882153430654	Trachinotus_GLEAN_10010819	sdu:111233770|	111233770|	http://www.genome.jp/kegg-bin/show_pathway?sdu00670/sdu:111233770%09red
FoxO signaling pathway	KEGG PATHWAY	sdu04068	5	196	0.361793970929	0.882153430654	Trachinotus_GLEAN_10001575|Trachinotus_GLEAN_10018077|Trachinotus_GLEAN_10012849|Trachinotus_GLEAN_10002802|Trachinotus_GLEAN_10015043	sdu:111231558|sdu:111229146|sdu:111226317|sdu:111217841|sdu:111216333|	111231558|111229146|111226317|111217841|111216333|	http://www.genome.jp/kegg-bin/show_pathway?sdu04068/sdu:111231558%09red/sdu:111226317%09red/sdu:111229146%09red/sdu:111216333%09red/sdu:111217841%09red
Fatty acid biosynthesis	KEGG PATHWAY	sdu00061	1	22	0.366912984898	0.882153430654	Trachinotus_GLEAN_10005451	sdu:111226568|	111226568|	http://www.genome.jp/kegg-bin/show_pathway?sdu00061/sdu:111226568%09red
Ascorbate and aldarate metabolism	KEGG PATHWAY	sdu00053	1	23	0.379381120608	0.882153430654	Trachinotus_GLEAN_10017974	sdu:111236529|	111236529|	http://www.genome.jp/kegg-bin/show_pathway?sdu00053/sdu:111236529%09red
Glycosylphosphatidylinositol (GPI)-anchor biosynthesis	KEGG PATHWAY	sdu00563	1	23	0.379381120608	0.882153430654	Trachinotus_GLEAN_10011546	sdu:111231098|	111231098|	http://www.genome.jp/kegg-bin/show_pathway?sdu00563/sdu:111231098%09red
Ubiquitin mediated proteolysis	KEGG PATHWAY	sdu04120	4	157	0.390498208182	0.882153430654	Trachinotus_GLEAN_10000762|Trachinotus_GLEAN_10016980|Trachinotus_GLEAN_10016900|Trachinotus_GLEAN_10017487	sdu:111231610|sdu:111223871|sdu:111224357|sdu:111224648|	111231610|111223871|111224357|111224648|	http://www.genome.jp/kegg-bin/show_pathway?sdu04120/sdu:111224648%09red/sdu:111224357%09red/sdu:111223871%09red/sdu:111231610%09red
Histidine metabolism	KEGG PATHWAY	sdu00340	1	24	0.391604454094	0.882153430654	Trachinotus_GLEAN_10019575	sdu:111229303|	111229303|	http://www.genome.jp/kegg-bin/show_pathway?sdu00340/sdu:111229303%09red
Drug metabolism - other enzymes	KEGG PATHWAY	sdu00983	2	69	0.408540808459	0.882153430654	Trachinotus_GLEAN_10011981|Trachinotus_GLEAN_10017974	sdu:111238441|sdu:111236529|	111238441|111236529|	http://www.genome.jp/kegg-bin/show_pathway?sdu00983/sdu:111236529%09red/sdu:111238441%09red
alpha-Linolenic acid metabolism	KEGG PATHWAY	sdu00592	1	26	0.415335788175	0.882153430654	Trachinotus_GLEAN_10005025	sdu:111236302|	111236302|	http://www.genome.jp/kegg-bin/show_pathway?sdu00592/sdu:111236302%09red
Fatty acid metabolism	KEGG PATHWAY	sdu01212	2	73	0.435715979372	0.882153430654	Trachinotus_GLEAN_10005025|Trachinotus_GLEAN_10005451	sdu:111236302|sdu:111226568|	111236302|111226568|	http://www.genome.jp/kegg-bin/show_pathway?sdu01212/sdu:111236302%09red/sdu:111226568%09red
Vascular smooth muscle contraction	KEGG PATHWAY	sdu04270	4	176	0.47374064324	0.882153430654	Trachinotus_GLEAN_10019893|Trachinotus_GLEAN_10007356|Trachinotus_GLEAN_10013075|Trachinotus_GLEAN_10011645	sdu:111227394|sdu:111224737|sdu:111230373|sdu:111227115|	111227394|111224737|111230373|111227115|	http://www.genome.jp/kegg-bin/show_pathway?sdu04270/sdu:111227115%09red/sdu:111230373%09red/sdu:111224737%09red/sdu:111227394%09red
Pyrimidine metabolism	KEGG PATHWAY	sdu00240	2	79	0.475173759204	0.882153430654	Trachinotus_GLEAN_10011981|Trachinotus_GLEAN_10014733	sdu:111238441|sdu:111219610|	111238441|111219610|	http://www.genome.jp/kegg-bin/show_pathway?sdu00240/sdu:111238441%09red/sdu:111219610%09red
Pentose and glucuronate interconversions	KEGG PATHWAY	sdu00040	1	32	0.481134074807	0.882153430654	Trachinotus_GLEAN_10017974	sdu:111236529|	111236529|	http://www.genome.jp/kegg-bin/show_pathway?sdu00040/sdu:111236529%09red
NOD-like receptor signaling pathway	KEGG PATHWAY	sdu04621	4	178	0.482279463986	0.882153430654	Trachinotus_GLEAN_10019893|Trachinotus_GLEAN_10006524|Trachinotus_GLEAN_10003039|Trachinotus_GLEAN_10013059	sdu:111227394|sdu:111230567|sdu:111233058|sdu:111218170|	111227394|111230567|111233058|111218170|	http://www.genome.jp/kegg-bin/show_pathway?sdu04621/sdu:111218170%09red/sdu:111230567%09red/sdu:111233058%09red/sdu:111227394%09red
VEGF signaling pathway	KEGG PATHWAY	sdu04370	2	81	0.48795225647	0.882153430654	Trachinotus_GLEAN_10011645|Trachinotus_GLEAN_10012156	sdu:111227115|sdu:111231315|	111227115|111231315|	http://www.genome.jp/kegg-bin/show_pathway?sdu04370/sdu:111227115%09red/sdu:111231315%09red
Glycerolipid metabolism	KEGG PATHWAY	sdu00561	2	82	0.494268390698	0.882153430654	Trachinotus_GLEAN_10017041|Trachinotus_GLEAN_10014484	sdu:111220707|sdu:111221450|	111220707|111221450|	http://www.genome.jp/kegg-bin/show_pathway?sdu00561/sdu:111220707%09red/sdu:111221450%09red
Insulin signaling pathway	KEGG PATHWAY	sdu04910	4	183	0.503381089851	0.882153430654	Trachinotus_GLEAN_10001575|Trachinotus_GLEAN_10012849|Trachinotus_GLEAN_10012156|Trachinotus_GLEAN_10007721	sdu:111231558|sdu:111226317|sdu:111231315|sdu:111230992|	111231558|111226317|111231315|111230992|	http://www.genome.jp/kegg-bin/show_pathway?sdu04910/sdu:111231315%09red/sdu:111231558%09red/sdu:111226317%09red/sdu:111230992%09red
Propanoate metabolism	KEGG PATHWAY	sdu00640	1	35	0.511210059775	0.882153430654	Trachinotus_GLEAN_10005025	sdu:111236302|	111236302|	http://www.genome.jp/kegg-bin/show_pathway?sdu00640/sdu:111236302%09red
Ribosome	KEGG PATHWAY	sdu03010	3	136	0.517097992635	0.882153430654	Trachinotus_GLEAN_10016908|Trachinotus_GLEAN_10005438|Trachinotus_GLEAN_10007901	sdu:111223671|sdu:111238031|sdu:111223546|	111223671|111238031|111223546|	http://www.genome.jp/kegg-bin/show_pathway?sdu03010/sdu:111223671%09red/sdu:111238031%09red/sdu:111223546%09red
Focal adhesion	KEGG PATHWAY	sdu04510	6	287	0.517813588216	0.882153430654	Trachinotus_GLEAN_10010633|Trachinotus_GLEAN_10012156|Trachinotus_GLEAN_10001540|Trachinotus_GLEAN_10017164|Trachinotus_GLEAN_10011645|Trachinotus_GLEAN_10006709	sdu:111219935|sdu:111231315|sdu:111221777|sdu:111217133|sdu:111227115|sdu:111223948|	111219935|111231315|111221777|111217133|111227115|111223948|	http://www.genome.jp/kegg-bin/show_pathway?sdu04510/sdu:111227115%09red/sdu:111217133%09red/sdu:111219935%09red/sdu:111231315%09red/sdu:111221777%09red/sdu:111223948%09red
Endocytosis	KEGG PATHWAY	sdu04144	7	339	0.523307520409	0.882153430654	Trachinotus_GLEAN_10013051|Trachinotus_GLEAN_10003212|Trachinotus_GLEAN_10002874|Trachinotus_GLEAN_10019945|Trachinotus_GLEAN_10003603|Trachinotus_GLEAN_10001115|Trachinotus_GLEAN_10014100	sdu:111228851|sdu:111222842|sdu:111221645|sdu:111217501|sdu:111239289|sdu:111220519|sdu:111220567|	111228851|111222842|111221645|111217501|111239289|111220519|111220567|	http://www.genome.jp/kegg-bin/show_pathway?sdu04144/sdu:111221645%09red/sdu:111239289%09red/sdu:111217501%09red/sdu:111220567%09red/sdu:111228851%09red/sdu:111222842%09red/sdu:111220519%09red
Glycosphingolipid biosynthesis - lacto and neolacto series	KEGG PATHWAY	sdu00601	1	37	0.530288717058	0.882153430654	Trachinotus_GLEAN_10005932	sdu:111226588|	111226588|	http://www.genome.jp/kegg-bin/show_pathway?sdu00601/sdu:111226588%09red
Regulation of actin cytoskeleton	KEGG PATHWAY	sdu04810	6	297	0.550681521001	0.882153430654	Trachinotus_GLEAN_10010633|Trachinotus_GLEAN_10010587|Trachinotus_GLEAN_10018116|Trachinotus_GLEAN_10013574|Trachinotus_GLEAN_10011078|Trachinotus_GLEAN_10006709	sdu:111219935|sdu:111238748|sdu:111237231|sdu:111218477|sdu:111239586|sdu:111223948|	111219935|111238748|111237231|111218477|111239586|111223948|	http://www.genome.jp/kegg-bin/show_pathway?sdu04810/sdu:111237231%09red/sdu:111219935%09red/sdu:111239586%09red/sdu:111238748%09red/sdu:111218477%09red/sdu:111223948%09red
Biosynthesis of unsaturated fatty acids	KEGG PATHWAY	sdu01040	1	40	0.557523629613	0.882153430654	Trachinotus_GLEAN_10005025	sdu:111236302|	111236302|	http://www.genome.jp/kegg-bin/show_pathway?sdu01040/sdu:111236302%09red
Salmonella infection	KEGG PATHWAY	sdu05132	2	95	0.571729332658	0.882153430654	Trachinotus_GLEAN_10002874|Trachinotus_GLEAN_10010587	sdu:111221645|sdu:111238748|	111221645|111238748|	http://www.genome.jp/kegg-bin/show_pathway?sdu05132/sdu:111221645%09red/sdu:111238748%09red
mTOR signaling pathway	KEGG PATHWAY	sdu04150	4	200	0.572048708167	0.882153430654	Trachinotus_GLEAN_10016504|Trachinotus_GLEAN_10011645|Trachinotus_GLEAN_10017716|Trachinotus_GLEAN_10012849	sdu:111237916|sdu:111227115|sdu:111227771|sdu:111226317|	111237916|111227115|111227771|111226317|	http://www.genome.jp/kegg-bin/show_pathway?sdu04150/sdu:111227115%09red/sdu:111226317%09red/sdu:111227771%09red/sdu:111237916%09red
Oxidative phosphorylation	KEGG PATHWAY	sdu00190	3	148	0.573161509709	0.882153430654	Trachinotus_GLEAN_10003968|Trachinotus_GLEAN_10011422|Trachinotus_GLEAN_10017716	sdu:111227789|sdu:111234254|sdu:111227771|	111227789|111234254|111227771|	http://www.genome.jp/kegg-bin/show_pathway?sdu00190/sdu:111227789%09red/sdu:111234254%09red/sdu:111227771%09red
Melanogenesis	KEGG PATHWAY	sdu04916	3	150	0.582105865292	0.882153430654	Trachinotus_GLEAN_10019893|Trachinotus_GLEAN_10011645|Trachinotus_GLEAN_10001757	sdu:111227394|sdu:111227115|sdu:111217124|	111227394|111227115|111217124|	http://www.genome.jp/kegg-bin/show_pathway?sdu04916/sdu:111227115%09red/sdu:111217124%09red/sdu:111227394%09red
Calcium signaling pathway	KEGG PATHWAY	sdu04020	6	307	0.58250923209	0.882153430654	Trachinotus_GLEAN_10011645|Trachinotus_GLEAN_10019893|Trachinotus_GLEAN_10007502|Trachinotus_GLEAN_10013075|Trachinotus_GLEAN_10009846|Trachinotus_GLEAN_10011078	sdu:111227115|sdu:111227394|sdu:111235833|sdu:111230373|sdu:111237471|sdu:111239586|	111227115|111227394|111235833|111230373|111237471|111239586|	http://www.genome.jp/kegg-bin/show_pathway?sdu04020/sdu:111227115%09red/sdu:111227394%09red/sdu:111230373%09red/sdu:111237471%09red/sdu:111239586%09red/sdu:111235833%09red
Pyruvate metabolism	KEGG PATHWAY	sdu00620	1	45	0.599461250956	0.882153430654	Trachinotus_GLEAN_10001575	sdu:111231558|	111231558|	http://www.genome.jp/kegg-bin/show_pathway?sdu00620/sdu:111231558%09red
Cell cycle	KEGG PATHWAY	sdu04110	3	154	0.599635739723	0.882153430654	Trachinotus_GLEAN_10000762|Trachinotus_GLEAN_10002298|Trachinotus_GLEAN_10004771	sdu:111231610|sdu:111238269|sdu:111234478|	111231610|111238269|111234478|	http://www.genome.jp/kegg-bin/show_pathway?sdu04110/sdu:111234478%09red/sdu:111231610%09red/sdu:111238269%09red
Aminoacyl-tRNA biosynthesis	KEGG PATHWAY	sdu00970	1	47	0.615104730602	0.882153430654	Trachinotus_GLEAN_10000845	sdu:111237754|	111237754|	http://www.genome.jp/kegg-bin/show_pathway?sdu00970/sdu:111237754%09red
Wnt signaling pathway	KEGG PATHWAY	sdu04310	4	213	0.620812120529	0.882153430654	Trachinotus_GLEAN_10019893|Trachinotus_GLEAN_10011645|Trachinotus_GLEAN_10012040|Trachinotus_GLEAN_10016036	sdu:111227394|sdu:111227115|sdu:111224544|sdu:111219303|	111227394|111227115|111224544|111219303|	http://www.genome.jp/kegg-bin/show_pathway?sdu04310/sdu:111227115%09red/sdu:111227394%09red/sdu:111219303%09red/sdu:111224544%09red
Fructose and mannose metabolism	KEGG PATHWAY	sdu00051	1	48	0.622696539285	0.882153430654	Trachinotus_GLEAN_10006588	sdu:111226430|	111226430|	http://www.genome.jp/kegg-bin/show_pathway?sdu00051/sdu:111226430%09red
RNA transport	KEGG PATHWAY	sdu03013	3	162	0.633226118452	0.884781699754	Trachinotus_GLEAN_10006195|Trachinotus_GLEAN_10008670|Trachinotus_GLEAN_10003949	sdu:111219132|sdu:111227016|sdu:111229476|	111219132|111227016|111229476|	http://www.genome.jp/kegg-bin/show_pathway?sdu03013/sdu:111219132%09red/sdu:111229476%09red/sdu:111227016%09red
Tight junction	KEGG PATHWAY	sdu04530	5	277	0.654021180295	0.886434294966	Trachinotus_GLEAN_10012849|Trachinotus_GLEAN_10000354|Trachinotus_GLEAN_10004510|Trachinotus_GLEAN_10017656|Trachinotus_GLEAN_10011262	sdu:111226317|sdu:111236243|sdu:111232655|sdu:111227311|sdu:111231519|	111226317|111236243|111232655|111227311|111231519|	http://www.genome.jp/kegg-bin/show_pathway?sdu04530/sdu:111236243%09red/sdu:111232655%09red/sdu:111227311%09red/sdu:111226317%09red/sdu:111231519%09red
Alanine, aspartate and glutamate metabolism	KEGG PATHWAY	sdu00250	1	54	0.665212806745	0.886434294966	Trachinotus_GLEAN_10007695	sdu:111219047|	111219047|	http://www.genome.jp/kegg-bin/show_pathway?sdu00250/sdu:111219047%09red
Valine, leucine and isoleucine degradation	KEGG PATHWAY	sdu00280	1	56	0.67829542733	0.886434294966	Trachinotus_GLEAN_10006828	sdu:111235061|	111235061|	http://www.genome.jp/kegg-bin/show_pathway?sdu00280/sdu:111235061%09red
Ether lipid metabolism	KEGG PATHWAY	sdu00565	1	57	0.684644340813	0.886434294966	Trachinotus_GLEAN_10019565	sdu:111229562|	111229562|	http://www.genome.jp/kegg-bin/show_pathway?sdu00565/sdu:111229562%09red
ErbB signaling pathway	KEGG PATHWAY	sdu04012	2	118	0.686857936985	0.886434294966	Trachinotus_GLEAN_10011645|Trachinotus_GLEAN_10012156	sdu:111227115|sdu:111231315|	111227115|111231315|	http://www.genome.jp/kegg-bin/show_pathway?sdu04012/sdu:111227115%09red/sdu:111231315%09red
Necroptosis	KEGG PATHWAY	sdu04217	3	178	0.69438789523	0.886434294966	Trachinotus_GLEAN_10001115|Trachinotus_GLEAN_10013059|Trachinotus_GLEAN_10002802	sdu:111220519|sdu:111218170|sdu:111217841|	111220519|111218170|111217841|	http://www.genome.jp/kegg-bin/show_pathway?sdu04217/sdu:111218170%09red/sdu:111220519%09red/sdu:111217841%09red
Autophagy - animal	KEGG PATHWAY	sdu04140	3	179	0.697942785139	0.886434294966	Trachinotus_GLEAN_10002874|Trachinotus_GLEAN_10012849|Trachinotus_GLEAN_10012156	sdu:111221645|sdu:111226317|sdu:111231315|	111221645|111226317|111231315|	http://www.genome.jp/kegg-bin/show_pathway?sdu04140/sdu:111231315%09red/sdu:111221645%09red/sdu:111226317%09red
Glycerophospholipid metabolism	KEGG PATHWAY	sdu00564	2	124	0.712381306578	0.886434294966	Trachinotus_GLEAN_10018571|Trachinotus_GLEAN_10017041	sdu:111233571|sdu:111220707|	111233571|111220707|	http://www.genome.jp/kegg-bin/show_pathway?sdu00564/sdu:111220707%09red/sdu:111233571%09red
Retinol metabolism	KEGG PATHWAY	sdu00830	1	62	0.714563462754	0.886434294966	Trachinotus_GLEAN_10017974	sdu:111236529|	111236529|	http://www.genome.jp/kegg-bin/show_pathway?sdu00830/sdu:111236529%09red
Adherens junction	KEGG PATHWAY	sdu04520	2	129	0.732302165992	0.886434294966	Trachinotus_GLEAN_10012288|Trachinotus_GLEAN_10007721	sdu:111233637|sdu:111230992|	111233637|111230992|	http://www.genome.jp/kegg-bin/show_pathway?sdu04520/sdu:111233637%09red/sdu:111230992%09red
Adrenergic signaling in cardiomyocytes	KEGG PATHWAY	sdu04261	4	248	0.733668940983	0.886434294966	Trachinotus_GLEAN_10019893|Trachinotus_GLEAN_10013075|Trachinotus_GLEAN_10011645|Trachinotus_GLEAN_10017875	sdu:111227394|sdu:111230373|sdu:111227115|sdu:111234603|	111227394|111230373|111227115|111234603|	http://www.genome.jp/kegg-bin/show_pathway?sdu04261/sdu:111227115%09red/sdu:111230373%09red/sdu:111234603%09red/sdu:111227394%09red
GnRH signaling pathway	KEGG PATHWAY	sdu04912	2	132	0.743684569085	0.886434294966	Trachinotus_GLEAN_10019893|Trachinotus_GLEAN_10011645	sdu:111227394|sdu:111227115|	111227394|111227115|	http://www.genome.jp/kegg-bin/show_pathway?sdu04912/sdu:111227115%09red/sdu:111227394%09red
Gap junction	KEGG PATHWAY	sdu04540	2	133	0.747385778108	0.886434294966	Trachinotus_GLEAN_10019893|Trachinotus_GLEAN_10011645	sdu:111227394|sdu:111227115|	111227394|111227115|	http://www.genome.jp/kegg-bin/show_pathway?sdu04540/sdu:111227115%09red/sdu:111227394%09red
C-type lectin receptor signaling pathway	KEGG PATHWAY	sdu04625	2	141	0.775375513225	0.909060946539	Trachinotus_GLEAN_10010087|Trachinotus_GLEAN_10015668	sdu:111237757|sdu:111236068|	111237757|111236068|	http://www.genome.jp/kegg-bin/show_pathway?sdu04625/sdu:111237757%09red/sdu:111236068%09red
Notch signaling pathway	KEGG PATHWAY	sdu04330	1	77	0.788380395137	0.913804548909	Trachinotus_GLEAN_10003423	sdu:111235657|	111235657|	http://www.genome.jp/kegg-bin/show_pathway?sdu04330/sdu:111235657%09red
Neuroactive ligand-receptor interaction	KEGG PATHWAY	sdu04080	9	582	0.826231377083	0.928148931586	Trachinotus_GLEAN_10019747|Trachinotus_GLEAN_10012900|Trachinotus_GLEAN_10019452|Trachinotus_GLEAN_10009302|Trachinotus_GLEAN_10013075|Trachinotus_GLEAN_10009956|Trachinotus_GLEAN_10007513|Trachinotus_GLEAN_10009846|Trachinotus_GLEAN_10011078	sdu:111221816|sdu:111226919|sdu:111219370|sdu:111226111|sdu:111230373|sdu:111220462|sdu:111235834|sdu:111237471|sdu:111239586|	111221816|111226919|111219370|111226111|111230373|111220462|111235834|111237471|111239586|	http://www.genome.jp/kegg-bin/show_pathway?sdu04080/sdu:111221816%09red/sdu:111226919%09red/sdu:111219370%09red/sdu:111230373%09red/sdu:111235834%09red/sdu:111237471%09red/sdu:111239586%09red/sdu:111220462%09red/sdu:111226111%09red
AGE-RAGE signaling pathway in diabetic complications	KEGG PATHWAY	sdu04933	2	160	0.831226259933	0.928148931586	Trachinotus_GLEAN_10019893|Trachinotus_GLEAN_10011645	sdu:111227394|sdu:111227115|	111227394|111227115|	http://www.genome.jp/kegg-bin/show_pathway?sdu04933/sdu:111227115%09red/sdu:111227394%09red
MAPK signaling pathway	KEGG PATHWAY	sdu04010	6	416	0.840816896669	0.928148931586	Trachinotus_GLEAN_10011645|Trachinotus_GLEAN_10003794|Trachinotus_GLEAN_10007043|Trachinotus_GLEAN_10002802|Trachinotus_GLEAN_10007502|Trachinotus_GLEAN_10019502	sdu:111227115|sdu:111236770|sdu:111237732|sdu:111217841|sdu:111235833|sdu:111232240|	111227115|111236770|111237732|111217841|111235833|111232240|	http://www.genome.jp/kegg-bin/show_pathway?sdu04010/sdu:111227115%09red/sdu:111236770%09red/sdu:111235833%09red/sdu:111237732%09red/sdu:111217841%09red/sdu:111232240%09red
Cell adhesion molecules (CAMs)	KEGG PATHWAY	sdu04514	3	231	0.842275408271	0.928148931586	Trachinotus_GLEAN_10000354|Trachinotus_GLEAN_10012288|Trachinotus_GLEAN_10007721	sdu:111236243|sdu:111233637|sdu:111230992|	111236243|111233637|111230992|	http://www.genome.jp/kegg-bin/show_pathway?sdu04514/sdu:111236243%09red/sdu:111233637%09red/sdu:111230992%09red
p53 signaling pathway	KEGG PATHWAY	sdu04115	1	93	0.846253437622	0.928148931586	Trachinotus_GLEAN_10004771	sdu:111234478|	111234478|	http://www.genome.jp/kegg-bin/show_pathway?sdu04115/sdu:111234478%09red
Purine metabolism	KEGG PATHWAY	sdu00230	2	189	0.89263241492	0.95293674014	Trachinotus_GLEAN_10011981|Trachinotus_GLEAN_10014733	sdu:111238441|sdu:111219610|	111238441|111219610|	http://www.genome.jp/kegg-bin/show_pathway?sdu00230/sdu:111238441%09red/sdu:111219610%09red
Progesterone-mediated oocyte maturation	KEGG PATHWAY	sdu04914	1	114	0.898961654763	0.95293674014	Trachinotus_GLEAN_10000762	sdu:111231610|	111231610|	http://www.genome.jp/kegg-bin/show_pathway?sdu04914/sdu:111231610%09red
Apelin signaling pathway	KEGG PATHWAY	sdu04371	2	197	0.905501076336	0.95293674014	Trachinotus_GLEAN_10019893|Trachinotus_GLEAN_10012849	sdu:111227394|sdu:111226317|	111227394|111226317|	http://www.genome.jp/kegg-bin/show_pathway?sdu04371/sdu:111226317%09red/sdu:111227394%09red
Apoptosis	KEGG PATHWAY	sdu04210	2	202	0.912798152986	0.95293674014	Trachinotus_GLEAN_10012156|Trachinotus_GLEAN_10002802	sdu:111231315|sdu:111217841|	111231315|111217841|	http://www.genome.jp/kegg-bin/show_pathway?sdu04210/sdu:111231315%09red/sdu:111217841%09red
Protein processing in endoplasmic reticulum	KEGG PATHWAY	sdu04141	2	204	0.915566671899	0.95293674014	Trachinotus_GLEAN_10009214|Trachinotus_GLEAN_10016980	sdu:111238812|sdu:111223871|	111238812|111223871|	http://www.genome.jp/kegg-bin/show_pathway?sdu04141/sdu:111238812%09red/sdu:111223871%09red
TGF-beta signaling pathway	KEGG PATHWAY	sdu04350	1	132	0.929526925845	0.953938632841	Trachinotus_GLEAN_10007002	sdu:111220248|	111220248|	http://www.genome.jp/kegg-bin/show_pathway?sdu04350/sdu:111220248%09red
Cellular senescence	KEGG PATHWAY	sdu04218	2	221	0.93598297343	0.953938632841	Trachinotus_GLEAN_10004771|Trachinotus_GLEAN_10013059	sdu:111234478|sdu:111218170|	111234478|111218170|	http://www.genome.jp/kegg-bin/show_pathway?sdu04218/sdu:111218170%09red/sdu:111234478%09red
Oocyte meiosis	KEGG PATHWAY	sdu04114	1	144	0.944586293303	0.953938632841	Trachinotus_GLEAN_10000762	sdu:111231610|	111231610|	http://www.genome.jp/kegg-bin/show_pathway?sdu04114/sdu:111231610%09red
Lysosome	KEGG PATHWAY	sdu04142	1	160	0.959794282864	0.959794282864	Trachinotus_GLEAN_10004303	sdu:111220822|	111220822|	http://www.genome.jp/kegg-bin/show_pathway?sdu04142/sdu:111220822%09red
--------------------
#Term	Database	ID	Input number	Background number	P-Value	Corrected P-Value	Input	KEGG_ID/KO	Entrez_ID	Hyperlink
--------------------
#Term	Database	ID	Input number	Background number	P-Value	Corrected P-Value	Input	KEGG_ID/KO	Entrez_ID	Hyperlink
--------------------
